# Supplementary material for: YAP and β-catenin cooperate to drive H. pylori-induced gastric tumorigenesis
Source: Gut Microbes. 2023 Mar 23;15(1):2192501. doi: 10.1080/19490976.2023.2192501 (PMC10044160; doi:10.1080/19490976.2023.2192501)
Supplement: Supplemental Material [file KGMI_A_2192501_SM2925.zip]

Archive with 10 entries (10 files):
- Figure S1.tif
- Figure S2.tif
- Figure S3.tif
- Figure S4.pdf
- Figure S5.tif
- Table S1.xlsx
- Table S2.PCR primers used in this study..xlsx
- Table S3.xlsx
- Table S4. Unique downstream genes of -catenin in AGS cells.xlsx
- Table S5. Unique downstream genes of YAP in AGS cells.xlsx
