# Supplementary material for: YAP and β-catenin cooperate to drive H. pylori-induced gastric tumorigenesis
Source: Gut Microbes. 2023 Mar 23;15(1):2192501. doi: 10.1080/19490976.2023.2192501 (PMC10044160; doi:10.1080/19490976.2023.2192501)
Supplement: Supplemental Material [file KGMI_A_2192501_SM2925.zip › Table S1.xlsx]

## Sheet: Sheet1
Table S1. The clinicopathological characteristics of patients with gastric cancer
Patient ID	Age	Sex	Histopathological diagnosis	Tumor sites	T stage	N stage	M stage	Differentiation
1	28	female	adenocarcinoma	Antrum	T2	N0	M0	Poor
2	44	male	adenocarcinoma	Cardia	T3	N1	M0	Moderately
3	61	male	adenocarcinoma	Body	T4b	N1	M0	Poor
4	46	male	adenocarcinoma	Body	T4a	N3a	M0	Poor
5	64	female	adenocarcinoma	Antrum	T3	N3a	M0	Poor
6	75	female	adenocarcinoma	Body	T4a	N2	M0	Poor
7	63	female	adenocarcinoma	Antrum	T2	N3a	M0	Poor
8	66	male	adenocarcinoma	Cardia	T1	N0	M0	Poor
9	56	male	adenocarcinoma	Cardia	T4a	N3a	M0	Poor
10	39	male	adenocarcinoma	Body	T3	N1	M0	Poor
11	32	male	adenocarcinoma	Body	T4b	N3a	M0	Poor
12	67	male	adenocarcinoma	Cardia	T3	N0	M0	Moderately
13	68	male	adenocarcinoma	Cardia	T4a	N2	M0	Poor
14	47	male	adenocarcinoma	Mixed	T4b	N3a	M0	Poor
15	47	female	adenocarcinoma	Body	T4a	N3b	M0	Poor
16	52	male	adenocarcinoma	Cardia	T3	N1	M0	Poor
17	61	male	adenocarcinoma	Antrum	T1	N0	M0	Moderately
18	72	male	adenocarcinoma	Cardia	T4a	N0	M0	Moderately
19	64	male	adenocarcinoma	Antrum	T2	N1	M0	Moderately
20	54	male	adenocarcinoma	Cardia	T3	N0	M0	Moderately
21	48	male	adenocarcinoma	Antrum	T3	N2	M0	Poor
22	62	male	adenocarcinoma	Cardia	T3	N3a	M0	Poor
23	84	male	adenocarcinoma	Cardia	T3	N0	M1	Poor
24	71	female	adenocarcinoma	Body	T4a	N2	M0	Poor
25	42	male	adenocarcinoma	Antrum	T3	N3a	M0	Poor
26	29	male	adenocarcinoma	Cardia	T4b	N2	M0	Poor
27	72	female	adenocarcinoma	Antrum	T2	N0	M0	Poor
28	50	male	adenocarcinoma	Body	T4a	N1	M0	Poor
29	57	male	adenocarcinoma	Antrum	T4a	N1	M0	Poor
30	68	male	adenocarcinoma	Cardia	T3	N1	M0	Poor
31	58	male	adenocarcinoma	Cardia	T1	N0	M0	Moderately
32	61	male	adenocarcinoma	Body	T1	N0	M0	Poor
33	57	male	adenocarcinoma	Cardia	T2	N2	M0	Moderately
34	51	male	adenocarcinoma	Body	T4b	N3b	M0	Poor
35	71	male	adenocarcinoma	Antrum	T4b	N1	M0	Poor
36	52	male	adenocarcinoma	Antrum	T1	N0	M0	Poor
37	68	male	adenocarcinoma	Antrum	T3	N0	M0	Poor
38	47	male	adenocarcinoma	Cardia	T3	N0	M0	Moderately
39	74	female	adenocarcinoma	Cardia	T3	N0	M0	Poor
40	51	male	adenocarcinoma	Cardia	T3	N3a	M0	Poor
41	64	female	adenocarcinoma	Body	T1	N0	M0	Poor
42	42	male	adenocarcinoma	Mixed	T4a	N3b	M0	Poor
43	36	male	adenocarcinoma	Cardia	T4a	N3a	M0	Poor
44	62	male	adenocarcinoma	Mixed	T4a	N3b	M1	Poor
45	73	male	adenocarcinoma	Antrum	T1	N2	M0	Poor
46	79	male	adenocarcinoma	Antrum	T3	N3b	M0	Poor
47	66	male	adenocarcinoma	Cardia	T4a	N1	M1	Moderately
48	39	female	adenocarcinoma	Cardia	T2	N2	M0	Moderately
