# Supplementary material for: YAP and β-catenin cooperate to drive H. pylori-induced gastric tumorigenesis
Source: Gut Microbes. 2023 Mar 23;15(1):2192501. doi: 10.1080/19490976.2023.2192501 (PMC10044160; doi:10.1080/19490976.2023.2192501)
Supplement: Supplemental Material [file KGMI_A_2192501_SM2925.zip › Table S2.PCR primers used in this study..xlsx]

## Sheet: Sheet1
Table S2. The sequence of PCR primers used in this study.
Name	Species	Sequence
CDX2	Human	GACGTGAGCATGTACCCTAGC
		GCGTAGCCATTCCAGTCCT
CDX2	Mouse	TACCCGGACTACGGTGGTTAC
		GTGATGGTGCGCGTGGTAT
LGR5	Human	CTCCCAGGTCTGGTGTGTTG
		GAGGTCTAGGTAGGAGGTGAAG
LGR5	Mouse	GGACCAGATGCGATACCGC
		CAGAGGCGATGTAGGAGACTG
RUVBL1	Human	AGGTGAAGAGCACTACGAAGA
		CTACTATGACGCCACATGCCT
RUVBL1	Mouse	AACGCGAGAGAGGCATGTG
		CCTTTATCCGCAACCCAATGG
MUM4	Human	GACGTAGAGGCGAGGATTCC
		GCTGGGAGTGCCGTATGTC
MCM3	Human	TCAGAGAGATTACCTGGACTTCC
		TCAGCCGGTATTGGTTGTCAC
AXIN2	Human	CAACACCAGGCGGAACGAA
		GCCCAATAAGGAGTGTAAGGACT
CUL1	Human	GATCTGGGACGACCTCAGAG
		CCCCTTTTTCGACTTAGAAGGAG
CTNNB	Human	AAAGCGGCTGTTAGTCACTGG
		CGAGTCATTGCATACTGTCCAT
CDC45	Human	TTCGTGTCCGATTTCCGCAAA
		TGGAACCAGCGTATATTGCAC
