# Supplementary material for: YAP and β-catenin cooperate to drive H. pylori-induced gastric tumorigenesis
Source: Gut Microbes. 2023 Mar 23;15(1):2192501. doi: 10.1080/19490976.2023.2192501 (PMC10044160; doi:10.1080/19490976.2023.2192501)
Supplement: Supplemental Material [file KGMI_A_2192501_SM2925.zip › Table S3.xlsx]

## Sheet: Sheet1
Table S3. Common downstream genes of YAP and β-catenin in AGS cells
file	B_op-vs-Contr.xls																				B_op-vs-Contr.xls	YAP_op-vs-Contrl.xls																				YAP_op-vs-Contrl.xls
header	BaseMean	lfcSE	stat	FoldChange	log2FoldChange	p-value	q-value	Regulation	Expression_AGS_C1	Expression_AGS_C2	Expression_AGS_C3	Expression_AGS_B_OP1	Expression_AGS_B_OP2	Expression_AGS_B_OP3	gene_Dbxref	description	GO_id	GO_term	pathway	pathway_description	TF_family	BaseMean	lfcSE	stat	FoldChange	log2FoldChange	p-value	q-value	Regulation	Expression_AGS_C1	Expression_AGS_C2	Expression_AGS_C3	Expression_AGS_YAP_OP1	Expression_AGS_YAP_OP2	Expression_AGS_YAP_OP3	gene_Dbxref	description	GO_id	GO_term	pathway	pathway_description	TF_family
TFRC	1504.17	0.140529	13.5171	3.73093	1.89953	1.2401e-41	4.28916e-39	Up	4.40672	3.97802	4.79627	21.0992	22.1365	16.5683	7037	transferrin receptor	GO:0001558,GO:0001618,GO:0001934,GO:0003723,GO:0003725,GO:0004998,GO:0005515,GO:0005576,GO:0005615,GO:0005768,GO:0005769,GO:0005886,GO:0005887,GO:0005905,GO:0006826,GO:0006879,GO:0009897,GO:0009986,GO:0010008,GO:0010628,GO:0010637,GO:0016020,GO:0016323,GO	regulation of cell growth|virus receptor activity|positive regulation of protein phosphorylation|RNA binding|double-stranded RNA binding|transferrin receptor activity|protein binding|extracellular region|extracellular space|endosome|early endosome|plasma	hsa04066,hsa04144,hsa04145,hsa04216,hsa04640	HIF-1 signaling pathway|Endocytosis|Phagosome|Ferroptosis|Hematopoietic cell lineage		1948.01	0.112264	21.8413	5.47172	2.45199	9.4063e-106	3.08641e-103	Up	4.40672	3.97802	4.79627	28.8541	27.1597	32.5133	7037	transferrin receptor	GO:0001558,GO:0001618,GO:0001934,GO:0003723,GO:0003725,GO:0004998,GO:0005515,GO:0005576,GO:0005615,GO:0005768,GO:0005769,GO:0005886,GO:0005887,GO:0005905,GO:0006826,GO:0006879,GO:0009897,GO:0009986,GO:0010008,GO:0010628,GO:0010637,GO:0016020,GO:0016323,GO:0019901,GO:0030316,GO:0030665,GO:0030890,GO:0031334,GO:0031410,GO:0031623,GO:0033138,GO:0033572,GO:0035556,GO:0035690,GO:0042102,GO:0042127,GO:…	regulation of cell growth|virus receptor activity|positive regulation of protein phosphorylation|RNA binding|double-stranded RNA binding|transferrin receptor activity|protein binding|extracellular region|extracellular space|endosome|early endosome|plasma membrane|integral component of plasma membrane|clathrin-coated pit|iron ion transport|cellular iron ion homeostasis|external side of plasma memb…	hsa04066,hsa04144,hsa04145,hsa04216,hsa04640	HIF-1 signaling pathway|Endocytosis|Phagosome|Ferroptosis|Hematopoietic cell lineage
RIOX1	221.253	0.222877	6.98765	2.9432	1.55738	2.7952e-12	3.76668e-11	Up	2.01736	2.81007	2.13557	10.03	9.0173	5.84986	79697	ribosomal oxygenase 1	GO:0005506,GO:0005515,GO:0005634,GO:0005654,GO:0005730,GO:0016706,GO:0032453,GO:0034720,GO:0045668,GO:0045892,GO:0051864,GO:0055114,GO:0070544	iron ion binding|protein binding|nucleus|nucleoplasm|nucleolus|2-oxoglutarate-dependent dioxygenase activity|histone demethylase activity (H3-K4 specific)|histone H3-K4 demethylation|negative regulation of osteoblast differentiation|negative regulation of				310.46	0.159312	14.2784	4.83907	2.27473	2.98187e-46	1.54885e-44	Up	2.01736	2.81007	2.13557	14.3162	13.0474	13.9755	79697	ribosomal oxygenase 1	GO:0005506,GO:0005515,GO:0005634,GO:0005654,GO:0005730,GO:0016706,GO:0032453,GO:0034720,GO:0045668,GO:0045892,GO:0051864,GO:0055114,GO:0070544	iron ion binding|protein binding|nucleus|nucleoplasm|nucleolus|2-oxoglutarate-dependent dioxygenase activity|histone demethylase activity (H3-K4 specific)|histone H3-K4 demethylation|negative regulation of osteoblast differentiation|negative regulation of transcription, DNA-templated|histone demethylase activity (H3-K36 specific)|oxidation-reduction process|histone H3-K36 demethylation
NOP56	1757.75	0.118138	14.5908	3.30289	1.72373	3.21532e-48	1.88572e-45	Up	21.2676	23.9832	19.9913	92.4733	90.9784	78.323	10528	NOP56 ribonucleoprotein	GO:0001650,GO:0003723,GO:0005515,GO:0005654,GO:0005730,GO:0005732,GO:0005737,GO:0006364,GO:0016020,GO:0030515,GO:0031428,GO:0032040,GO:0045296,GO:0070761,GO:1990226	fibrillar center|RNA binding|protein binding|nucleoplasm|nucleolus|sno(s)RNA-containing ribonucleoprotein complex|cytoplasm|rRNA processing|membrane|snoRNA binding|box C/D RNP complex|small-subunit processome|cadherin binding|pre-snoRNP complex|histone me	hsa03008,hsa05017	Ribosome biogenesis in eukaryotes|Spinocerebellar ataxia		2202.75	0.101801	21.91	4.69284	2.23046	2.08507e-106	7.19242e-104	Up	21.2676	23.9832	19.9913	132.185	119.819	123.339	10528	NOP56 ribonucleoprotein	GO:0001650,GO:0003723,GO:0005515,GO:0005654,GO:0005730,GO:0005732,GO:0005737,GO:0006364,GO:0016020,GO:0030515,GO:0031428,GO:0032040,GO:0045296,GO:0070761,GO:1990226	fibrillar center|RNA binding|protein binding|nucleoplasm|nucleolus|sno(s)RNA-containing ribonucleoprotein complex|cytoplasm|rRNA processing|membrane|snoRNA binding|box C/D RNP complex|small-subunit processome|cadherin binding|pre-snoRNP complex|histone methyltransferase binding	hsa03008,hsa05017	Ribosome biogenesis in eukaryotes|Spinocerebellar ataxia
TMEM177	223.826	0.197197	8.81846	3.33799	1.73898	1.16041e-18	3.51749e-17	Up	4.26889	4.87669	2.86849	17.0468	17.3808	14.3203	80775	transmembrane protein 177	GO:0005515,GO:0031305	protein binding|integral component of mitochondrial inner membrane				277.496	0.176722	12.5885	4.674	2.22466	2.44341e-36	7.95914e-35	Up	4.26889	4.87669	2.86849	24.0341	22.4089	22.4856	80775	transmembrane protein 177	GO:0005515,GO:0031305	protein binding|integral component of mitochondrial inner membrane
DHX9	2483.05	0.131384	12.1274	3.0175	1.59335	7.55754e-34	1.10808e-31	Up	14.5353	13.5226	13.944	55.7518	56.2437	42.0674	1660	DExH-box helicase 9	GO:0000380,GO:0000398,GO:0000978,GO:0000993,GO:0001069,GO:0001085,GO:0001649,GO:0003677,GO:0003678,GO:0003688,GO:0003690,GO:0003697,GO:0003712,GO:0003713,GO:0003723,GO:0003724,GO:0003725,GO:0003727,GO:0003729,GO:0005515,GO:0005524,GO:0005622,GO:0005634,GO	alternative mRNA splicing, via spliceosome|mRNA splicing, via spliceosome|RNA polymerase II cis-regulatory region sequence-specific DNA binding|RNA polymerase II complex binding|regulatory region RNA binding|RNA polymerase II transcription factor binding|				3297	0.0903378	24.4871	4.63354	2.21212	2.02493e-132	1.23824e-129	Up	14.5353	13.5226	13.944	76.7643	76.4026	85.6763	1660	DExH-box helicase 9	GO:0000380,GO:0000398,GO:0000978,GO:0000993,GO:0001069,GO:0001085,GO:0001649,GO:0003677,GO:0003678,GO:0003688,GO:0003690,GO:0003697,GO:0003712,GO:0003713,GO:0003723,GO:0003724,GO:0003725,GO:0003727,GO:0003729,GO:0005515,GO:0005524,GO:0005622,GO:0005634,GO:0005654,GO:0005726,GO:0005730,GO:0005737,GO:0005813,GO:0005829,GO:0005844,GO:0006260,GO:0006353,GO:0006357,GO:0006954,GO:0010501,GO:0015629,GO:…	alternative mRNA splicing, via spliceosome|mRNA splicing, via spliceosome|RNA polymerase II cis-regulatory region sequence-specific DNA binding|RNA polymerase II complex binding|regulatory region RNA binding|RNA polymerase II transcription factor binding|osteoblast differentiation|DNA binding|DNA helicase activity|DNA replication origin binding|double-stranded DNA binding|single-stranded DNA bind…
EID2	415.048	0.179985	11.9717	4.45284	2.15473	5.00055e-33	6.48581e-31	Up	4.28511	6.79274	4.90688	30.4481	31.3828	24.6445	163126	EP300 interacting inhibitor of differentiation 2	GO:0000122,GO:0003714,GO:0005515,GO:0005634,GO:0005654,GO:0007181,GO:0007183,GO:0007517,GO:0017015,GO:0030154,GO:0030512,GO:0042127,GO:0045892,GO:0046332	negative regulation of transcription by RNA polymerase II|transcription corepressor activity|protein binding|nucleus|nucleoplasm|transforming growth factor beta receptor complex assembly|SMAD protein complex assembly|muscle organ development|regulation of				404.719	0.16138	13.6678	4.61302	2.20571	1.58066e-42	6.77217e-41	Up	4.28511	6.79274	4.90688	30.3965	28.2984	31.7582	163126	EP300 interacting inhibitor of differentiation 2	GO:0000122,GO:0003714,GO:0005515,GO:0005634,GO:0005654,GO:0007181,GO:0007183,GO:0007517,GO:0017015,GO:0030154,GO:0030512,GO:0042127,GO:0045892,GO:0046332	negative regulation of transcription by RNA polymerase II|transcription corepressor activity|protein binding|nucleus|nucleoplasm|transforming growth factor beta receptor complex assembly|SMAD protein complex assembly|muscle organ development|regulation of transforming growth factor beta receptor signaling pathway|cell differentiation|negative regulation of transforming growth factor beta receptor…
PPP1R10	690.058	0.165478	13.2368	4.5643	2.19039	5.38126e-40	1.45176e-37	Up	2.35327	3.20195	2.40681	14.8039	17.1589	12.19	5514	protein phosphatase 1 regulatory subunit 10	GO:0000781,GO:0000785,GO:0003677,GO:0003723,GO:0004864,GO:0005515,GO:0005634,GO:0005654,GO:0006606,GO:0010667,GO:0016604,GO:0032206,GO:0032515,GO:0046872,GO:0072357,GO:1904290	chromosome, telomeric region|chromatin|DNA binding|RNA binding|protein phosphatase inhibitor activity|protein binding|nucleus|nucleoplasm|protein import into nucleus|negative regulation of cardiac muscle cell apoptotic process|nuclear body|positive regula				654.205	0.131882	16.6156	4.56718	2.1913	5.37067e-62	5.05256e-60	Up	2.35327	3.20195	2.40681	14.6108	15.1125	14.8876	5514	protein phosphatase 1 regulatory subunit 10	GO:0000781,GO:0000785,GO:0003677,GO:0003723,GO:0004864,GO:0005515,GO:0005634,GO:0005654,GO:0006606,GO:0010667,GO:0016604,GO:0032206,GO:0032515,GO:0046872,GO:0072357,GO:1904290	chromosome, telomeric region|chromatin|DNA binding|RNA binding|protein phosphatase inhibitor activity|protein binding|nucleus|nucleoplasm|protein import into nucleus|negative regulation of cardiac muscle cell apoptotic process|nuclear body|positive regulation of telomere maintenance|negative regulation of phosphoprotein phosphatase activity|metal ion binding|PTW/PP1 phosphatase complex|negative r…
C1orf131	255.051	0.163617	10.8787	3.43414	1.77995	1.4555e-27	1.14147e-25	Up	4.06443	4.58341	3.63807	16.9685	18.3999	15.9156	128061	chromosome 1 open reading frame 131	GO:0003723,GO:0005694	RNA binding|chromosome				295.814	0.151445	14.1764	4.42889	2.14694	1.28205e-45	6.34096e-44	Up	4.06443	4.58341	3.63807	22.0981	21.2736	23.4098	128061	chromosome 1 open reading frame 131	GO:0003723,GO:0005694	RNA binding|chromosome
HNRNPM	2454.07	0.139837	11.0644	2.92253	1.54722	1.86612e-28	1.62401e-26	Up	20.757	24.3119	18.2773	80.1712	81.8522	62.7831	4670	heterogeneous nuclear ribonucleoprotein M	GO:0000380,GO:0000398,GO:0003723,GO:0003729,GO:0005515,GO:0005634,GO:0005654,GO:0005681,GO:0005730,GO:0005737,GO:0008543,GO:0016020,GO:0016070,GO:0016363,GO:0019904,GO:0042382,GO:0062023,GO:0070062,GO:0071013,GO:0071014,GO:1990904,GO:2000815	alternative mRNA splicing, via spliceosome|mRNA splicing, via spliceosome|RNA binding|mRNA binding|protein binding|nucleus|nucleoplasm|spliceosomal complex|nucleolus|cytoplasm|fibroblast growth factor receptor signaling pathway|membrane|RNA metabolic proc	hsa03040	Spliceosome		3156.67	0.109704	19.263	4.32659	2.11323	1.09861e-82	2.46326e-80	Up	20.757	24.3119	18.2773	113.819	105.906	116.254	4670	heterogeneous nuclear ribonucleoprotein M	GO:0000380,GO:0000398,GO:0003723,GO:0003729,GO:0005515,GO:0005634,GO:0005654,GO:0005681,GO:0005730,GO:0005737,GO:0008543,GO:0016020,GO:0016070,GO:0016363,GO:0019904,GO:0042382,GO:0062023,GO:0070062,GO:0071013,GO:0071014,GO:1990904,GO:2000815	alternative mRNA splicing, via spliceosome|mRNA splicing, via spliceosome|RNA binding|mRNA binding|protein binding|nucleus|nucleoplasm|spliceosomal complex|nucleolus|cytoplasm|fibroblast growth factor receptor signaling pathway|membrane|RNA metabolic process|nuclear matrix|protein domain specific binding|paraspeckles|collagen-containing extracellular matrix|extracellular exosome|catalytic step 2 …	hsa03040	Spliceosome
TEX261	427.451	0.153427	10.4444	3.03662	1.60246	1.55356e-25	9.83846e-24	Up	3.51727	3.44726	2.64801	12.6739	12.2665	10.5328	113419	testis expressed 261	GO:0006888,GO:0006897,GO:0030134,GO:0030173,GO:0030176,GO:0097020	endoplasmic reticulum to Golgi vesicle-mediated transport|endocytosis|COPII-coated ER to Golgi transport vesicle|integral component of Golgi membrane|integral component of endoplasmic reticulum membrane|COPII receptor activity				524.34	0.14755	14.0954	4.22745	2.07979	4.05132e-45	1.96052e-43	Up	3.51727	3.44726	2.64801	18.4807	14.6225	16.722	113419	testis expressed 261	GO:0006888,GO:0006897,GO:0030134,GO:0030173,GO:0030176,GO:0097020	endoplasmic reticulum to Golgi vesicle-mediated transport|endocytosis|COPII-coated ER to Golgi transport vesicle|integral component of Golgi membrane|integral component of endoplasmic reticulum membrane|COPII receptor activity
STARD7	2023.72	0.117506	14.9042	3.36667	1.75132	3.09701e-50	2.19872e-47	Up	14.2851	13.7092	13.9141	56.2309	64.4582	50.827	56910	StAR related lipid transfer domain containing 7	GO:0005515,GO:0005741,GO:0006656,GO:0008289	protein binding|mitochondrial outer membrane|phosphatidylcholine biosynthetic process|lipid binding				2277.83	0.0914461	22.6037	4.19021	2.06702	3.98415e-113	1.57643e-110	Up	14.2851	13.7092	13.9141	69.6413	68.8022	77.0415	56910	StAR related lipid transfer domain containing 7	GO:0005515,GO:0005741,GO:0006656,GO:0008289	protein binding|mitochondrial outer membrane|phosphatidylcholine biosynthetic process|lipid binding
PRKAR1B	450.453	0.159944	10.3898	3.16408	1.66179	2.75961e-25	1.68436e-23	Up	3.56444	3.87436	2.65237	12.6441	14.3734	11.7778	5575	protein kinase cAMP-dependent type I regulatory subunit beta	GO:0003091,GO:0004862,GO:0005515,GO:0005771,GO:0005829,GO:0005886,GO:0005952,GO:0006468,GO:0007596,GO:0007611,GO:0008603,GO:0010738,GO:0030552,GO:0034199,GO:0034236,GO:0043949,GO:0050804,GO:0071377,GO:0097546,GO:0098685,GO:0098686,GO:0098693,GO:0098978,GO	renal water homeostasis|cAMP-dependent protein kinase inhibitor activity|protein binding|multivesicular body|cytosol|plasma membrane|cAMP-dependent protein kinase complex|protein phosphorylation|blood coagulation|learning or memory|cAMP-dependent protein	hsa04910	Insulin signaling pathway		524.29	0.143667	14.2062	4.1152	2.04096	8.38693e-46	4.21005e-44	Up	3.56444	3.87436	2.65237	17.3545	15.7884	17.8019	5575	protein kinase cAMP-dependent type I regulatory subunit beta	GO:0003091,GO:0004862,GO:0005515,GO:0005771,GO:0005829,GO:0005886,GO:0005952,GO:0006468,GO:0007596,GO:0007611,GO:0008603,GO:0010738,GO:0030552,GO:0034199,GO:0034236,GO:0043949,GO:0050804,GO:0071377,GO:0097546,GO:0098685,GO:0098686,GO:0098693,GO:0098978,GO:2000480	renal water homeostasis|cAMP-dependent protein kinase inhibitor activity|protein binding|multivesicular body|cytosol|plasma membrane|cAMP-dependent protein kinase complex|protein phosphorylation|blood coagulation|learning or memory|cAMP-dependent protein kinase regulator activity|regulation of protein kinase A signaling|cAMP binding|activation of protein kinase A activity|protein kinase A catalyt…	hsa04910	Insulin signaling pathway
SLC26A2	939.182	0.151455	12.7577	3.81642	1.93222	2.82419e-37	5.95242e-35	Up	2.21292	2.60385	2.67293	9.31728	12.6992	12.7319	1836	solute carrier family 26 member 2	GO:0001503,GO:0005886,GO:0005887,GO:0006811,GO:0008271,GO:0015106,GO:0015108,GO:0015116,GO:0015301,GO:0015701,GO:0016020,GO:0016324,GO:0019531,GO:0019532,GO:0031528,GO:0050428,GO:0070062,GO:1902358,GO:1902476	ossification|plasma membrane|integral component of plasma membrane|ion transport|secondary active sulfate transmembrane transporter activity|bicarbonate transmembrane transporter activity|chloride transmembrane transporter activity|sulfate transmembrane t				932.458	0.175582	11.493	4.05013	2.01797	1.42981e-30	3.28808e-29	Up	2.21292	2.60385	2.67293	9.85951	10.6052	16.8256	1836	solute carrier family 26 member 2	GO:0001503,GO:0005886,GO:0005887,GO:0006811,GO:0008271,GO:0015106,GO:0015108,GO:0015116,GO:0015301,GO:0015701,GO:0016020,GO:0016324,GO:0019531,GO:0019532,GO:0031528,GO:0050428,GO:0070062,GO:1902358,GO:1902476	ossification|plasma membrane|integral component of plasma membrane|ion transport|secondary active sulfate transmembrane transporter activity|bicarbonate transmembrane transporter activity|chloride transmembrane transporter activity|sulfate transmembrane transporter activity|anion:anion antiporter activity|bicarbonate transport|membrane|apical plasma membrane|oxalate transmembrane transporter acti…
LRRC45	388.738	0.193339	9.8285	3.73272	1.90023	8.48704e-23	4.04529e-21	Up	2.83968	4.06813	2.40006	13.8993	16.3961	11.9065	201255	leucine rich repeat containing 45	GO:0005515,GO:0005654,GO:0005813,GO:0005829,GO:0005886	protein binding|nucleoplasm|centrosome|cytosol|plasma membrane				390.336	0.170809	11.7411	4.01526	2.00549	7.84171e-32	1.96818e-30	Up	2.83968	4.06813	2.40006	14.6406	14.5043	16.7125	201255	leucine rich repeat containing 45	GO:0005515,GO:0005654,GO:0005813,GO:0005829,GO:0005886	protein binding|nucleoplasm|centrosome|cytosol|plasma membrane
DOLK	219.602	0.184146	8.84809	3.09372	1.62934	8.9031e-19	2.74814e-17	Up	2.80238	2.88432	2.21487	10.0747	11.2064	8.43025	22845	dolichol kinase	GO:0004168,GO:0005515,GO:0005789,GO:0006489,GO:0016310,GO:0030176,GO:0043048	dolichol kinase activity|protein binding|endoplasmic reticulum membrane|dolichyl diphosphate biosynthetic process|phosphorylation|integral component of endoplasmic reticulum membrane|dolichyl monophosphate biosynthetic process	hsa00510	N-Glycan biosynthesis		249.889	0.159359	12.3555	3.91487	1.96897	4.54776e-35	1.37177e-33	Up	2.80238	2.88432	2.21487	12.7295	12.6663	12.5773	22845	dolichol kinase	GO:0004168,GO:0005515,GO:0005789,GO:0006489,GO:0016310,GO:0030176,GO:0043048	dolichol kinase activity|protein binding|endoplasmic reticulum membrane|dolichyl diphosphate biosynthetic process|phosphorylation|integral component of endoplasmic reticulum membrane|dolichyl monophosphate biosynthetic process	hsa00510	N-Glycan biosynthesis
POLR1A	1257.03	0.139608	11.8602	3.15094	1.65578	1.90452e-32	2.35689e-30	Up	2.98058	2.17159	2.25726	9.56443	10.0189	8.79536	25885	RNA polymerase I subunit A	GO:0001054,GO:0003677,GO:0003682,GO:0003899,GO:0005515,GO:0005654,GO:0005694,GO:0005736,GO:0006361,GO:0006362,GO:0006363,GO:0008270,GO:0045815,GO:1904750	RNA polymerase I activity|DNA binding|chromatin binding|DNA-directed 5'-3' RNA polymerase activity|protein binding|nucleoplasm|chromosome|RNA polymerase I complex|transcription initiation from RNA polymerase I promoter|transcription elongation from RNA po	hsa03020	RNA polymerase		1381.56	0.126646	15.2601	3.81752	1.93264	1.4104e-52	9.28835e-51	Up	2.98058	2.17159	2.25726	11.7027	11.0101	11.9886	25885	RNA polymerase I subunit A	GO:0001054,GO:0003677,GO:0003682,GO:0003899,GO:0005515,GO:0005654,GO:0005694,GO:0005736,GO:0006361,GO:0006362,GO:0006363,GO:0008270,GO:0045815,GO:1904750	RNA polymerase I activity|DNA binding|chromatin binding|DNA-directed 5'-3' RNA polymerase activity|protein binding|nucleoplasm|chromosome|RNA polymerase I complex|transcription initiation from RNA polymerase I promoter|transcription elongation from RNA polymerase I promoter|termination of RNA polymerase I transcription|zinc ion binding|positive regulation of gene expression, epigenetic|negative r…	hsa03020	RNA polymerase
TASOR	829.365	0.114378	15.3575	3.37889	1.75655	3.15672e-53	3.54842e-50	Up	2.413	2.48502	2.26038	9.74488	9.41646	10.2327	23272	transcription activation suppressor	GO:0000792,GO:0001701,GO:0003682,GO:0003723,GO:0005515,GO:0005654,GO:0008595,GO:0045814,GO:0045869,GO:0060809,GO:0090307,GO:0090309,GO:0097355	heterochromatin|in utero embryonic development|chromatin binding|RNA binding|protein binding|nucleoplasm|anterior/posterior axis specification, embryo|negative regulation of gene expression, epigenetic|negative regulation of single stranded viral RNA repl				863.617	0.106145	18.2008	3.81564	1.93193	5.08598e-74	8.44712e-72	Up	2.413	2.48502	2.26038	10.6882	10.9665	11.8604	23272	transcription activation suppressor	GO:0000792,GO:0001701,GO:0003682,GO:0003723,GO:0005515,GO:0005654,GO:0008595,GO:0045814,GO:0045869,GO:0060809,GO:0090307,GO:0090309,GO:0097355	heterochromatin|in utero embryonic development|chromatin binding|RNA binding|protein binding|nucleoplasm|anterior/posterior axis specification, embryo|negative regulation of gene expression, epigenetic|negative regulation of single stranded viral RNA replication via double stranded DNA intermediate|mesodermal to mesenchymal transition involved in gastrulation|mitotic spindle assembly|positive reg…
SRSF1	2619.21	0.136547	9.53673	2.46606	1.30221	1.47413e-21	6.11832e-20	Up	13.6217	14.2644	13.7489	45.7215	45.9258	33.1363	6426	serine and arginine rich splicing factor 1	GO:0000380,GO:0000395,GO:0000398,GO:0003723,GO:0003729,GO:0005515,GO:0005634,GO:0005654,GO:0005737,GO:0006376,GO:0006397,GO:0006405,GO:0006406,GO:0016607,GO:0031124,GO:0035145,GO:0044547,GO:0071013	alternative mRNA splicing, via spliceosome|mRNA 5'-splice site recognition|mRNA splicing, via spliceosome|RNA binding|mRNA binding|protein binding|nucleus|nucleoplasm|cytoplasm|mRNA splice site selection|mRNA processing|RNA export from nucleus|mRNA export	hsa03040,hsa04657,hsa05168	Spliceosome|IL-17 signaling pathway|Herpes simplex virus 1 infection		3393.07	0.0824441	23.0895	3.74144	1.90359	5.90086e-118	2.73739e-115	Up	13.6217	14.2644	13.7489	61.8819	62.6419	66.6008	6426	serine and arginine rich splicing factor 1	GO:0000380,GO:0000395,GO:0000398,GO:0003723,GO:0003729,GO:0005515,GO:0005634,GO:0005654,GO:0005737,GO:0006376,GO:0006397,GO:0006405,GO:0006406,GO:0016607,GO:0031124,GO:0035145,GO:0044547,GO:0071013	alternative mRNA splicing, via spliceosome|mRNA 5'-splice site recognition|mRNA splicing, via spliceosome|RNA binding|mRNA binding|protein binding|nucleus|nucleoplasm|cytoplasm|mRNA splice site selection|mRNA processing|RNA export from nucleus|mRNA export from nucleus|nuclear speck|mRNA 3'-end processing|exon-exon junction complex|DNA topoisomerase binding|catalytic step 2 spliceosome	hsa03040,hsa04657,hsa05168	Spliceosome|IL-17 signaling pathway|Herpes simplex virus 1 infection
ALDH1B1	872.99	0.144134	11.1481	3.04581	1.60683	7.3124e-29	6.66466e-27	Up	7.37623	7.54562	6.23431	28.8088	27.8303	21.6457	219	aldehyde dehydrogenase 1 family member B1	GO:0004029,GO:0005654,GO:0005739,GO:0005759,GO:0005829,GO:0005975,GO:0006068,GO:0006069,GO:0043231,GO:0043878,GO:0051287	aldehyde dehydrogenase (NAD+) activity|nucleoplasm|mitochondrion|mitochondrial matrix|cytosol|carbohydrate metabolic process|ethanol catabolic process|ethanol oxidation|intracellular membrane-bounded organelle|glyceraldehyde-3-phosphate dehydrogenase (NAD	hsa00010,hsa00053,hsa00071,hsa00280,hsa00310,hsa00330,hsa00340,hsa00380,hsa00410,hsa00561,hsa00620,hsa00770	Glycolysis / Gluconeogenesis|Ascorbate and aldarate metabolism|Fatty acid degradation|Valine, leucine and isoleucine degradation|Lysine degradation|Arginine and proline metabolism|Histidine metabolism|Tryptophan metabolism|beta-Alanine metabolism|Glycerol		967.35	0.111289	17.0755	3.73292	1.90031	2.25975e-65	2.55465e-63	Up	7.37623	7.54562	6.23431	32.6775	30.49	33.7048	219	aldehyde dehydrogenase 1 family member B1	GO:0004029,GO:0005654,GO:0005739,GO:0005759,GO:0005829,GO:0005975,GO:0006068,GO:0006069,GO:0043231,GO:0043878,GO:0051287	aldehyde dehydrogenase (NAD+) activity|nucleoplasm|mitochondrion|mitochondrial matrix|cytosol|carbohydrate metabolic process|ethanol catabolic process|ethanol oxidation|intracellular membrane-bounded organelle|glyceraldehyde-3-phosphate dehydrogenase (NAD+) (non-phosphorylating) activity|NAD binding	hsa00010,hsa00053,hsa00071,hsa00280,hsa00310,hsa00330,hsa00340,hsa00380,hsa00410,hsa00561,hsa00620,hsa00770	Glycolysis / Gluconeogenesis|Ascorbate and aldarate metabolism|Fatty acid degradation|Valine, leucine and isoleucine degradation|Lysine degradation|Arginine and proline metabolism|Histidine metabolism|Tryptophan metabolism|beta-Alanine metabolism|Glycerolipid metabolism|Pyruvate metabolism|Pantothenate and CoA biosynthesis
UTP4	808.595	0.134902	12.2628	3.14764	1.65427	1.43486e-34	2.22469e-32	Up	7.77686	9.9864	7.65008	33.6961	33.4884	29.9885	84916	UTP4 small subunit processome component	GO:0000462,GO:0001650,GO:0003723,GO:0005515,GO:0005654,GO:0005694,GO:0005730,GO:0006355,GO:0006364,GO:0030490,GO:0030686,GO:0032040,GO:0034455	maturation of SSU-rRNA from tricistronic rRNA transcript (SSU-rRNA, 5.8S rRNA, LSU-rRNA)|fibrillar center|RNA binding|protein binding|nucleoplasm|chromosome|nucleolus|regulation of transcription, DNA-templated|rRNA processing|maturation of SSU-rRNA|90S pr	hsa03008	Ribosome biogenesis in eukaryotes		858.509	0.124133	15.0448	3.64914	1.86756	3.732e-51	2.33519e-49	Up	7.77686	9.9864	7.65008	39.1765	35.8284	38.7113	84916	UTP4 small subunit processome component	GO:0000462,GO:0001650,GO:0003723,GO:0005515,GO:0005654,GO:0005694,GO:0005730,GO:0006355,GO:0006364,GO:0030490,GO:0030686,GO:0032040,GO:0034455	maturation of SSU-rRNA from tricistronic rRNA transcript (SSU-rRNA, 5.8S rRNA, LSU-rRNA)|fibrillar center|RNA binding|protein binding|nucleoplasm|chromosome|nucleolus|regulation of transcription, DNA-templated|rRNA processing|maturation of SSU-rRNA|90S preribosome|small-subunit processome|t-UTP complex	hsa03008	Ribosome biogenesis in eukaryotes
TRMT61A	228.007	0.177869	6.94234	2.35353	1.23483	3.85664e-12	5.08526e-11	Up	2.05306	2.16675	2.23651	6.30466	7.07142	5.08493	115708	tRNA methyltransferase 61A	GO:0005515,GO:0005634,GO:0005654,GO:0006400,GO:0016429,GO:0030488,GO:0031515,GO:0061953,GO:0080009	protein binding|nucleus|nucleoplasm|tRNA modification|tRNA (adenine-N1-)-methyltransferase activity|tRNA methylation|tRNA (m1A) methyltransferase complex|mRNA (adenine-N1-)-methyltransferase activity|mRNA methylation				299.232	0.152218	12.2618	3.64638	1.86646	1.45259e-34	4.23899e-33	Up	2.05306	2.16675	2.23651	10.3686	8.58904	9.90403	115708	tRNA methyltransferase 61A	GO:0005515,GO:0005634,GO:0005654,GO:0006400,GO:0016429,GO:0030488,GO:0031515,GO:0061953,GO:0080009	protein binding|nucleus|nucleoplasm|tRNA modification|tRNA (adenine-N1-)-methyltransferase activity|tRNA methylation|tRNA (m1A) methyltransferase complex|mRNA (adenine-N1-)-methyltransferase activity|mRNA methylation
DARS2	1221.63	0.170906	9.05287	2.92248	1.54719	1.39256e-19	4.64957e-18	Up	9.78974	10.4953	6.77855	36.6537	33.1328	26.207	55157	aspartyl-tRNA synthetase 2, mitochondrial	GO:0000049,GO:0004815,GO:0005515,GO:0005524,GO:0005654,GO:0005739,GO:0005759,GO:0006418,GO:0042803,GO:0043039,GO:0050560,GO:0070145	tRNA binding|aspartate-tRNA ligase activity|protein binding|ATP binding|nucleoplasm|mitochondrion|mitochondrial matrix|tRNA aminoacylation for protein translation|protein homodimerization activity|tRNA aminoacylation|aspartate-tRNA(Asn) ligase activity|mi	hsa00970	Aminoacyl-tRNA biosynthesis		1357.23	0.13845	13.3477	3.59999	1.84799	1.22213e-40	4.76561e-39	Up	9.78974	10.4953	6.77855	39.028	41.1743	39.2166	55157	aspartyl-tRNA synthetase 2, mitochondrial	GO:0000049,GO:0004815,GO:0005515,GO:0005524,GO:0005654,GO:0005739,GO:0005759,GO:0006418,GO:0042803,GO:0043039,GO:0050560,GO:0070145	tRNA binding|aspartate-tRNA ligase activity|protein binding|ATP binding|nucleoplasm|mitochondrion|mitochondrial matrix|tRNA aminoacylation for protein translation|protein homodimerization activity|tRNA aminoacylation|aspartate-tRNA(Asn) ligase activity|mitochondrial asparaginyl-tRNA aminoacylation	hsa00970	Aminoacyl-tRNA biosynthesis
HGH1	401.567	0.174573	8.05064	2.64896	1.40543	8.23589e-16	1.75504e-14	Up	4.06603	5.58363	3.6256	15.1374	15.294	12.2795	51236	HGH1 homolog	GO:0003674,GO:0005575,GO:0008150	molecular_function|cellular_component|biological_process				478.83	0.163915	11.2535	3.59161	1.84463	2.2247e-29	4.66181e-28	Up	4.06603	5.58363	3.6256	22.0099	18.6927	17.7205	51236	HGH1 homolog	GO:0003674,GO:0005575,GO:0008150	molecular_function|cellular_component|biological_process
URB2	591.086	0.145404	10.0066	2.74155	1.45499	1.42631e-23	7.52813e-22	Up	2.74883	2.78008	3.03651	9.85712	10.6868	7.99794	9816	URB2 ribosome biogenesis homolog	GO:0005730,GO:0016235,GO:0030496,GO:0042254	nucleolus|aggresome|midbody|ribosome biogenesis				679.019	0.121228	15.044	3.54002	1.82376	3.77723e-51	2.35255e-49	Up	2.74883	2.78008	3.03651	11.7132	11.6851	13.8066	9816	URB2 ribosome biogenesis homolog	GO:0005730,GO:0016235,GO:0030496,GO:0042254	nucleolus|aggresome|midbody|ribosome biogenesis
CDX2	1777.99	0.111387	15.1616	3.22392	1.68881	6.349e-52	5.70944e-49	Up	9.58025	10.3529	8.54007	36.3283	39.7682	35.4275	1045	caudal type homeobox 2	GO:0000122,GO:0000785,GO:0000794,GO:0000977,GO:0000978,GO:0000981,GO:0001227,GO:0001568,GO:0001829,GO:0003700,GO:0005515,GO:0005634,GO:0005654,GO:0006357,GO:0008284,GO:0008327,GO:0008333,GO:0009790,GO:0009887,GO:0009948,GO:0014807,GO:0017053,GO:0030154,GO	negative regulation of transcription by RNA polymerase II|chromatin|condensed nuclear chromosome|RNA polymerase II transcription regulatory region sequence-specific DNA binding|RNA polymerase II cis-regulatory region sequence-specific DNA binding|DNA-bind	hsa05226	Gastric cancer	Homeobox	1806.08	0.100679	18.0741	3.53002	1.81968	5.10091e-73	8.26778e-71	Up	9.58025	10.3529	8.54007	41.5864	39.038	42.638	1045	caudal type homeobox 2	GO:0000122,GO:0000785,GO:0000794,GO:0000977,GO:0000978,GO:0000981,GO:0001227,GO:0001568,GO:0001829,GO:0003700,GO:0005515,GO:0005634,GO:0005654,GO:0006357,GO:0008284,GO:0008327,GO:0008333,GO:0009790,GO:0009887,GO:0009948,GO:0014807,GO:0017053,GO:0030154,GO:0035019,GO:0045197,GO:0045597,GO:0045893,GO:0060575,GO:0060711,GO:1990837	negative regulation of transcription by RNA polymerase II|chromatin|condensed nuclear chromosome|RNA polymerase II transcription regulatory region sequence-specific DNA binding|RNA polymerase II cis-regulatory region sequence-specific DNA binding|DNA-binding transcription factor activity, RNA polymerase II-specific|DNA-binding transcription repressor activity, RNA polymerase II-specific|blood ves…	hsa05226	Gastric cancer	Homeobox
CYP1A1	498.877	0.192978	11.6403	4.7447	2.24632	2.57233e-31	2.84411e-29	Up	3.126	3.87687	3.1893	14.9716	18.4897	25.2969	1543	cytochrome P450 family 1 subfamily A member 1	GO:0001666,GO:0002933,GO:0004497,GO:0005506,GO:0005515,GO:0005743,GO:0005789,GO:0006306,GO:0006631,GO:0006694,GO:0006778,GO:0007568,GO:0008202,GO:0008210,GO:0008283,GO:0008391,GO:0009308,GO:0009611,GO:0009615,GO:0009624,GO:0009635,GO:0009692,GO:0009804,GO	response to hypoxia|lipid hydroxylation|monooxygenase activity|iron ion binding|protein binding|mitochondrial inner membrane|endoplasmic reticulum membrane|DNA methylation|fatty acid metabolic process|steroid biosynthetic process|porphyrin-containing comp	hsa00140,hsa00380,hsa00830,hsa00980,hsa04913,hsa05204	Steroid hormone biosynthesis|Tryptophan metabolism|Retinol metabolism|Metabolism of xenobiotics by cytochrome P450|Ovarian steroidogenesis|Chemical carcinogenesis		368.868	0.15342	11.7415	3.48555	1.80138	7.81007e-32	1.9639e-30	Up	3.126	3.87687	3.1893	14.708	12.5237	16.3441	1543	cytochrome P450 family 1 subfamily A member 1	GO:0001666,GO:0002933,GO:0004497,GO:0005506,GO:0005515,GO:0005743,GO:0005789,GO:0006306,GO:0006631,GO:0006694,GO:0006778,GO:0007568,GO:0008202,GO:0008210,GO:0008283,GO:0008391,GO:0009308,GO:0009611,GO:0009615,GO:0009624,GO:0009635,GO:0009692,GO:0009804,GO:0009812,GO:0010041,GO:0016491,GO:0016679,GO:0016711,GO:0017143,GO:0017144,GO:0019216,GO:0019341,GO:0019373,GO:0019825,GO:0019899,GO:0020037,GO:…	response to hypoxia|lipid hydroxylation|monooxygenase activity|iron ion binding|protein binding|mitochondrial inner membrane|endoplasmic reticulum membrane|DNA methylation|fatty acid metabolic process|steroid biosynthetic process|porphyrin-containing compound metabolic process|aging|steroid metabolic process|estrogen metabolic process|cell population proliferation|arachidonic acid monooxygenase a…	hsa00140,hsa00380,hsa00830,hsa00980,hsa04913,hsa05204	Steroid hormone biosynthesis|Tryptophan metabolism|Retinol metabolism|Metabolism of xenobiotics by cytochrome P450|Ovarian steroidogenesis|Chemical carcinogenesis
AIMP2	653.434	0.158118	9.44196	2.81463	1.49295	3.65858e-21	1.46877e-19	Up	7.97313	10.0148	6.78069	30.3477	29.9234	24.3917	7965	aminoacyl tRNA synthetase complex interacting multifunctional protein 2	GO:0005515,GO:0005634,GO:0005829,GO:0006418,GO:0006915,GO:0008285,GO:0016020,GO:0017101,GO:0031398,GO:0060090,GO:0060510,GO:0065003,GO:1901216,GO:1903632	protein binding|nucleus|cytosol|tRNA aminoacylation for protein translation|apoptotic process|negative regulation of cell population proliferation|membrane|aminoacyl-tRNA synthetase multienzyme complex|positive regulation of protein ubiquitination|molecul				725.208	0.138047	12.997	3.46821	1.79419	1.2725e-38	4.56504e-37	Up	7.97313	10.0148	6.78069	35.7413	36.4106	33.1692	7965	aminoacyl tRNA synthetase complex interacting multifunctional protein 2	GO:0005515,GO:0005634,GO:0005829,GO:0006418,GO:0006915,GO:0008285,GO:0016020,GO:0017101,GO:0031398,GO:0060090,GO:0060510,GO:0065003,GO:1901216,GO:1903632	protein binding|nucleus|cytosol|tRNA aminoacylation for protein translation|apoptotic process|negative regulation of cell population proliferation|membrane|aminoacyl-tRNA synthetase multienzyme complex|positive regulation of protein ubiquitination|molecular adaptor activity|type II pneumocyte differentiation|protein-containing complex assembly|positive regulation of neuron death|positive regulati…
SPDL1	344.853	0.203779	7.26878	2.79186	1.48123	3.6276e-13	5.58593e-12	Up	2.6771	4.24814	2.34294	11.7444	9.13605	10.5301	54908	spindle apparatus coiled-coil protein 1	GO:0000132,GO:0000922,GO:0000940,GO:0005515,GO:0005634,GO:0005815,GO:0005829,GO:0007080,GO:0007094,GO:0016477,GO:0019899,GO:0034501,GO:0043515,GO:0051301	establishment of mitotic spindle orientation|spindle pole|condensed chromosome outer kinetochore|protein binding|nucleus|microtubule organizing center|cytosol|mitotic metaphase plate congression|mitotic spindle assembly checkpoint|cell migration|enzyme bi				384.031	0.183874	9.73369	3.45761	1.78978	2.16598e-22	2.95526e-21	Up	2.6771	4.24814	2.34294	12.2215	14.0196	13.0633	54908	spindle apparatus coiled-coil protein 1	GO:0000132,GO:0000922,GO:0000940,GO:0005515,GO:0005634,GO:0005815,GO:0005829,GO:0007080,GO:0007094,GO:0016477,GO:0019899,GO:0034501,GO:0043515,GO:0051301	establishment of mitotic spindle orientation|spindle pole|condensed chromosome outer kinetochore|protein binding|nucleus|microtubule organizing center|cytosol|mitotic metaphase plate congression|mitotic spindle assembly checkpoint|cell migration|enzyme binding|protein localization to kinetochore|kinetochore binding|cell division
COG2	536.987	0.173166	10.4064	3.48712	1.80204	2.3174e-25	1.42737e-23	Up	3.46003	5.39341	3.62423	16.8235	19.8737	16.1514	22796	component of oligomeric golgi complex 2	GO:0000139,GO:0005515,GO:0005795,GO:0005829,GO:0006888,GO:0006891,GO:0007030,GO:0015031,GO:0017119,GO:0032588,GO:0044877	Golgi membrane|protein binding|Golgi stack|cytosol|endoplasmic reticulum to Golgi vesicle-mediated transport|intra-Golgi vesicle-mediated transport|Golgi organization|protein transport|Golgi transport complex|trans-Golgi network membrane|protein-containin				500.952	0.1572	11.2793	3.41788	1.7731	1.66086e-29	3.52422e-28	Up	3.46003	5.39341	3.62423	17.2029	17.8962	17.2004	22796	component of oligomeric golgi complex 2	GO:0000139,GO:0005515,GO:0005795,GO:0005829,GO:0006888,GO:0006891,GO:0007030,GO:0015031,GO:0017119,GO:0032588,GO:0044877	Golgi membrane|protein binding|Golgi stack|cytosol|endoplasmic reticulum to Golgi vesicle-mediated transport|intra-Golgi vesicle-mediated transport|Golgi organization|protein transport|Golgi transport complex|trans-Golgi network membrane|protein-containing complex binding
HIRA	886.175	0.119477	13.878	3.15602	1.65811	8.61041e-44	3.41605e-41	Up	5.16252	5.98086	4.92957	19.775	21.6804	20.1804	7290	histone cell cycle regulator	GO:0000417,GO:0000785,GO:0001085,GO:0005515,GO:0005634,GO:0005654,GO:0006336,GO:0006351,GO:0006357,GO:0009653,GO:0016605,GO:0031491,GO:0032991,GO:0042393,GO:0045892,GO:0070062	HIR complex|chromatin|RNA polymerase II transcription factor binding|protein binding|nucleus|nucleoplasm|DNA replication-independent nucleosome assembly|transcription, DNA-templated|regulation of transcription by RNA polymerase II|anatomical structure mor			other	891.06	0.131267	13.4933	3.41344	1.77123	1.7124e-41	6.95981e-40	Up	5.16252	5.98086	4.92957	20.7747	20.1835	26.3724	7290	histone cell cycle regulator	GO:0000417,GO:0000785,GO:0001085,GO:0005515,GO:0005634,GO:0005654,GO:0006336,GO:0006351,GO:0006357,GO:0009653,GO:0016605,GO:0031491,GO:0032991,GO:0042393,GO:0045892,GO:0070062	HIR complex|chromatin|RNA polymerase II transcription factor binding|protein binding|nucleus|nucleoplasm|DNA replication-independent nucleosome assembly|transcription, DNA-templated|regulation of transcription by RNA polymerase II|anatomical structure morphogenesis|PML body|nucleosome binding|protein-containing complex|histone binding|negative regulation of transcription, DNA-templated|extracellu…			other
U2SURP	1305.96	0.109401	12.7209	2.62382	1.39167	4.52768e-37	9.39597e-35	Up	5.18791	5.42947	5.22694	17.9521	17.0462	15.5212	23350	U2 snRNP associated SURP domain containing	GO:0000398,GO:0003723,GO:0005515,GO:0005634,GO:0005654	mRNA splicing, via spliceosome|RNA binding|protein binding|nucleus|nucleoplasm	hsa03040	Spliceosome		1501.19	0.0924539	19.0906	3.39873	1.765	3.02467e-81	6.16528e-79	Up	5.18791	5.42947	5.22694	21.0265	22.888	22.1571	23350	U2 snRNP associated SURP domain containing	GO:0000398,GO:0003723,GO:0005515,GO:0005634,GO:0005654	mRNA splicing, via spliceosome|RNA binding|protein binding|nucleus|nucleoplasm	hsa03040	Spliceosome
PINX1	141.758	0.221921	6.36808	2.66329	1.41321	1.91407e-10	1.97846e-09	Up	2.49492	2.85998	2.29113	9.35378	9.18332	6.21059	54984	PIN2 (TERF1) interacting telomerase inhibitor 1	GO:0000228,GO:0000776,GO:0000777,GO:0000781,GO:0005515,GO:0005654,GO:0005730,GO:0005739,GO:0005819,GO:0007004,GO:0007080,GO:0008285,GO:0010521,GO:0010972,GO:0031397,GO:0031647,GO:0032211,GO:0044877,GO:0051972,GO:0051974,GO:0070034,GO:0070198,GO:1902570,GO	nuclear chromosome|kinetochore|condensed chromosome kinetochore|chromosome, telomeric region|protein binding|nucleoplasm|nucleolus|mitochondrion|spindle|telomere maintenance via telomerase|mitotic metaphase plate congression|negative regulation of cell po				158.188	0.191862	9.00481	3.31195	1.72768	2.1604e-19	2.41595e-18	Up	2.49492	2.85998	2.29113	11.3119	10.521	9.23983	54984	PIN2 (TERF1) interacting telomerase inhibitor 1	GO:0000228,GO:0000776,GO:0000777,GO:0000781,GO:0005515,GO:0005654,GO:0005730,GO:0005739,GO:0005819,GO:0007004,GO:0007080,GO:0008285,GO:0010521,GO:0010972,GO:0031397,GO:0031647,GO:0032211,GO:0044877,GO:0051972,GO:0051974,GO:0070034,GO:0070198,GO:1902570,GO:1904357,GO:1904744,GO:1904751	nuclear chromosome|kinetochore|condensed chromosome kinetochore|chromosome, telomeric region|protein binding|nucleoplasm|nucleolus|mitochondrion|spindle|telomere maintenance via telomerase|mitotic metaphase plate congression|negative regulation of cell population proliferation|telomerase inhibitor activity|negative regulation of G2/M transition of mitotic cell cycle|negative regulation of protein…
SSBP1	1046.36	0.169711	8.149	2.60806	1.38298	3.66932e-16	8.11402e-15	Up	23.037	27.1188	18.6344	79.672	81.7354	56.4182	6742	single stranded DNA binding protein 1	GO:0003682,GO:0003697,GO:0003723,GO:0005515,GO:0005634,GO:0005739,GO:0005759,GO:0006264,GO:0006268,GO:0007005,GO:0009295,GO:0042645,GO:0051096,GO:0070062,GO:0070584,GO:1905776	chromatin binding|single-stranded DNA binding|RNA binding|protein binding|nucleus|mitochondrion|mitochondrial matrix|mitochondrial DNA replication|DNA unwinding involved in DNA replication|mitochondrion organization|nucleoid|mitochondrial nucleoid|positiv	hsa03030,hsa03430,hsa03440	DNA replication|Mismatch repair|Homologous recombination		1184.45	0.128563	13.4335	3.31049	1.72705	3.84736e-41	1.54503e-39	Up	23.037	27.1188	18.6344	95.4422	94.7723	88.8974	6742	single stranded DNA binding protein 1	GO:0003682,GO:0003697,GO:0003723,GO:0005515,GO:0005634,GO:0005739,GO:0005759,GO:0006264,GO:0006268,GO:0007005,GO:0009295,GO:0042645,GO:0051096,GO:0070062,GO:0070584,GO:1905776	chromatin binding|single-stranded DNA binding|RNA binding|protein binding|nucleus|mitochondrion|mitochondrial matrix|mitochondrial DNA replication|DNA unwinding involved in DNA replication|mitochondrion organization|nucleoid|mitochondrial nucleoid|positive regulation of helicase activity|extracellular exosome|mitochondrion morphogenesis|positive regulation of DNA helicase activity	hsa03030,hsa03430,hsa03440	DNA replication|Mismatch repair|Homologous recombination
FOXRED2	946.826	0.132902	10.5191	2.63539	1.39802	7.05281e-26	4.64075e-24	Up	5.9037	4.80359	5.18825	16.9263	18.8345	15.1638	80020	FAD dependent oxidoreductase domain containing 2	GO:0005515,GO:0005788,GO:0016491,GO:0030433,GO:0050660,GO:0055114	protein binding|endoplasmic reticulum lumen|oxidoreductase activity|ubiquitin-dependent ERAD pathway|flavin adenine dinucleotide binding|oxidation-reduction process				1058.83	0.116393	14.7734	3.29327	1.71952	2.17345e-49	1.27128e-47	Up	5.9037	4.80359	5.18825	21.1622	19.8334	23.2392	80020	FAD dependent oxidoreductase domain containing 2	GO:0005515,GO:0005788,GO:0016491,GO:0030433,GO:0050660,GO:0055114	protein binding|endoplasmic reticulum lumen|oxidoreductase activity|ubiquitin-dependent ERAD pathway|flavin adenine dinucleotide binding|oxidation-reduction process
LTV1	380.996	0.13463	10.5412	2.67429	1.41916	5.57817e-26	3.74348e-24	Up	5.73144	5.92327	5.43594	18.7496	19.1398	17.6559	84946	LTV1 ribosome biogenesis factor	GO:0000056,GO:0005515,GO:0005634,GO:0005654,GO:0005829,GO:0030688,GO:0042274	ribosomal small subunit export from nucleus|protein binding|nucleus|nucleoplasm|cytosol|preribosome, small subunit precursor|ribosomal small subunit biogenesis				420.953	0.127111	13.5064	3.28711	1.71682	1.43297e-41	5.85951e-40	Up	5.73144	5.92327	5.43594	21.6449	22.9916	24.3001	84946	LTV1 ribosome biogenesis factor	GO:0000056,GO:0005515,GO:0005634,GO:0005654,GO:0005829,GO:0030688,GO:0042274	ribosomal small subunit export from nucleus|protein binding|nucleus|nucleoplasm|cytosol|preribosome, small subunit precursor|ribosomal small subunit biogenesis
SLC35C1	540.396	0.177562	8.96415	3.01403	1.59169	3.12684e-19	9.99478e-18	Up	2.75773	4.38856	2.66437	12.2229	12.4761	11.2012	55343	solute carrier family 35 member C1	GO:0000139,GO:0005457,GO:0005794,GO:0008643,GO:0015297,GO:0016021,GO:0030259,GO:0036066,GO:0036085,GO:0045746	Golgi membrane|GDP-fucose transmembrane transporter activity|Golgi apparatus|carbohydrate transport|antiporter activity|integral component of membrane|lipid glycosylation|protein O-linked fucosylation|GDP-fucose import into Golgi lumen|negative regulation				545.043	0.167538	10.2111	3.2733	1.71075	1.76805e-24	2.7466e-23	Up	2.75773	4.38856	2.66437	13.6621	12.8457	12.8478	55343	solute carrier family 35 member C1	GO:0000139,GO:0005457,GO:0005794,GO:0008643,GO:0015297,GO:0016021,GO:0030259,GO:0036066,GO:0036085,GO:0045746	Golgi membrane|GDP-fucose transmembrane transporter activity|Golgi apparatus|carbohydrate transport|antiporter activity|integral component of membrane|lipid glycosylation|protein O-linked fucosylation|GDP-fucose import into Golgi lumen|negative regulation of Notch signaling pathway
IFIT3	744.053	0.166723	7.5348	2.3887	1.25623	4.89076e-14	8.37201e-13	Up	8.84336	10.0809	6.783	29.0535	24.5424	20.9518	3437	interferon induced protein with tetratricopeptide repeats 3	GO:0003674,GO:0003723,GO:0005515,GO:0005737,GO:0005739,GO:0005829,GO:0008285,GO:0009615,GO:0035457,GO:0042802,GO:0043066,GO:0051607,GO:0060337	molecular_function|RNA binding|protein binding|cytoplasm|mitochondrion|cytosol|negative regulation of cell population proliferation|response to virus|cellular response to interferon-alpha|identical protein binding|negative regulation of apoptotic process|				881.867	0.133491	12.7027	3.23934	1.6957	5.70922e-37	1.92497e-35	Up	8.84336	10.0809	6.783	34.3428	34.6147	33.1352	3437	interferon induced protein with tetratricopeptide repeats 3	GO:0003674,GO:0003723,GO:0005515,GO:0005737,GO:0005739,GO:0005829,GO:0008285,GO:0009615,GO:0035457,GO:0042802,GO:0043066,GO:0051607,GO:0060337	molecular_function|RNA binding|protein binding|cytoplasm|mitochondrion|cytosol|negative regulation of cell population proliferation|response to virus|cellular response to interferon-alpha|identical protein binding|negative regulation of apoptotic process|defense response to virus|type I interferon signaling pathway
LGR5	1547.86	0.134098	12.4883	3.19244	1.67466	8.65068e-36	1.49601e-33	Up	7.80516	8.48996	8.3084	26.0984	34.2557	35.1243	8549	leucine rich repeat containing G protein-coupled receptor 5	GO:0001942,GO:0004888,GO:0004930,GO:0005515,GO:0005654,GO:0005794,GO:0005886,GO:0005887,GO:0007186,GO:0007189,GO:0007190,GO:0008528,GO:0009755,GO:0009994,GO:0016500,GO:0032588,GO:0042127,GO:0048839,GO:0090263,GO:2001013	hair follicle development|transmembrane signaling receptor activity|G protein-coupled receptor activity|protein binding|nucleoplasm|Golgi apparatus|plasma membrane|integral component of plasma membrane|G protein-coupled receptor signaling pathway|adenylat	hsa04310	Wnt signaling pathway		1479.74	0.129671	13.054	3.23267	1.69272	6.02688e-39	2.18544e-37	Up	7.80516	8.48996	8.3084	28.7738	29.1947	39.7066	8549	leucine rich repeat containing G protein-coupled receptor 5	GO:0001942,GO:0004888,GO:0004930,GO:0005515,GO:0005654,GO:0005794,GO:0005886,GO:0005887,GO:0007186,GO:0007189,GO:0007190,GO:0008528,GO:0009755,GO:0009994,GO:0016500,GO:0032588,GO:0042127,GO:0048839,GO:0090263,GO:2001013	hair follicle development|transmembrane signaling receptor activity|G protein-coupled receptor activity|protein binding|nucleoplasm|Golgi apparatus|plasma membrane|integral component of plasma membrane|G protein-coupled receptor signaling pathway|adenylate cyclase-activating G protein-coupled receptor signaling pathway|activation of adenylate cyclase activity|G protein-coupled peptide receptor ac…	hsa04310	Wnt signaling pathway
SRSF2	2970.87	0.144252	8.61566	2.36662	1.24283	6.95414e-18	1.91048e-16	Up	48.1079	46.9761	47.6354	148.612	156.261	105.73	6427	serine and arginine rich splicing factor 2	GO:0000398,GO:0003714,GO:0003723,GO:0005515,GO:0005634,GO:0005654,GO:0005737,GO:0005829,GO:0006397,GO:0006405,GO:0006406,GO:0008380,GO:0016605,GO:0016607,GO:0031124,GO:0045892	mRNA splicing, via spliceosome|transcription corepressor activity|RNA binding|protein binding|nucleus|nucleoplasm|cytoplasm|cytosol|mRNA processing|RNA export from nucleus|mRNA export from nucleus|RNA splicing|PML body|nuclear speck|mRNA 3'-end processing	hsa03040,hsa05168	Spliceosome|Herpes simplex virus 1 infection		3523.8	0.0862725	19.5393	3.21698	1.68571	5.08531e-85	1.22165e-82	Up	48.1079	46.9761	47.6354	182.502	179.622	201.291	6427	serine and arginine rich splicing factor 2	GO:0000398,GO:0003714,GO:0003723,GO:0005515,GO:0005634,GO:0005654,GO:0005737,GO:0005829,GO:0006397,GO:0006405,GO:0006406,GO:0008380,GO:0016605,GO:0016607,GO:0031124,GO:0045892	mRNA splicing, via spliceosome|transcription corepressor activity|RNA binding|protein binding|nucleus|nucleoplasm|cytoplasm|cytosol|mRNA processing|RNA export from nucleus|mRNA export from nucleus|RNA splicing|PML body|nuclear speck|mRNA 3'-end processing|negative regulation of transcription, DNA-templated	hsa03040,hsa05168	Spliceosome|Herpes simplex virus 1 infection
CCDC86	527.702	0.142022	10.6751	2.86016	1.5161	1.33173e-26	9.55513e-25	Up	6.93654	8.12167	7.50492	25.0265	29.7921	23.5987	79080	coiled-coil domain containing 86	GO:0003723,GO:0005515,GO:0005654,GO:0005694,GO:0005730,GO:0016032	RNA binding|protein binding|nucleoplasm|chromosome|nucleolus|viral process				545.577	0.123847	13.5978	3.21328	1.68405	4.12871e-42	1.73033e-40	Up	6.93654	8.12167	7.50492	30.3502	27.4653	31.1042	79080	coiled-coil domain containing 86	GO:0003723,GO:0005515,GO:0005654,GO:0005694,GO:0005730,GO:0016032	RNA binding|protein binding|nucleoplasm|chromosome|nucleolus|viral process
ZSCAN31	923.079	0.111647	13.3767	2.81563	1.49346	8.27627e-41	2.42693e-38	Up	5.12161	5.35043	5.16554	17.7536	18.945	16.8085	64288	zinc finger and SCAN domain containing 31	GO:0000978,GO:0000981,GO:0005634,GO:0006357,GO:0046872,GO:1990837	RNA polymerase II cis-regulatory region sequence-specific DNA binding|DNA-binding transcription factor activity, RNA polymerase II-specific|nucleus|regulation of transcription by RNA polymerase II|metal ion binding|sequence-specific double-stranded DNA bi			other	963.217	0.127358	13.1943	3.20518	1.6804	9.46395e-40	3.56635e-38	Up	5.12161	5.35043	5.16554	18.2059	18.8686	24.4619	64288	zinc finger and SCAN domain containing 31	GO:0000978,GO:0000981,GO:0005634,GO:0006357,GO:0046872,GO:1990837	RNA polymerase II cis-regulatory region sequence-specific DNA binding|DNA-binding transcription factor activity, RNA polymerase II-specific|nucleus|regulation of transcription by RNA polymerase II|metal ion binding|sequence-specific double-stranded DNA binding			other
SRSF3	3265.85	0.150309	8.40327	2.40009	1.26309	4.34199e-17	1.09475e-15	Up	22.2448	26.8456	20.3551	75.1882	73.6804	53.5075	6428	serine and arginine rich splicing factor 3	GO:0000398,GO:0003723,GO:0005515,GO:0005654,GO:0005737,GO:0006405,GO:0006406,GO:0016607,GO:0031124,GO:0043274,GO:0048024,GO:1990825,GO:1990830	mRNA splicing, via spliceosome|RNA binding|protein binding|nucleoplasm|cytoplasm|RNA export from nucleus|mRNA export from nucleus|nuclear speck|mRNA 3'-end processing|phospholipase binding|regulation of mRNA splicing, via spliceosome|sequence-specific mRN	hsa03040,hsa05014,hsa05168	Spliceosome|Amyotrophic lateral sclerosis|Herpes simplex virus 1 infection		3815.98	0.105993	15.8073	3.1942	1.67546	2.77037e-56	2.17952e-54	Up	22.2448	26.8456	20.3551	89.6885	91.3161	90.914	6428	serine and arginine rich splicing factor 3	GO:0000398,GO:0003723,GO:0005515,GO:0005654,GO:0005737,GO:0006405,GO:0006406,GO:0016607,GO:0031124,GO:0043274,GO:0048024,GO:1990825,GO:1990830	mRNA splicing, via spliceosome|RNA binding|protein binding|nucleoplasm|cytoplasm|RNA export from nucleus|mRNA export from nucleus|nuclear speck|mRNA 3'-end processing|phospholipase binding|regulation of mRNA splicing, via spliceosome|sequence-specific mRNA binding|cellular response to leukemia inhibitory factor	hsa03040,hsa05014,hsa05168	Spliceosome|Amyotrophic lateral sclerosis|Herpes simplex virus 1 infection
CSTF3	482.011	0.1727	8.73113	2.84389	1.50787	2.52139e-18	7.32996e-17	Up	4.71705	4.29928	3.07279	14.4586	15.5111	11.7977	1479	cleavage stimulation factor subunit 3	GO:0000398,GO:0003723,GO:0003729,GO:0005515,GO:0005634,GO:0005654,GO:0006369,GO:0006378,GO:0006379,GO:0031123,GO:0031124	mRNA splicing, via spliceosome|RNA binding|mRNA binding|protein binding|nucleus|nucleoplasm|termination of RNA polymerase II transcription|mRNA polyadenylation|mRNA cleavage|RNA 3'-end processing|mRNA 3'-end processing	hsa03015	mRNA surveillance pathway		495.753	0.147948	11.2582	3.17253	1.66563	2.10973e-29	4.44863e-28	Up	4.71705	4.29928	3.07279	15.6344	15.7797	15.6347	1479	cleavage stimulation factor subunit 3	GO:0000398,GO:0003723,GO:0003729,GO:0005515,GO:0005634,GO:0005654,GO:0006369,GO:0006378,GO:0006379,GO:0031123,GO:0031124	mRNA splicing, via spliceosome|RNA binding|mRNA binding|protein binding|nucleus|nucleoplasm|termination of RNA polymerase II transcription|mRNA polyadenylation|mRNA cleavage|RNA 3'-end processing|mRNA 3'-end processing	hsa03015	mRNA surveillance pathway
WASHC5	513.556	0.130762	9.97681	2.47012	1.30458	1.92557e-23	9.91372e-22	Up	2.71012	3.10957	2.52218	8.25293	8.75847	8.02646	9897	WASH complex subunit 5	GO:0001556,GO:0005515,GO:0005654,GO:0005768,GO:0005769,GO:0005783,GO:0005829,GO:0007032,GO:0007040,GO:0010976,GO:0015031,GO:0016197,GO:0030041,GO:0034629,GO:0040038,GO:0043005,GO:0043025,GO:0051125,GO:0071203,GO:0090306,GO:0097494,GO:0140285	oocyte maturation|protein binding|nucleoplasm|endosome|early endosome|endoplasmic reticulum|cytosol|endosome organization|lysosome organization|positive regulation of neuron projection development|protein transport|endosomal transport|actin filament polym	hsa04144	Endocytosis		583.715	0.121806	13.6438	3.16432	1.66189	2.19822e-42	9.32992e-41	Up	2.71012	3.10957	2.52218	10.6017	10.3466	11.4361	9897	WASH complex subunit 5	GO:0001556,GO:0005515,GO:0005654,GO:0005768,GO:0005769,GO:0005783,GO:0005829,GO:0007032,GO:0007040,GO:0010976,GO:0015031,GO:0016197,GO:0030041,GO:0034629,GO:0040038,GO:0043005,GO:0043025,GO:0051125,GO:0071203,GO:0090306,GO:0097494,GO:0140285	oocyte maturation|protein binding|nucleoplasm|endosome|early endosome|endoplasmic reticulum|cytosol|endosome organization|lysosome organization|positive regulation of neuron projection development|protein transport|endosomal transport|actin filament polymerization|cellular protein-containing complex localization|polar body extrusion after meiotic divisions|neuron projection|neuronal cell body|reg…	hsa04144	Endocytosis
DHX37	564.32	0.132828	10.214	2.561	1.3567	1.71692e-24	9.85513e-23	Up	3.3321	3.12066	3.45623	9.96161	11.4144	9.46556	57647	DEAH-box helicase 37	GO:0000462,GO:0003723,GO:0003724,GO:0005515,GO:0005524,GO:0005622,GO:0005654,GO:0005730,GO:0005737,GO:0006364,GO:0007420,GO:0031965,GO:0034511,GO:0042254,GO:0042255,GO:2000020	maturation of SSU-rRNA from tricistronic rRNA transcript (SSU-rRNA, 5.8S rRNA, LSU-rRNA)|RNA binding|RNA helicase activity|protein binding|ATP binding|intracellular anatomical structure|nucleoplasm|nucleolus|cytoplasm|rRNA processing|brain development|nuc				618.661	0.131406	12.5022	3.12284	1.64286	7.26163e-36	2.28784e-34	Up	3.3321	3.12066	3.45623	12.6223	11.0223	14.3189	57647	DEAH-box helicase 37	GO:0000462,GO:0003723,GO:0003724,GO:0005515,GO:0005524,GO:0005622,GO:0005654,GO:0005730,GO:0005737,GO:0006364,GO:0007420,GO:0031965,GO:0034511,GO:0042254,GO:0042255,GO:2000020	maturation of SSU-rRNA from tricistronic rRNA transcript (SSU-rRNA, 5.8S rRNA, LSU-rRNA)|RNA binding|RNA helicase activity|protein binding|ATP binding|intracellular anatomical structure|nucleoplasm|nucleolus|cytoplasm|rRNA processing|brain development|nuclear membrane|U3 snoRNA binding|ribosome biogenesis|ribosome assembly|positive regulation of male gonad development
MARS2	313.664	0.161702	8.92646	2.71967	1.44343	4.39877e-19	1.38633e-17	Up	2.77541	2.99014	2.74257	10.3441	9.92379	7.85162	92935	methionyl-tRNA synthetase 2, mitochondrial	GO:0004825,GO:0005524,GO:0005759,GO:0006418,GO:0006431	methionine-tRNA ligase activity|ATP binding|mitochondrial matrix|tRNA aminoacylation for protein translation|methionyl-tRNA aminoacylation	hsa00450,hsa00970	Selenocompound metabolism|Aminoacyl-tRNA biosynthesis		328.421	0.138678	11.8095	3.11172	1.63771	3.48695e-32	8.93522e-31	Up	2.77541	2.99014	2.74257	11.3763	10.3647	10.7309	92935	methionyl-tRNA synthetase 2, mitochondrial	GO:0004825,GO:0005524,GO:0005759,GO:0006418,GO:0006431	methionine-tRNA ligase activity|ATP binding|mitochondrial matrix|tRNA aminoacylation for protein translation|methionyl-tRNA aminoacylation	hsa00450,hsa00970	Selenocompound metabolism|Aminoacyl-tRNA biosynthesis
IFIT1	1223.06	0.170105	6.48834	2.14905	1.1037	8.67895e-11	9.44878e-10	Up	7.96135	10.8347	7.51751	26.6933	23.7946	18.1497	3434	interferon induced protein with tetratricopeptide repeats 1	GO:0003723,GO:0005515,GO:0005737,GO:0005829,GO:0009615,GO:0016032,GO:0019060,GO:0032091,GO:0043657,GO:0045070,GO:0045071,GO:0050688,GO:0051097,GO:0051607,GO:0060337,GO:0071357,GO:0071360	RNA binding|protein binding|cytoplasm|cytosol|response to virus|viral process|intracellular transport of viral protein in host cell|negative regulation of protein binding|host cell|positive regulation of viral genome replication|negative regulation of vir	hsa05160	Hepatitis C		1506.25	0.134201	12.1413	3.09378	1.62937	6.38207e-34	1.79619e-32	Up	7.96135	10.8347	7.51751	31.8833	36.2375	31.6663	3434	interferon induced protein with tetratricopeptide repeats 1	GO:0003723,GO:0005515,GO:0005737,GO:0005829,GO:0009615,GO:0016032,GO:0019060,GO:0032091,GO:0043657,GO:0045070,GO:0045071,GO:0050688,GO:0051097,GO:0051607,GO:0060337,GO:0071357,GO:0071360	RNA binding|protein binding|cytoplasm|cytosol|response to virus|viral process|intracellular transport of viral protein in host cell|negative regulation of protein binding|host cell|positive regulation of viral genome replication|negative regulation of viral genome replication|regulation of defense response to virus|negative regulation of helicase activity|defense response to virus|type I interfer…	hsa05160	Hepatitis C
EPOP	301.586	0.167812	8.38431	2.65183	1.40699	5.10235e-17	1.26751e-15	Up	2.09402	2.74873	2.90753	7.4735	8.9929	8.50341	100170841	elongin BC and polycomb repressive complex 2 associated protein	GO:0003682,GO:0005694,GO:0006357,GO:0035098,GO:0035616,GO:0048663,GO:0048863,GO:0070449	chromatin binding|chromosome|regulation of transcription by RNA polymerase II|ESC/E(Z) complex|histone H2B conserved C-terminal lysine deubiquitination|neuron fate commitment|stem cell differentiation|elongin complex				319.725	0.154095	10.555	3.08757	1.62647	4.81755e-26	8.27721e-25	Up	2.09402	2.74873	2.90753	9.99864	9.3251	10.0174	100170841	elongin BC and polycomb repressive complex 2 associated protein	GO:0003682,GO:0005694,GO:0006357,GO:0035098,GO:0035616,GO:0048663,GO:0048863,GO:0070449	chromatin binding|chromosome|regulation of transcription by RNA polymerase II|ESC/E(Z) complex|histone H2B conserved C-terminal lysine deubiquitination|neuron fate commitment|stem cell differentiation|elongin complex
NCBP1	752.252	0.126878	9.78163	2.36375	1.24108	1.3502e-22	6.25871e-21	Up	4.42169	5.14648	4.14283	13.9569	13.1898	12.2273	4686	nuclear cap binding protein subunit 1	GO:0000184,GO:0000245,GO:0000339,GO:0000340,GO:0000398,GO:0003723,GO:0003729,GO:0005515,GO:0005634,GO:0005654,GO:0005739,GO:0005829,GO:0005845,GO:0005846,GO:0006366,GO:0006368,GO:0006369,GO:0006370,GO:0006401,GO:0006405,GO:0006406,GO:0006446,GO:0008334,GO	nuclear-transcribed mRNA catabolic process, nonsense-mediated decay|spliceosomal complex assembly|RNA cap binding|RNA 7-methylguanosine cap binding|mRNA splicing, via spliceosome|RNA binding|mRNA binding|protein binding|nucleus|nucleoplasm|mitochondrion|c	hsa03013,hsa03015,hsa03040,hsa05014	RNA transport|mRNA surveillance pathway|Spliceosome|Amyotrophic lateral sclerosis		864.471	0.11693	13.8878	3.08209	1.62391	7.50807e-44	3.4473e-42	Up	4.42169	5.14648	4.14283	16.3418	16.6488	18.8579	4686	nuclear cap binding protein subunit 1	GO:0000184,GO:0000245,GO:0000339,GO:0000340,GO:0000398,GO:0003723,GO:0003729,GO:0005515,GO:0005634,GO:0005654,GO:0005739,GO:0005829,GO:0005845,GO:0005846,GO:0006366,GO:0006368,GO:0006369,GO:0006370,GO:0006401,GO:0006405,GO:0006406,GO:0006446,GO:0008334,GO:0008380,GO:0008543,GO:0016070,GO:0030307,GO:0031047,GO:0031124,GO:0031442,GO:0034518,GO:0042795,GO:0045292,GO:0048026,GO:0050684,GO:0051168,GO:…	nuclear-transcribed mRNA catabolic process, nonsense-mediated decay|spliceosomal complex assembly|RNA cap binding|RNA 7-methylguanosine cap binding|mRNA splicing, via spliceosome|RNA binding|mRNA binding|protein binding|nucleus|nucleoplasm|mitochondrion|cytosol|mRNA cap binding complex|nuclear cap binding complex|transcription by RNA polymerase II|transcription elongation from RNA polymerase II p…	hsa03013,hsa03015,hsa03040,hsa05014	RNA transport|mRNA surveillance pathway|Spliceosome|Amyotrophic lateral sclerosis
HMMR	522.363	0.185947	7.11878	2.5031	1.32372	1.08888e-12	1.58617e-11	Up	4.62504	6.64024	3.8536	17.6146	14.322	13.9919	3161	hyaluronan mediated motility receptor	GO:0005515,GO:0005540,GO:0005813,GO:0005829,GO:0005886,GO:0009986,GO:0010389,GO:0015630,GO:0016020,GO:0030214	protein binding|hyaluronic acid binding|centrosome|cytosol|plasma membrane|cell surface|regulation of G2/M transition of mitotic cell cycle|microtubule cytoskeleton|membrane|hyaluronan catabolic process	hsa04512	ECM-receptor interaction		576.56	0.178022	9.11984	3.08128	1.62353	7.52354e-20	8.69537e-19	Up	4.62504	6.64024	3.8536	19.0969	21.7302	16.2477	3161	hyaluronan mediated motility receptor	GO:0005515,GO:0005540,GO:0005813,GO:0005829,GO:0005886,GO:0009986,GO:0010389,GO:0015630,GO:0016020,GO:0030214	protein binding|hyaluronic acid binding|centrosome|cytosol|plasma membrane|cell surface|regulation of G2/M transition of mitotic cell cycle|microtubule cytoskeleton|membrane|hyaluronan catabolic process	hsa04512	ECM-receptor interaction
PYM1	492.6	0.217148	6.5384	2.67548	1.4198	6.21806e-11	6.97799e-10	Up	10.6768	14.1943	7.74919	39.2415	41.1667	25.5088	84305	PYM homolog 1, exon junction complex associated factor	GO:0000184,GO:0003723,GO:0005515,GO:0005654,GO:0005730,GO:0005737,GO:0005829,GO:0030054,GO:0035145,GO:0043022,GO:0045727,GO:1903259	nuclear-transcribed mRNA catabolic process, nonsense-mediated decay|RNA binding|protein binding|nucleoplasm|nucleolus|cytoplasm|cytosol|cell junction|exon-exon junction complex|ribosome binding|positive regulation of translation|exon-exon junction complex	hsa03013,hsa03015	RNA transport|mRNA surveillance pathway		516.618	0.174939	9.24242	3.06707	1.61686	2.40982e-20	2.86643e-19	Up	10.6768	14.1943	7.74919	39.3206	44.8296	38.49	84305	PYM homolog 1, exon junction complex associated factor	GO:0000184,GO:0003723,GO:0005515,GO:0005654,GO:0005730,GO:0005737,GO:0005829,GO:0030054,GO:0035145,GO:0043022,GO:0045727,GO:1903259	nuclear-transcribed mRNA catabolic process, nonsense-mediated decay|RNA binding|protein binding|nucleoplasm|nucleolus|cytoplasm|cytosol|cell junction|exon-exon junction complex|ribosome binding|positive regulation of translation|exon-exon junction complex disassembly	hsa03013,hsa03015	RNA transport|mRNA surveillance pathway
SKA3	274.094	0.183122	6.12426	2.17571	1.12149	9.11039e-10	8.41712e-09	Up	2.68202	2.80208	3.61195	9.05586	8.34737	6.65138	221150	spindle and kinetochore associated complex subunit 3	GO:0000278,GO:0000776,GO:0000940,GO:0005515,GO:0005813,GO:0005829,GO:0005876,GO:0007059,GO:0031110,GO:0051301,GO:0072686	mitotic cell cycle|kinetochore|condensed chromosome outer kinetochore|protein binding|centrosome|cytosol|spindle microtubule|chromosome segregation|regulation of microtubule polymerization or depolymerization|cell division|mitotic spindle				331.947	0.153755	10.5064	3.06401	1.61542	8.06749e-26	1.37382e-24	Up	2.68202	2.80208	3.61195	11.4946	10.6691	12.0098	221150	spindle and kinetochore associated complex subunit 3	GO:0000278,GO:0000776,GO:0000940,GO:0005515,GO:0005813,GO:0005829,GO:0005876,GO:0007059,GO:0031110,GO:0051301,GO:0072686	mitotic cell cycle|kinetochore|condensed chromosome outer kinetochore|protein binding|centrosome|cytosol|spindle microtubule|chromosome segregation|regulation of microtubule polymerization or depolymerization|cell division|mitotic spindle
WDR4	364.108	0.156237	8.0284	2.38556	1.25433	9.87508e-16	2.09113e-14	Up	3.67657	3.99874	3.20921	11.7962	10.6254	9.1319	10785	WD repeat domain 4	GO:0005515,GO:0005634,GO:0005654,GO:0005694,GO:0005829,GO:0006400,GO:0006974,GO:0008176,GO:0043527,GO:0106004	protein binding|nucleus|nucleoplasm|chromosome|cytosol|tRNA modification|cellular response to DNA damage stimulus|tRNA (guanine-N7-)-methyltransferase activity|tRNA methyltransferase complex|tRNA (guanine-N7)-methylation				412.862	0.131653	12.2303	3.05286	1.61016	2.14027e-34	6.20541e-33	Up	3.67657	3.99874	3.20921	13.8489	13.1919	13.7263	10785	WD repeat domain 4	GO:0005515,GO:0005634,GO:0005654,GO:0005694,GO:0005829,GO:0006400,GO:0006974,GO:0008176,GO:0043527,GO:0106004	protein binding|nucleus|nucleoplasm|chromosome|cytosol|tRNA modification|cellular response to DNA damage stimulus|tRNA (guanine-N7-)-methyltransferase activity|tRNA methyltransferase complex|tRNA (guanine-N7)-methylation
NOP58	783.557	0.116757	9.82394	2.21455	1.14701	8.88043e-23	4.20309e-21	Up	12.6132	13.0958	11.6297	34.909	34.4182	31.1504	51602	NOP58 ribonucleoprotein	GO:0001094,GO:0001650,GO:0003723,GO:0005515,GO:0005654,GO:0005730,GO:0005732,GO:0005829,GO:0006364,GO:0015030,GO:0016020,GO:0030515,GO:0031428,GO:0032040,GO:0048254,GO:0051117,GO:0070761	TFIID-class transcription factor complex binding|fibrillar center|RNA binding|protein binding|nucleoplasm|nucleolus|sno(s)RNA-containing ribonucleoprotein complex|cytosol|rRNA processing|Cajal body|membrane|snoRNA binding|box C/D RNP complex|small-subunit	hsa03008	Ribosome biogenesis in eukaryotes		934.083	0.103003	15.6003	3.04593	1.60688	7.23988e-55	5.35154e-53	Up	12.6132	13.0958	11.6297	44.6986	48.4314	46.4095	51602	NOP58 ribonucleoprotein	GO:0001094,GO:0001650,GO:0003723,GO:0005515,GO:0005654,GO:0005730,GO:0005732,GO:0005829,GO:0006364,GO:0015030,GO:0016020,GO:0030515,GO:0031428,GO:0032040,GO:0048254,GO:0051117,GO:0070761	TFIID-class transcription factor complex binding|fibrillar center|RNA binding|protein binding|nucleoplasm|nucleolus|sno(s)RNA-containing ribonucleoprotein complex|cytosol|rRNA processing|Cajal body|membrane|snoRNA binding|box C/D RNP complex|small-subunit processome|snoRNA localization|ATPase binding|pre-snoRNP complex	hsa03008	Ribosome biogenesis in eukaryotes
SH2D4A	247.74	0.158033	7.11223	2.17945	1.12397	1.14186e-12	1.65618e-11	Up	2.20091	2.49179	2.38769	6.59971	6.49119	5.66062	63898	SH2 domain containing 4A	GO:0005515,GO:0005737,GO:0005829,GO:0010923,GO:0019902	protein binding|cytoplasm|cytosol|negative regulation of phosphatase activity|phosphatase binding				298.559	0.147365	10.9005	3.04481	1.60635	1.14635e-27	2.14789e-26	Up	2.20091	2.49179	2.38769	8.47791	9.65872	8.31552	63898	SH2 domain containing 4A	GO:0005515,GO:0005737,GO:0005829,GO:0010923,GO:0019902	protein binding|cytoplasm|cytosol|negative regulation of phosphatase activity|phosphatase binding
MTARC1	537.388	0.124051	9.64243	2.29128	1.19615	5.2919e-22	2.28059e-20	Up	4.84106	5.50281	4.68715	13.8137	13.9436	14.0938	64757	mitochondrial amidoxime reducing component 1	GO:0005515,GO:0005739,GO:0005741,GO:0006805,GO:0006809,GO:0008940,GO:0016021,GO:0016661,GO:0030151,GO:0030170,GO:0042126,GO:0043546,GO:0050421,GO:0051410,GO:0055114,GO:0070458,GO:0098809,GO:1903958	protein binding|mitochondrion|mitochondrial outer membrane|xenobiotic metabolic process|nitric oxide biosynthetic process|nitrate reductase activity|integral component of membrane|oxidoreductase activity, acting on other nitrogenous compounds as donors|mo				623.011	0.119466	13.3839	3.02917	1.59892	7.50556e-41	2.96106e-39	Up	4.84106	5.50281	4.68715	17.0331	19.5268	19.3174	64757	mitochondrial amidoxime reducing component 1	GO:0005515,GO:0005739,GO:0005741,GO:0006805,GO:0006809,GO:0008940,GO:0016021,GO:0016661,GO:0030151,GO:0030170,GO:0042126,GO:0043546,GO:0050421,GO:0051410,GO:0055114,GO:0070458,GO:0098809,GO:1903958	protein binding|mitochondrion|mitochondrial outer membrane|xenobiotic metabolic process|nitric oxide biosynthetic process|nitrate reductase activity|integral component of membrane|oxidoreductase activity, acting on other nitrogenous compounds as donors|molybdenum ion binding|pyridoxal phosphate binding|nitrate metabolic process|molybdopterin cofactor binding|nitrite reductase (NO-forming) activit…
CPSF6	1361.39	0.132309	10.156	2.53808	1.34374	3.11559e-24	1.74382e-22	Up	6.14427	5.34235	6.04756	18.7695	19.9905	15.3503	11052	cleavage and polyadenylation specific factor 6	GO:0003723,GO:0003729,GO:0005515,GO:0005634,GO:0005654,GO:0005726,GO:0005737,GO:0005847,GO:0005849,GO:0006397,GO:0016020,GO:0016607,GO:0035061,GO:0042382,GO:0043023,GO:0046833,GO:0051262,GO:0051290,GO:0098789,GO:0110104,GO:1990120,GO:1990448,GO:1990904	RNA binding|mRNA binding|protein binding|nucleus|nucleoplasm|perichromatin fibrils|cytoplasm|mRNA cleavage and polyadenylation specificity factor complex|mRNA cleavage factor complex|mRNA processing|membrane|nuclear speck|interchromatin granule|paraspeckl	hsa03015	mRNA surveillance pathway		1462.81	0.0996922	15.9703	3.01491	1.59212	2.05745e-57	1.6674e-55	Up	6.14427	5.34235	6.04756	21.3179	21.3343	22.2138	11052	cleavage and polyadenylation specific factor 6	GO:0003723,GO:0003729,GO:0005515,GO:0005634,GO:0005654,GO:0005726,GO:0005737,GO:0005847,GO:0005849,GO:0006397,GO:0016020,GO:0016607,GO:0035061,GO:0042382,GO:0043023,GO:0046833,GO:0051262,GO:0051290,GO:0098789,GO:0110104,GO:1990120,GO:1990448,GO:1990904	RNA binding|mRNA binding|protein binding|nucleus|nucleoplasm|perichromatin fibrils|cytoplasm|mRNA cleavage and polyadenylation specificity factor complex|mRNA cleavage factor complex|mRNA processing|membrane|nuclear speck|interchromatin granule|paraspeckles|ribosomal large subunit binding|positive regulation of RNA export from nucleus|protein tetramerization|protein heterotetramerization|pre-mRNA…	hsa03015	mRNA surveillance pathway
SDAD1	428.115	0.166028	8.2314	2.57869	1.36664	1.85043e-16	4.28138e-15	Up	2.92981	4.64151	4.07416	11.8333	12.0533	12.598	55153	SDA1 domain containing 1	GO:0000055,GO:0003674,GO:0005654,GO:0005730,GO:0030036,GO:0042273	ribosomal large subunit export from nucleus|molecular_function|nucleoplasm|nucleolus|actin cytoskeleton organization|ribosomal large subunit biogenesis				454.303	0.157026	10.1247	3.01018	1.58985	4.29142e-24	6.5014e-23	Up	2.92981	4.64151	4.07416	13.3839	14.661	14.9629	55153	SDA1 domain containing 1	GO:0000055,GO:0003674,GO:0005654,GO:0005730,GO:0030036,GO:0042273	ribosomal large subunit export from nucleus|molecular_function|nucleoplasm|nucleolus|actin cytoskeleton organization|ribosomal large subunit biogenesis
DGCR8	467.186	0.147404	8.37882	2.35393	1.23507	5.34604e-17	1.32075e-15	Up	3.3922	2.97955	3.77773	9.40333	10.7539	8.88327	54487	DGCR8 microprocessor complex subunit	GO:0003725,GO:0005515,GO:0005634,GO:0005654,GO:0005730,GO:0005737,GO:0005829,GO:0010586,GO:0016604,GO:0020037,GO:0031053,GO:0042802,GO:0042803,GO:0046872,GO:0070877,GO:0070878,GO:0140517	double-stranded RNA binding|protein binding|nucleus|nucleoplasm|nucleolus|cytoplasm|cytosol|miRNA metabolic process|nuclear body|heme binding|primary miRNA processing|identical protein binding|protein homodimerization activity|metal ion binding|microproce				527.968	0.128332	12.3597	3.00246	1.58614	4.31751e-35	1.30525e-33	Up	3.3922	2.97955	3.77773	12.6019	12.4418	12.3326	54487	DGCR8 microprocessor complex subunit	GO:0003725,GO:0005515,GO:0005634,GO:0005654,GO:0005730,GO:0005737,GO:0005829,GO:0010586,GO:0016604,GO:0020037,GO:0031053,GO:0042802,GO:0042803,GO:0046872,GO:0070877,GO:0070878,GO:0140517	double-stranded RNA binding|protein binding|nucleus|nucleoplasm|nucleolus|cytoplasm|cytosol|miRNA metabolic process|nuclear body|heme binding|primary miRNA processing|identical protein binding|protein homodimerization activity|metal ion binding|microprocessor complex|primary miRNA binding|protein-RNA adaptor activity
FUS	5652.57	0.111116	12.0631	2.53222	1.3404	1.65482e-33	2.23218e-31	Up	86.5133	95.6144	81.7482	268.744	298.724	244.336	2521	FUS RNA binding protein	GO:0000398,GO:0003677,GO:0003682,GO:0003712,GO:0003713,GO:0003723,GO:0005515,GO:0005634,GO:0005654,GO:0006355,GO:0006357,GO:0008380,GO:0042802,GO:0043484,GO:0045893,GO:0046872,GO:0048255,GO:0051260,GO:1905168	mRNA splicing, via spliceosome|DNA binding|chromatin binding|transcription coregulator activity|transcription coactivator activity|RNA binding|protein binding|nucleus|nucleoplasm|regulation of transcription, DNA-templated|regulation of transcription by RN	hsa03013,hsa03015,hsa03040,hsa05014,hsa05022,hsa05202	RNA transport|mRNA surveillance pathway|Spliceosome|Amyotrophic lateral sclerosis|Pathways of neurodegeneration - multiple diseases|Transcriptional misregulation in cancer		6048.79	0.0898476	17.5916	2.99086	1.58056	2.85687e-69	3.8053e-67	Up	86.5133	95.6144	81.7482	332.144	308.072	327.364	2521	FUS RNA binding protein	GO:0000398,GO:0003677,GO:0003682,GO:0003712,GO:0003713,GO:0003723,GO:0005515,GO:0005634,GO:0005654,GO:0006355,GO:0006357,GO:0008380,GO:0042802,GO:0043484,GO:0045893,GO:0046872,GO:0048255,GO:0051260,GO:1905168	mRNA splicing, via spliceosome|DNA binding|chromatin binding|transcription coregulator activity|transcription coactivator activity|RNA binding|protein binding|nucleus|nucleoplasm|regulation of transcription, DNA-templated|regulation of transcription by RNA polymerase II|RNA splicing|identical protein binding|regulation of RNA splicing|positive regulation of transcription, DNA-templated|metal ion …	hsa03013,hsa03015,hsa03040,hsa05014,hsa05022,hsa05202	RNA transport|mRNA surveillance pathway|Spliceosome|Amyotrophic lateral sclerosis|Pathways of neurodegeneration - multiple diseases|Transcriptional misregulation in cancer
AGGF1	430.435	0.166498	8.56706	2.68774	1.4264	1.0616e-17	2.86397e-16	Up	2.45948	3.29023	2.19408	9.64845	8.33842	7.94653	55109	angiogenic factor with G-patch and FHA domains 1	GO:0001525,GO:0001570,GO:0001938,GO:0003676,GO:0005515,GO:0005576,GO:0005737,GO:0007155,GO:0045766,GO:0048471	angiogenesis|vasculogenesis|positive regulation of endothelial cell proliferation|nucleic acid binding|protein binding|extracellular region|cytoplasm|cell adhesion|positive regulation of angiogenesis|perinuclear region of cytoplasm				439.245	0.151097	10.4026	2.97277	1.57181	2.41186e-25	3.9951e-24	Up	2.45948	3.29023	2.19408	9.24855	10.2464	9.47523	55109	angiogenic factor with G-patch and FHA domains 1	GO:0001525,GO:0001570,GO:0001938,GO:0003676,GO:0005515,GO:0005576,GO:0005737,GO:0007155,GO:0045766,GO:0048471	angiogenesis|vasculogenesis|positive regulation of endothelial cell proliferation|nucleic acid binding|protein binding|extracellular region|cytoplasm|cell adhesion|positive regulation of angiogenesis|perinuclear region of cytoplasm
RRS1	458.171	0.19091	6.49065	2.36056	1.23913	8.54682e-11	9.31997e-10	Up	6.81973	9.28462	8.10869	28.0013	24.4124	17.0226	23212	ribosome biogenesis regulator 1 homolog	GO:0000027,GO:0000055,GO:0000447,GO:0000794,GO:0003723,GO:0005515,GO:0005654,GO:0005730,GO:0007080,GO:0008097,GO:0030687,GO:0042273,GO:1901796,GO:1902570	ribosomal large subunit assembly|ribosomal large subunit export from nucleus|endonucleolytic cleavage in ITS1 to separate SSU-rRNA from 5.8S rRNA and LSU-rRNA from tricistronic rRNA transcript (SSU-rRNA, 5.8S rRNA, LSU-rRNA)|condensed nuclear chromosome|R				512.384	0.134678	11.6528	2.96777	1.56938	2.21981e-31	5.42966e-30	Up	6.81973	9.28462	8.10869	30.3849	28.8844	28.8512	23212	ribosome biogenesis regulator 1 homolog	GO:0000027,GO:0000055,GO:0000447,GO:0000794,GO:0003723,GO:0005515,GO:0005654,GO:0005730,GO:0007080,GO:0008097,GO:0030687,GO:0042273,GO:1901796,GO:1902570	ribosomal large subunit assembly|ribosomal large subunit export from nucleus|endonucleolytic cleavage in ITS1 to separate SSU-rRNA from 5.8S rRNA and LSU-rRNA from tricistronic rRNA transcript (SSU-rRNA, 5.8S rRNA, LSU-rRNA)|condensed nuclear chromosome|RNA binding|protein binding|nucleoplasm|nucleolus|mitotic metaphase plate congression|5S rRNA binding|preribosome, large subunit precursor|riboso…
CLN6	716.404	0.157037	7.06592	2.15788	1.10961	1.59552e-12	2.2489e-11	Up	11.1936	11.5336	8.39615	29.2075	29.7209	22.6382	54982	CLN6 transmembrane ER protein	GO:0001573,GO:0005515,GO:0005730,GO:0005769,GO:0005783,GO:0005788,GO:0005789,GO:0007040,GO:0007042,GO:0007601,GO:0008203,GO:0016020,GO:0016021,GO:0030163,GO:0030203,GO:0031987,GO:0035727,GO:0042803,GO:0043231,GO:0044265,GO:0045121,GO:0045862,GO:0120146	ganglioside metabolic process|protein binding|nucleolus|early endosome|endoplasmic reticulum|endoplasmic reticulum lumen|endoplasmic reticulum membrane|lysosome organization|lysosomal lumen acidification|visual perception|cholesterol metabolic process|mem				852.483	0.127067	12.3446	2.96616	1.5686	5.20867e-35	1.56063e-33	Up	11.1936	11.5336	8.39615	38.9433	36.8079	37.4375	54982	CLN6 transmembrane ER protein	GO:0001573,GO:0005515,GO:0005730,GO:0005769,GO:0005783,GO:0005788,GO:0005789,GO:0007040,GO:0007042,GO:0007601,GO:0008203,GO:0016020,GO:0016021,GO:0030163,GO:0030203,GO:0031987,GO:0035727,GO:0042803,GO:0043231,GO:0044265,GO:0045121,GO:0045862,GO:0120146	ganglioside metabolic process|protein binding|nucleolus|early endosome|endoplasmic reticulum|endoplasmic reticulum lumen|endoplasmic reticulum membrane|lysosome organization|lysosomal lumen acidification|visual perception|cholesterol metabolic process|membrane|integral component of membrane|protein catabolic process|glycosaminoglycan metabolic process|locomotion involved in locomotory behavior|ly…
HASPIN	254.698	0.188304	7.6483	2.7136	1.44021	2.03657e-14	3.68742e-13	Up	2.04021	3.23602	2.21618	8.87252	8.34885	7.48014	83903	histone H3 associated protein kinase	GO:0000278,GO:0004672,GO:0005515,GO:0005524,GO:0005634,GO:0005654,GO:0005694,GO:0005737,GO:0005813,GO:0005819,GO:0006468,GO:0007064,GO:0035556,GO:0071459,GO:0072354,GO:0106310,GO:0106311,GO:2000751	mitotic cell cycle|protein kinase activity|protein binding|ATP binding|nucleus|nucleoplasm|chromosome|cytoplasm|centrosome|spindle|protein phosphorylation|mitotic sister chromatid cohesion|intracellular signal transduction|protein localization to chromoso				257.578	0.179099	8.75653	2.96553	1.56829	2.01354e-18	2.09499e-17	Up	2.04021	3.23602	2.21618	8.25617	9.4408	9.5704	83903	histone H3 associated protein kinase	GO:0000278,GO:0004672,GO:0005515,GO:0005524,GO:0005634,GO:0005654,GO:0005694,GO:0005737,GO:0005813,GO:0005819,GO:0006468,GO:0007064,GO:0035556,GO:0071459,GO:0072354,GO:0106310,GO:0106311,GO:2000751	mitotic cell cycle|protein kinase activity|protein binding|ATP binding|nucleus|nucleoplasm|chromosome|cytoplasm|centrosome|spindle|protein phosphorylation|mitotic sister chromatid cohesion|intracellular signal transduction|protein localization to chromosome, centromeric region|histone kinase activity (H3-T3 specific)|protein serine kinase activity|protein threonine kinase activity|histone H3-T3 p…
FBXO30	1705.5	0.0991531	13.3013	2.4947	1.31887	2.27442e-40	6.26117e-38	Up	3.54712	3.68672	3.2896	10.524	10.9238	10.4514	84085	F-box protein 30	GO:0000209,GO:0005829,GO:0008270,GO:0043687,GO:0061630	protein polyubiquitination|cytosol|zinc ion binding|post-translational protein modification|ubiquitin protein ligase activity				1828.17	0.102015	15.3272	2.95591	1.5636	5.02846e-53	3.3824e-51	Up	3.54712	3.68672	3.2896	11.4777	12.6927	14.0078	84085	F-box protein 30	GO:0000209,GO:0005829,GO:0008270,GO:0043687,GO:0061630	protein polyubiquitination|cytosol|zinc ion binding|post-translational protein modification|ubiquitin protein ligase activity
SFPQ	3489.66	0.141552	7.96719	2.18521	1.12777	1.62322e-15	3.34283e-14	Up	13.6168	11.2938	12.5934	36.9012	36.0237	26.7199	6421	splicing factor proline and glutamine rich	GO:0000122,GO:0000380,GO:0000398,GO:0000724,GO:0000785,GO:0000976,GO:0002218,GO:0003676,GO:0003677,GO:0003682,GO:0003723,GO:0005515,GO:0005634,GO:0005654,GO:0006355,GO:0006397,GO:0008380,GO:0016363,GO:0016607,GO:0032839,GO:0042382,GO:0042752,GO:0042754,GO	negative regulation of transcription by RNA polymerase II|alternative mRNA splicing, via spliceosome|mRNA splicing, via spliceosome|double-strand break repair via homologous recombination|chromatin|transcription regulatory region sequence-specific DNA bin				4101.97	0.0957844	16.3146	2.95402	1.56268	7.77491e-60	7.01986e-58	Up	13.6168	11.2938	12.5934	44.4568	45.5949	45.9069	6421	splicing factor proline and glutamine rich	GO:0000122,GO:0000380,GO:0000398,GO:0000724,GO:0000785,GO:0000976,GO:0002218,GO:0003676,GO:0003677,GO:0003682,GO:0003723,GO:0005515,GO:0005634,GO:0005654,GO:0006355,GO:0006397,GO:0008380,GO:0016363,GO:0016607,GO:0032839,GO:0042382,GO:0042752,GO:0042754,GO:0042803,GO:0042826,GO:0045087,GO:0045876,GO:0045892,GO:0045944,GO:0048511,GO:0070932,GO:0090575,GO:0098963,GO:1902177	negative regulation of transcription by RNA polymerase II|alternative mRNA splicing, via spliceosome|mRNA splicing, via spliceosome|double-strand break repair via homologous recombination|chromatin|transcription regulatory region sequence-specific DNA binding|activation of innate immune response|nucleic acid binding|DNA binding|chromatin binding|RNA binding|protein binding|nucleus|nucleoplasm|reg…
SLC25A13	732.133	0.130342	9.36053	2.32958	1.22007	7.93358e-21	3.03162e-19	Up	6.46313	7.07648	5.66263	18.3178	19.5985	16.4307	10165	solute carrier family 25 member 13	GO:0005313,GO:0005509,GO:0005739,GO:0005743,GO:0005887,GO:0006094,GO:0006754,GO:0006810,GO:0006839,GO:0015183,GO:0015810,GO:0015813,GO:0022857,GO:0042802,GO:0043490,GO:0045333,GO:0051592,GO:0070778	L-glutamate transmembrane transporter activity|calcium ion binding|mitochondrion|mitochondrial inner membrane|integral component of plasma membrane|gluconeogenesis|ATP biosynthetic process|transport|mitochondrial transport|L-aspartate transmembrane transp				822.894	0.112714	13.8499	2.95073	1.56107	1.27447e-43	5.69615e-42	Up	6.46313	7.07648	5.66263	22.7517	22.5623	24.1934	10165	solute carrier family 25 member 13	GO:0005313,GO:0005509,GO:0005739,GO:0005743,GO:0005887,GO:0006094,GO:0006754,GO:0006810,GO:0006839,GO:0015183,GO:0015810,GO:0015813,GO:0022857,GO:0042802,GO:0043490,GO:0045333,GO:0051592,GO:0070778	L-glutamate transmembrane transporter activity|calcium ion binding|mitochondrion|mitochondrial inner membrane|integral component of plasma membrane|gluconeogenesis|ATP biosynthetic process|transport|mitochondrial transport|L-aspartate transmembrane transporter activity|aspartate transmembrane transport|L-glutamate transmembrane transport|transmembrane transporter activity|identical protein bindin…
MCM4	1959.19	0.119524	10.0675	2.30267	1.20331	7.68751e-24	4.19825e-22	Up	14.9589	16.1484	13.5161	42.8112	45.2754	36.7403	4173	minichromosome maintenance complex component 4	GO:0000082,GO:0000727,GO:0000781,GO:0003678,GO:0003688,GO:0003697,GO:0005515,GO:0005524,GO:0005634,GO:0005654,GO:0006260,GO:0006267,GO:0006268,GO:0006271,GO:0016020,GO:0042555,GO:0071162,GO:1902975	G1/S transition of mitotic cell cycle|double-strand break repair via break-induced replication|chromosome, telomeric region|DNA helicase activity|DNA replication origin binding|single-stranded DNA binding|protein binding|ATP binding|nucleus|nucleoplasm|DN	hsa03030,hsa04110	DNA replication|Cell cycle		2212.75	0.0967672	16.0694	2.93832	1.55499	4.18139e-58	3.40923e-56	Up	14.9589	16.1484	13.5161	50.8658	53.0613	56.9244	4173	minichromosome maintenance complex component 4	GO:0000082,GO:0000727,GO:0000781,GO:0003678,GO:0003688,GO:0003697,GO:0005515,GO:0005524,GO:0005634,GO:0005654,GO:0006260,GO:0006267,GO:0006268,GO:0006271,GO:0016020,GO:0042555,GO:0071162,GO:1902975	G1/S transition of mitotic cell cycle|double-strand break repair via break-induced replication|chromosome, telomeric region|DNA helicase activity|DNA replication origin binding|single-stranded DNA binding|protein binding|ATP binding|nucleus|nucleoplasm|DNA replication|pre-replicative complex assembly involved in nuclear cell cycle DNA replication|DNA unwinding involved in DNA replication|DNA stra…	hsa03030,hsa04110	DNA replication|Cell cycle
CUL1	895.152	0.115104	11.4911	2.50128	1.32267	1.46223e-30	1.52899e-28	Up	6.0204	6.32457	5.74215	17.6106	19.9055	17.4595	8454	cullin 1	GO:0000082,GO:0000086,GO:0000209,GO:0002223,GO:0004842,GO:0005515,GO:0005654,GO:0005829,GO:0005886,GO:0006513,GO:0006879,GO:0008283,GO:0009887,GO:0010265,GO:0010972,GO:0016032,GO:0016055,GO:0016567,GO:0019005,GO:0031146,GO:0031461,GO:0031625,GO:0038061,GO	G1/S transition of mitotic cell cycle|G2/M transition of mitotic cell cycle|protein polyubiquitination|stimulatory C-type lectin receptor signaling pathway|ubiquitin-protein transferase activity|protein binding|nucleoplasm|cytosol|plasma membrane|protein	hsa04110,hsa04114,hsa04120,hsa04141,hsa04310,hsa04340,hsa04350,hsa04710,hsa05131,hsa05170,hsa05200	Cell cycle|Oocyte meiosis|Ubiquitin mediated proteolysis|Protein processing in endoplasmic reticulum|Wnt signaling pathway|Hedgehog signaling pathway|TGF-beta signaling pathway|Circadian rhythm|Shigellosis|Human immunodeficiency virus 1 infection|Pathways		952.536	0.102157	15.1978	2.93339	1.55257	3.65616e-52	2.33111e-50	Up	6.0204	6.32457	5.74215	20.438	22.5857	22.0786	8454	cullin 1	GO:0000082,GO:0000086,GO:0000209,GO:0002223,GO:0004842,GO:0005515,GO:0005654,GO:0005829,GO:0005886,GO:0006513,GO:0006879,GO:0008283,GO:0009887,GO:0010265,GO:0010972,GO:0016032,GO:0016055,GO:0016567,GO:0019005,GO:0031146,GO:0031461,GO:0031625,GO:0038061,GO:0038095,GO:0043687,GO:0050852,GO:0051403,GO:0070498,GO:0070936,GO:0097193,GO:1901990,GO:1990452	G1/S transition of mitotic cell cycle|G2/M transition of mitotic cell cycle|protein polyubiquitination|stimulatory C-type lectin receptor signaling pathway|ubiquitin-protein transferase activity|protein binding|nucleoplasm|cytosol|plasma membrane|protein monoubiquitination|cellular iron ion homeostasis|cell population proliferation|animal organ morphogenesis|SCF complex assembly|negative regulati…	hsa04110,hsa04114,hsa04120,hsa04141,hsa04310,hsa04340,hsa04350,hsa04710,hsa05131,hsa05170,hsa05200	Cell cycle|Oocyte meiosis|Ubiquitin mediated proteolysis|Protein processing in endoplasmic reticulum|Wnt signaling pathway|Hedgehog signaling pathway|TGF-beta signaling pathway|Circadian rhythm|Shigellosis|Human immunodeficiency virus 1 infection|Pathways in cancer
NCL	8758.79	0.11232	10.6133	2.28484	1.19209	2.58445e-26	1.76963e-24	Up	65.441	76.2905	65.8809	204.391	200.923	170.904	4691	nucleolin	GO:0001525,GO:0003723,GO:0005515,GO:0005634,GO:0005654,GO:0005681,GO:0005694,GO:0005730,GO:0005938,GO:0008022,GO:0016020,GO:0017148,GO:0036464,GO:0042162,GO:0042802,GO:0044547,GO:0048026,GO:0048027,GO:0070062,GO:1901838,GO:1990904	angiogenesis|RNA binding|protein binding|nucleus|nucleoplasm|spliceosomal complex|chromosome|nucleolus|cell cortex|protein C-terminus binding|membrane|negative regulation of translation|cytoplasmic ribonucleoprotein granule|telomeric DNA binding|identical	hsa05130	Pathogenic Escherichia coli infection		9929.93	0.0877999	17.6762	2.93216	1.55197	6.40136e-70	8.87809e-68	Up	65.441	76.2905	65.8809	243.279	246.575	256.74	4691	nucleolin	GO:0001525,GO:0003723,GO:0005515,GO:0005634,GO:0005654,GO:0005681,GO:0005694,GO:0005730,GO:0005938,GO:0008022,GO:0016020,GO:0017148,GO:0036464,GO:0042162,GO:0042802,GO:0044547,GO:0048026,GO:0048027,GO:0070062,GO:1901838,GO:1990904	angiogenesis|RNA binding|protein binding|nucleus|nucleoplasm|spliceosomal complex|chromosome|nucleolus|cell cortex|protein C-terminus binding|membrane|negative regulation of translation|cytoplasmic ribonucleoprotein granule|telomeric DNA binding|identical protein binding|DNA topoisomerase binding|positive regulation of mRNA splicing, via spliceosome|mRNA 5'-UTR binding|extracellular exosome|posit…	hsa05130	Pathogenic Escherichia coli infection
DMAP1	157.46	0.195928	6.87741	2.54467	1.34748	6.09512e-12	7.89789e-11	Up	3.08022	2.56591	3.04912	8.04703	10.3593	8.46699	55929	DNA methyltransferase 1 associated protein 1	GO:0000122,GO:0000812,GO:0001103,GO:0003714,GO:0005515,GO:0005634,GO:0005654,GO:0005657,GO:0005737,GO:0005829,GO:0006281,GO:0006306,GO:0035267,GO:0040008,GO:0042307,GO:0043486,GO:0043967,GO:0043968,GO:0045471,GO:0045892	negative regulation of transcription by RNA polymerase II|Swr1 complex|RNA polymerase II repressing transcription factor binding|transcription corepressor activity|protein binding|nucleus|nucleoplasm|replication fork|cytoplasm|cytosol|DNA repair|DNA methy				165.463	0.180236	8.61062	2.93212	1.55194	7.26642e-18	7.25725e-17	Up	3.08022	2.56591	3.04912	9.64599	10.7251	10.9017	55929	DNA methyltransferase 1 associated protein 1	GO:0000122,GO:0000812,GO:0001103,GO:0003714,GO:0005515,GO:0005634,GO:0005654,GO:0005657,GO:0005737,GO:0005829,GO:0006281,GO:0006306,GO:0035267,GO:0040008,GO:0042307,GO:0043486,GO:0043967,GO:0043968,GO:0045471,GO:0045892	negative regulation of transcription by RNA polymerase II|Swr1 complex|RNA polymerase II repressing transcription factor binding|transcription corepressor activity|protein binding|nucleus|nucleoplasm|replication fork|cytoplasm|cytosol|DNA repair|DNA methylation|NuA4 histone acetyltransferase complex|regulation of growth|positive regulation of protein import into nucleus|histone exchange|histone H…
BOP1	1096.56	0.112599	11.039	2.36686	1.24298	2.47858e-28	2.14317e-26	Up	13.2312	15.1898	12.5598	40.0257	39.1706	38.642	23246	BOP1 ribosomal biogenesis factor	GO:0000027,GO:0000448,GO:0000463,GO:0003723,GO:0005515,GO:0005654,GO:0005694,GO:0005730,GO:0006364,GO:0008283,GO:0030687,GO:0042254,GO:0043021,GO:0051726,GO:0070545,GO:1901796,GO:1990904	ribosomal large subunit assembly|cleavage in ITS2 between 5.8S rRNA and LSU-rRNA of tricistronic rRNA transcript (SSU-rRNA, 5.8S rRNA, LSU-rRNA)|maturation of LSU-rRNA from tricistronic rRNA transcript (SSU-rRNA, 5.8S rRNA, LSU-rRNA)|RNA binding|protein b				1208.6	0.107244	14.4069	2.91814	1.54505	4.68305e-47	2.47063e-45	Up	13.2312	15.1898	12.5598	50.8361	46.2493	49.548	23246	BOP1 ribosomal biogenesis factor	GO:0000027,GO:0000448,GO:0000463,GO:0003723,GO:0005515,GO:0005654,GO:0005694,GO:0005730,GO:0006364,GO:0008283,GO:0030687,GO:0042254,GO:0043021,GO:0051726,GO:0070545,GO:1901796,GO:1990904	ribosomal large subunit assembly|cleavage in ITS2 between 5.8S rRNA and LSU-rRNA of tricistronic rRNA transcript (SSU-rRNA, 5.8S rRNA, LSU-rRNA)|maturation of LSU-rRNA from tricistronic rRNA transcript (SSU-rRNA, 5.8S rRNA, LSU-rRNA)|RNA binding|protein binding|nucleoplasm|chromosome|nucleolus|rRNA processing|cell population proliferation|preribosome, large subunit precursor|ribosome biogenesis|r…
ADSL	373.191	0.179728	6.17257	2.15753	1.10938	6.71878e-10	6.35106e-09	Up	3.19789	3.4981	2.30202	8.71435	8.36921	6.49523	158	adenylosuccinate lyase	GO:0004018,GO:0005829,GO:0006164,GO:0006167,GO:0006189,GO:0009168,GO:0032991,GO:0042802,GO:0044208,GO:0070626	N6-(1,2-dicarboxyethyl)AMP AMP-lyase (fumarate-forming) activity|cytosol|purine nucleotide biosynthetic process|AMP biosynthetic process|'de novo' IMP biosynthetic process|purine ribonucleoside monophosphate biosynthetic process|protein-containing complex	hsa00230,hsa00250	Purine metabolism|Alanine, aspartate and glutamate metabolism		438.117	0.155338	9.92627	2.91183	1.54192	3.19988e-23	4.609e-22	Up	3.19789	3.4981	2.30202	10.2754	11.7806	10.0857	158	adenylosuccinate lyase	GO:0004018,GO:0005829,GO:0006164,GO:0006167,GO:0006189,GO:0009168,GO:0032991,GO:0042802,GO:0044208,GO:0070626	N6-(1,2-dicarboxyethyl)AMP AMP-lyase (fumarate-forming) activity|cytosol|purine nucleotide biosynthetic process|AMP biosynthetic process|'de novo' IMP biosynthetic process|purine ribonucleoside monophosphate biosynthetic process|protein-containing complex|identical protein binding|'de novo' AMP biosynthetic process|(S)-2-(5-amino-1-(5-phospho-D-ribosyl)imidazole-4-carboxamido)succinate AMP-lyase …	hsa00230,hsa00250	Purine metabolism|Alanine, aspartate and glutamate metabolism
RRP1	607.781	0.162538	7.17419	2.24401	1.16608	7.27378e-13	1.08415e-11	Up	5.58554	6.69718	5.78076	17.4989	18.9582	12.7927	8568	ribosomal RNA processing 1	GO:0003723,GO:0005515,GO:0005634,GO:0005694,GO:0005730,GO:0006364,GO:0030687,GO:0030688	RNA binding|protein binding|nucleus|chromosome|nucleolus|rRNA processing|preribosome, large subunit precursor|preribosome, small subunit precursor				691.9	0.117371	13.0828	2.89896	1.53553	4.13099e-39	1.50608e-37	Up	5.58554	6.69718	5.78076	21.03	20.316	22.8911	8568	ribosomal RNA processing 1	GO:0003723,GO:0005515,GO:0005634,GO:0005694,GO:0005730,GO:0006364,GO:0030687,GO:0030688	RNA binding|protein binding|nucleus|chromosome|nucleolus|rRNA processing|preribosome, large subunit precursor|preribosome, small subunit precursor
ALG1	467.162	0.127401	8.94669	2.20354	1.13982	3.66292e-19	1.15712e-17	Up	3.37751	3.81634	3.5914	9.33223	10.074	9.47155	56052	ALG1 chitobiosyldiphosphodolichol beta-mannosyltransferase	GO:0000030,GO:0004578,GO:0005783,GO:0005789,GO:0006486,GO:0006488,GO:0016020,GO:0016021,GO:0097502	mannosyltransferase activity|chitobiosyldiphosphodolichol beta-mannosyltransferase activity|endoplasmic reticulum|endoplasmic reticulum membrane|protein glycosylation|dolichol-linked oligosaccharide biosynthetic process|membrane|integral component of memb	hsa00510,hsa00513	N-Glycan biosynthesis|Various types of N-glycan biosynthesis		537.44	0.122749	12.4742	2.89026	1.5312	1.03208e-35	3.21403e-34	Up	3.37751	3.81634	3.5914	13.5861	12.4578	12.1809	56052	ALG1 chitobiosyldiphosphodolichol beta-mannosyltransferase	GO:0000030,GO:0004578,GO:0005783,GO:0005789,GO:0006486,GO:0006488,GO:0016020,GO:0016021,GO:0097502	mannosyltransferase activity|chitobiosyldiphosphodolichol beta-mannosyltransferase activity|endoplasmic reticulum|endoplasmic reticulum membrane|protein glycosylation|dolichol-linked oligosaccharide biosynthetic process|membrane|integral component of membrane|mannosylation	hsa00510,hsa00513	N-Glycan biosynthesis|Various types of N-glycan biosynthesis
IQANK1	480.735	0.151891	9.73025	2.7855	1.47794	2.24039e-22	1.01411e-20	Up	2.95207	3.07017	2.12731	9.16361	8.81942	9.59806	642574	IQ motif and ankyrin repeat containing 1	GO:0005634,GO:0005737,GO:2000812	nucleus|cytoplasm|regulation of barbed-end actin filament capping				467.739	0.144763	10.5701	2.88818	1.53016	4.10128e-26	7.09184e-25	Up	2.95207	3.07017	2.12731	9.68651	9.94903	9.23593	642574	IQ motif and ankyrin repeat containing 1	GO:0005634,GO:0005737,GO:2000812	nucleus|cytoplasm|regulation of barbed-end actin filament capping
PFAS	542.427	0.139576	8.09159	2.18767	1.12939	5.88906e-16	1.28254e-14	Up	3.30459	2.97928	2.54903	8.4873	7.74173	7.25249	5198	phosphoribosylformylglycinamidine synthase	GO:0004642,GO:0005524,GO:0005829,GO:0006189,GO:0006541,GO:0009168,GO:0042493,GO:0046872,GO:0070062,GO:0097065	phosphoribosylformylglycinamidine synthase activity|ATP binding|cytosol|'de novo' IMP biosynthetic process|glutamine metabolic process|purine ribonucleoside monophosphate biosynthetic process|response to drug|metal ion binding|extracellular exosome|anteri	hsa00230	Purine metabolism		625.863	0.130312	11.7256	2.88382	1.52798	9.42535e-32	2.35686e-30	Up	3.30459	2.97928	2.54903	11.0624	9.46129	10.7137	5198	phosphoribosylformylglycinamidine synthase	GO:0004642,GO:0005524,GO:0005829,GO:0006189,GO:0006541,GO:0009168,GO:0042493,GO:0046872,GO:0070062,GO:0097065	phosphoribosylformylglycinamidine synthase activity|ATP binding|cytosol|'de novo' IMP biosynthetic process|glutamine metabolic process|purine ribonucleoside monophosphate biosynthetic process|response to drug|metal ion binding|extracellular exosome|anterior head development	hsa00230	Purine metabolism
MRTO4	891.395	0.154533	7.61774	2.26136	1.17719	2.58153e-14	4.58534e-13	Up	10.8057	13.6867	9.75343	31.843	35.653	26.5496	51154	MRT4 homolog, ribosome maturation factor	GO:0000027,GO:0000956,GO:0003723,GO:0005515,GO:0005730,GO:0005737,GO:0006364,GO:0030687,GO:0042273	ribosomal large subunit assembly|nuclear-transcribed mRNA catabolic process|RNA binding|protein binding|nucleolus|cytoplasm|rRNA processing|preribosome, large subunit precursor|ribosomal large subunit biogenesis				1001.14	0.128997	11.7761	2.86608	1.51908	5.18372e-32	1.31578e-30	Up	10.8057	13.6867	9.75343	42.4226	38.24	39.6318	51154	MRT4 homolog, ribosome maturation factor	GO:0000027,GO:0000956,GO:0003723,GO:0005515,GO:0005730,GO:0005737,GO:0006364,GO:0030687,GO:0042273	ribosomal large subunit assembly|nuclear-transcribed mRNA catabolic process|RNA binding|protein binding|nucleolus|cytoplasm|rRNA processing|preribosome, large subunit precursor|ribosomal large subunit biogenesis
RAD50	704.551	0.122055	9.63409	2.25933	1.17589	5.7396e-22	2.45005e-20	Up	2.65721	2.85496	2.46885	7.8594	6.95806	7.09336	10111	RAD50 double strand break repair protein	GO:0000014,GO:0000019,GO:0000722,GO:0000723,GO:0000724,GO:0000729,GO:0000781,GO:0000794,GO:0003677,GO:0003678,GO:0003691,GO:0005515,GO:0005524,GO:0005654,GO:0006260,GO:0006281,GO:0006302,GO:0006303,GO:0006310,GO:0006974,GO:0007004,GO:0007131,GO:0008408,GO	single-stranded DNA endodeoxyribonuclease activity|regulation of mitotic recombination|telomere maintenance via recombination|telomere maintenance|double-strand break repair via homologous recombination|DNA double-strand break processing|chromosome, telom	hsa03440,hsa03450,hsa04218	Homologous recombination|Non-homologous end-joining|Cellular senescence		789.994	0.108563	13.9611	2.85928	1.51565	2.69239e-44	1.25766e-42	Up	2.65721	2.85496	2.46885	8.80756	9.73294	9.46031	10111	RAD50 double strand break repair protein	GO:0000014,GO:0000019,GO:0000722,GO:0000723,GO:0000724,GO:0000729,GO:0000781,GO:0000794,GO:0003677,GO:0003678,GO:0003691,GO:0005515,GO:0005524,GO:0005654,GO:0006260,GO:0006281,GO:0006302,GO:0006303,GO:0006310,GO:0006974,GO:0007004,GO:0007131,GO:0008408,GO:0016020,GO:0016032,GO:0030674,GO:0030870,GO:0031860,GO:0031954,GO:0032206,GO:0032508,GO:0033674,GO:0035861,GO:0042802,GO:0043047,GO:0046872,GO:…	single-stranded DNA endodeoxyribonuclease activity|regulation of mitotic recombination|telomere maintenance via recombination|telomere maintenance|double-strand break repair via homologous recombination|DNA double-strand break processing|chromosome, telomeric region|condensed nuclear chromosome|DNA binding|DNA helicase activity|double-stranded telomeric DNA binding|protein binding|ATP binding|nuc…	hsa03440,hsa03450,hsa04218	Homologous recombination|Non-homologous end-joining|Cellular senescence
NOP16	542.117	0.168554	7.57169	2.42206	1.27624	3.684e-14	6.40695e-13	Up	14.4102	20.3503	14.6984	53.2637	51.9607	40.2593	51491	NOP16 nucleolar protein	GO:0003723,GO:0005654,GO:0005730,GO:0042273,GO:0043231	RNA binding|nucleoplasm|nucleolus|ribosomal large subunit biogenesis|intracellular membrane-bounded organelle				578.568	0.153562	9.85406	2.85444	1.51321	6.58266e-23	9.28266e-22	Up	14.4102	20.3503	14.6984	62.0733	60.6878	50.2444	51491	NOP16 nucleolar protein	GO:0003723,GO:0005654,GO:0005730,GO:0042273,GO:0043231	RNA binding|nucleoplasm|nucleolus|ribosomal large subunit biogenesis|intracellular membrane-bounded organelle
DDX58	493.953	0.145329	7.20974	2.06735	1.04779	5.60591e-13	8.48688e-12	Up	3.49518	4.11347	2.99324	9.58539	8.58682	8.45422	23586	DExD/H-box helicase 58	GO:0002230,GO:0002735,GO:0003724,GO:0003725,GO:0003727,GO:0005515,GO:0005524,GO:0005737,GO:0005829,GO:0005886,GO:0005923,GO:0008270,GO:0009597,GO:0009615,GO:0010628,GO:0015629,GO:0016032,GO:0016579,GO:0030334,GO:0031625,GO:0032480,GO:0032587,GO:0032725,GO	positive regulation of defense response to virus by host|positive regulation of myeloid dendritic cell cytokine production|RNA helicase activity|double-stranded RNA binding|single-stranded RNA binding|protein binding|ATP binding|cytoplasm|cytosol|plasma m	hsa04064,hsa04622,hsa04623,hsa05160,hsa05161,hsa05162,hsa05164,hsa05168,hsa05169,hsa05171	NF-kappa B signaling pathway|RIG-I-like receptor signaling pathway|Cytosolic DNA-sensing pathway|Hepatitis C|Hepatitis B|Measles|Influenza A|Herpes simplex virus 1 infection|Epstein-Barr virus infection|Coronavirus disease - COVID-19		587.789	0.129449	11.6876	2.85393	1.51295	1.47468e-31	3.65356e-30	Up	3.49518	4.11347	2.99324	11.9884	12.2299	12.9006	23586	DExD/H-box helicase 58	GO:0002230,GO:0002735,GO:0003724,GO:0003725,GO:0003727,GO:0005515,GO:0005524,GO:0005737,GO:0005829,GO:0005886,GO:0005923,GO:0008270,GO:0009597,GO:0009615,GO:0010628,GO:0015629,GO:0016032,GO:0016579,GO:0030334,GO:0031625,GO:0032480,GO:0032587,GO:0032725,GO:0032727,GO:0032728,GO:0032755,GO:0032757,GO:0032760,GO:0034344,GO:0039528,GO:0039529,GO:0042802,GO:0043330,GO:0045087,GO:0045944,GO:0051091,GO:…	positive regulation of defense response to virus by host|positive regulation of myeloid dendritic cell cytokine production|RNA helicase activity|double-stranded RNA binding|single-stranded RNA binding|protein binding|ATP binding|cytoplasm|cytosol|plasma membrane|bicellular tight junction|zinc ion binding|detection of virus|response to virus|positive regulation of gene expression|actin cytoskeleto…	hsa04064,hsa04622,hsa04623,hsa05160,hsa05161,hsa05162,hsa05164,hsa05168,hsa05169,hsa05171	NF-kappa B signaling pathway|RIG-I-like receptor signaling pathway|Cytosolic DNA-sensing pathway|Hepatitis C|Hepatitis B|Measles|Influenza A|Herpes simplex virus 1 infection|Epstein-Barr virus infection|Coronavirus disease - COVID-19
TOMM40	2886.13	0.11904	10.5769	2.39341	1.25907	3.81536e-26	2.59926e-24	Up	46.1317	52.4449	43.5979	136.528	153.594	123.272	10452	translocase of outer mitochondrial membrane 40	GO:0005515,GO:0005739,GO:0005741,GO:0005742,GO:0005743,GO:0005829,GO:0006626,GO:0008320,GO:0015288,GO:0016021,GO:0016236,GO:0030150,GO:0031307,GO:0044233,GO:0046930	protein binding|mitochondrion|mitochondrial outer membrane|mitochondrial outer membrane translocase complex|mitochondrial inner membrane|cytosol|protein targeting to mitochondrion|protein transmembrane transporter activity|porin activity|integral componen	hsa05014,hsa05022	Amyotrophic lateral sclerosis|Pathways of neurodegeneration - multiple diseases		3104.18	0.098406	15.3722	2.85347	1.51272	2.51542e-53	1.70909e-51	Up	46.1317	52.4449	43.5979	168.657	155.138	173.65	10452	translocase of outer mitochondrial membrane 40	GO:0005515,GO:0005739,GO:0005741,GO:0005742,GO:0005743,GO:0005829,GO:0006626,GO:0008320,GO:0015288,GO:0016021,GO:0016236,GO:0030150,GO:0031307,GO:0044233,GO:0046930	protein binding|mitochondrion|mitochondrial outer membrane|mitochondrial outer membrane translocase complex|mitochondrial inner membrane|cytosol|protein targeting to mitochondrion|protein transmembrane transporter activity|porin activity|integral component of membrane|macroautophagy|protein import into mitochondrial matrix|integral component of mitochondrial outer membrane|mitochondria-associated…	hsa05014,hsa05022	Amyotrophic lateral sclerosis|Pathways of neurodegeneration - multiple diseases
POLR1B	716.147	0.114631	11.0136	2.39911	1.2625	3.28778e-28	2.78923e-26	Up	2.48479	2.77925	2.65722	7.54342	7.70654	7.84367	84172	RNA polymerase I subunit B	GO:0003677,GO:0003899,GO:0005515,GO:0005654,GO:0005694,GO:0005730,GO:0005736,GO:0005829,GO:0006361,GO:0006362,GO:0006363,GO:0007566,GO:0009303,GO:0017126,GO:0032549,GO:0045815,GO:0046872	DNA binding|DNA-directed 5'-3' RNA polymerase activity|protein binding|nucleoplasm|chromosome|nucleolus|RNA polymerase I complex|cytosol|transcription initiation from RNA polymerase I promoter|transcription elongation from RNA polymerase I promoter|termin	hsa03020	RNA polymerase		767.256	0.107564	14.0275	2.84584	1.50886	1.05802e-44	4.99421e-43	Up	2.48479	2.77925	2.65722	8.99406	8.9731	9.68736	84172	RNA polymerase I subunit B	GO:0003677,GO:0003899,GO:0005515,GO:0005654,GO:0005694,GO:0005730,GO:0005736,GO:0005829,GO:0006361,GO:0006362,GO:0006363,GO:0007566,GO:0009303,GO:0017126,GO:0032549,GO:0045815,GO:0046872	DNA binding|DNA-directed 5'-3' RNA polymerase activity|protein binding|nucleoplasm|chromosome|nucleolus|RNA polymerase I complex|cytosol|transcription initiation from RNA polymerase I promoter|transcription elongation from RNA polymerase I promoter|termination of RNA polymerase I transcription|embryo implantation|rRNA transcription|nucleologenesis|ribonucleoside binding|positive regulation of gen…	hsa03020	RNA polymerase
CDC45	286.189	0.162361	8.07692	2.48178	1.31138	6.64218e-16	1.43814e-14	Up	3.72096	3.79253	2.88876	10.661	11.2857	9.42804	8318	cell division cycle 45	GO:0000076,GO:0000082,GO:0000083,GO:0000727,GO:0003682,GO:0003688,GO:0003697,GO:0005515,GO:0005634,GO:0005654,GO:0005737,GO:0005813,GO:0006260,GO:0006270,GO:0031261,GO:0031938,GO:0036064,GO:1902977	DNA replication checkpoint|G1/S transition of mitotic cell cycle|regulation of transcription involved in G1/S transition of mitotic cell cycle|double-strand break repair via break-induced replication|chromatin binding|DNA replication origin binding|single	hsa04110	Cell cycle		299.374	0.149445	10.0914	2.84436	1.5081	6.03082e-24	9.04488e-23	Up	3.72096	3.79253	2.88876	12.3632	11.6435	12.298	8318	cell division cycle 45	GO:0000076,GO:0000082,GO:0000083,GO:0000727,GO:0003682,GO:0003688,GO:0003697,GO:0005515,GO:0005634,GO:0005654,GO:0005737,GO:0005813,GO:0006260,GO:0006270,GO:0031261,GO:0031938,GO:0036064,GO:1902977	DNA replication checkpoint|G1/S transition of mitotic cell cycle|regulation of transcription involved in G1/S transition of mitotic cell cycle|double-strand break repair via break-induced replication|chromatin binding|DNA replication origin binding|single-stranded DNA binding|protein binding|nucleus|nucleoplasm|cytoplasm|centrosome|DNA replication|DNA replication initiation|DNA replication preini…	hsa04110	Cell cycle
TMEM203	498.489	0.149146	9.47693	2.66373	1.41345	2.61867e-21	1.06717e-19	Up	8.66577	10.5563	7.31106	29.7969	29.2097	26.8545	94107	transmembrane protein 203	GO:0005515,GO:0005783,GO:0005789,GO:0006874,GO:0007283,GO:0016021	protein binding|endoplasmic reticulum|endoplasmic reticulum membrane|cellular calcium ion homeostasis|spermatogenesis|integral component of membrane				492.601	0.139687	10.7138	2.82173	1.49658	8.76492e-27	1.5701e-25	Up	8.66577	10.5563	7.31106	30.7231	31.1835	29.9243	94107	transmembrane protein 203	GO:0005515,GO:0005783,GO:0005789,GO:0006874,GO:0007283,GO:0016021	protein binding|endoplasmic reticulum|endoplasmic reticulum membrane|cellular calcium ion homeostasis|spermatogenesis|integral component of membrane
SLC19A1	620.489	0.143952	7.42981	2.09876	1.06953	1.08754e-13	1.78465e-12	Up	2.09277	2.97246	2.4364	6.66476	6.30505	6.15583	6573	solute carrier family 19 member 1	GO:0005542,GO:0005886,GO:0005887,GO:0007565,GO:0008514,GO:0008517,GO:0008518,GO:0015350,GO:0015711,GO:0015884,GO:0016323,GO:0016324,GO:0031526,GO:0046655,GO:0051958,GO:0055085,GO:0061507,GO:0098838,GO:0140360,GO:0140361,GO:0150104,GO:1904447	folic acid binding|plasma membrane|integral component of plasma membrane|female pregnancy|organic anion transmembrane transporter activity|folic acid transmembrane transporter activity|folate:anion antiporter activity|methotrexate transmembrane transporte	hsa01523,hsa04977	Antifolate resistance|Vitamin digestion and absorption		724.562	0.130966	11.4229	2.82063	1.49602	3.21331e-30	7.14524e-29	Up	2.09277	2.97246	2.4364	8.58617	8.62077	8.74306	6573	solute carrier family 19 member 1	GO:0005542,GO:0005886,GO:0005887,GO:0007565,GO:0008514,GO:0008517,GO:0008518,GO:0015350,GO:0015711,GO:0015884,GO:0016323,GO:0016324,GO:0031526,GO:0046655,GO:0051958,GO:0055085,GO:0061507,GO:0098838,GO:0140360,GO:0140361,GO:0150104,GO:1904447	folic acid binding|plasma membrane|integral component of plasma membrane|female pregnancy|organic anion transmembrane transporter activity|folic acid transmembrane transporter activity|folate:anion antiporter activity|methotrexate transmembrane transporter activity|organic anion transport|folic acid transport|basolateral plasma membrane|apical plasma membrane|brush border membrane|folic acid meta…	hsa01523,hsa04977	Antifolate resistance|Vitamin digestion and absorption
DUS3L	261.473	0.180026	5.89491	2.08672	1.06124	3.74883e-09	3.1145e-08	Up	3.80368	5.34956	3.52344	11.5829	10.6572	9.89751	56931	dihydrouridine synthase 3 like	GO:0002943,GO:0003723,GO:0005515,GO:0017150,GO:0046872,GO:0050660,GO:0055114	tRNA dihydrouridine synthesis|RNA binding|protein binding|tRNA dihydrouridine synthase activity|metal ion binding|flavin adenine dinucleotide binding|oxidation-reduction process				305.861	0.185542	8.03622	2.81094	1.49105	9.26509e-16	7.79021e-15	Up	3.80368	5.34956	3.52344	17.2607	13.8313	12.5615	56931	dihydrouridine synthase 3 like	GO:0002943,GO:0003723,GO:0005515,GO:0017150,GO:0046872,GO:0050660,GO:0055114	tRNA dihydrouridine synthesis|RNA binding|protein binding|tRNA dihydrouridine synthase activity|metal ion binding|flavin adenine dinucleotide binding|oxidation-reduction process
TTC27	258.707	0.17515	7.05531	2.35502	1.23574	1.72217e-12	2.41479e-11	Up	2.51174	3.29705	2.30684	8.33748	8.00624	6.88034	55622	tetratricopeptide repeat domain 27	GO:0003674,GO:0005515,GO:0005575,GO:0008150	molecular_function|protein binding|cellular_component|biological_process				278.07	0.162758	9.15128	2.80781	1.48945	5.62637e-20	6.55906e-19	Up	2.51174	3.29705	2.30684	9.14093	8.69754	10.1195	55622	tetratricopeptide repeat domain 27	GO:0003674,GO:0005515,GO:0005575,GO:0008150	molecular_function|protein binding|cellular_component|biological_process
RUVBL1	1444.16	0.148673	8.7903	2.47406	1.30688	1.49167e-18	4.50137e-17	Up	14.8956	18.3307	12.478	49.5754	47.8977	39.7897	8607	RuvB like AAA ATPase 1	GO:0000492,GO:0000812,GO:0001094,GO:0003678,GO:0003713,GO:0005515,GO:0005524,GO:0005634,GO:0005654,GO:0005815,GO:0005829,GO:0006281,GO:0006310,GO:0006338,GO:0006357,GO:0007049,GO:0007283,GO:0016020,GO:0016363,GO:0016573,GO:0016579,GO:0016887,GO:0017025,GO	box C/D snoRNP assembly|Swr1 complex|TFIID-class transcription factor complex binding|DNA helicase activity|transcription coactivator activity|protein binding|ATP binding|nucleus|nucleoplasm|microtubule organizing center|cytosol|DNA repair|DNA recombinati	hsa04310	Wnt signaling pathway		1499.17	0.137902	10.7975	2.80695	1.489	3.53671e-27	6.46458e-26	Up	14.8956	18.3307	12.478	54.9207	55.9184	46.296	8607	RuvB like AAA ATPase 1	GO:0000492,GO:0000812,GO:0001094,GO:0003678,GO:0003713,GO:0005515,GO:0005524,GO:0005634,GO:0005654,GO:0005815,GO:0005829,GO:0006281,GO:0006310,GO:0006338,GO:0006357,GO:0007049,GO:0007283,GO:0016020,GO:0016363,GO:0016573,GO:0016579,GO:0016887,GO:0017025,GO:0031011,GO:0032508,GO:0034080,GO:0035267,GO:0040008,GO:0043139,GO:0043531,GO:0043967,GO:0043968,GO:0045296,GO:0045893,GO:0051117,GO:0051301,GO:…	box C/D snoRNP assembly|Swr1 complex|TFIID-class transcription factor complex binding|DNA helicase activity|transcription coactivator activity|protein binding|ATP binding|nucleus|nucleoplasm|microtubule organizing center|cytosol|DNA repair|DNA recombination|chromatin remodeling|regulation of transcription by RNA polymerase II|cell cycle|spermatogenesis|membrane|nuclear matrix|histone acetylation|…	hsa04310	Wnt signaling pathway
HPDL	248.711	0.164182	7.61354	2.37842	1.25	2.66695e-14	4.72106e-13	Up	4.18976	4.35393	3.84002	12.282	13.1306	10.3786	84842	4-hydroxyphenylpyruvate dioxygenase like	GO:0003868,GO:0009072,GO:0046872,GO:0055114	4-hydroxyphenylpyruvate dioxygenase activity|aromatic amino acid family metabolic process|metal ion binding|oxidation-reduction process				265.042	0.146625	10.1332	2.80068	1.48578	3.9354e-24	5.98225e-23	Up	4.18976	4.35393	3.84002	14.2406	13.6038	14.7061	84842	4-hydroxyphenylpyruvate dioxygenase like	GO:0003868,GO:0009072,GO:0046872,GO:0055114	4-hydroxyphenylpyruvate dioxygenase activity|aromatic amino acid family metabolic process|metal ion binding|oxidation-reduction process
UTP14A	395.83	0.170768	6.25226	2.09607	1.06768	4.04559e-10	3.99202e-09	Up	3.92738	5.39419	4.83617	13.9524	12.0246	10.0787	10813	UTP14A small subunit processome component	GO:0003723,GO:0005515,GO:0005654,GO:0005730,GO:0005829,GO:0006364,GO:0032040	RNA binding|protein binding|nucleoplasm|nucleolus|cytosol|rRNA processing|small-subunit processome	hsa03008	Ribosome biogenesis in eukaryotes		457.422	0.144137	10.2264	2.77793	1.47401	1.5099e-24	2.35373e-23	Up	3.92738	5.39419	4.83617	14.9097	17.7174	15.6283	10813	UTP14A small subunit processome component	GO:0003723,GO:0005515,GO:0005654,GO:0005730,GO:0005829,GO:0006364,GO:0032040	RNA binding|protein binding|nucleoplasm|nucleolus|cytosol|rRNA processing|small-subunit processome	hsa03008	Ribosome biogenesis in eukaryotes
MTG1	523.946	0.142735	8.25202	2.26239	1.17785	1.55734e-16	3.62814e-15	Up	4.52144	5.57553	4.23493	13.8871	13.56	11.9438	92170	mitochondrial ribosome associated GTPase 1	GO:0003924,GO:0005515,GO:0005525,GO:0005739,GO:0005743,GO:0005759,GO:0005761,GO:0044065,GO:0070129	GTPase activity|protein binding|GTP binding|mitochondrion|mitochondrial inner membrane|mitochondrial matrix|mitochondrial ribosome|regulation of respiratory system process|regulation of mitochondrial translation				573.919	0.136014	10.8165	2.77252	1.4712	2.8766e-27	5.28673e-26	Up	4.52144	5.57553	4.23493	17.7087	14.9669	16.0348	92170	mitochondrial ribosome associated GTPase 1	GO:0003924,GO:0005515,GO:0005525,GO:0005739,GO:0005743,GO:0005759,GO:0005761,GO:0044065,GO:0070129	GTPase activity|protein binding|GTP binding|mitochondrion|mitochondrial inner membrane|mitochondrial matrix|mitochondrial ribosome|regulation of respiratory system process|regulation of mitochondrial translation
EBNA1BP2	935.962	0.147631	8.16019	2.30489	1.2047	3.345e-16	7.4827e-15	Up	15.7354	20.2116	16.7518	54.1476	52.6129	40.788	10969	EBNA1 binding protein 2	GO:0003723,GO:0005515,GO:0005694,GO:0005730,GO:0006364,GO:0030687,GO:0034399,GO:0042273	RNA binding|protein binding|chromosome|nucleolus|rRNA processing|preribosome, large subunit precursor|nuclear periphery|ribosomal large subunit biogenesis				1009.41	0.118382	12.3836	2.76253	1.46599	3.20743e-35	9.76235e-34	Up	15.7354	20.2116	16.7518	61.6415	60.6374	56.2071	10969	EBNA1 binding protein 2	GO:0003723,GO:0005515,GO:0005694,GO:0005730,GO:0006364,GO:0030687,GO:0034399,GO:0042273	RNA binding|protein binding|chromosome|nucleolus|rRNA processing|preribosome, large subunit precursor|nuclear periphery|ribosomal large subunit biogenesis
ARMC6	440.897	0.157446	6.69772	2.07704	1.05453	2.11693e-11	2.5181e-10	Up	5.98426	5.98996	4.61209	14.2975	15.6351	11.9211	93436	armadillo repeat containing 6	GO:0002244,GO:0005829	hematopoietic progenitor cell differentiation|cytosol				510.344	0.130092	11.2559	2.75931	1.46431	2.1651e-29	4.55823e-28	Up	5.98426	5.98996	4.61209	18.2105	18.5351	19.4087	93436	armadillo repeat containing 6	GO:0002244,GO:0005829	hematopoietic progenitor cell differentiation|cytosol
TFCP2	485.377	0.154565	8.35975	2.44888	1.29212	6.2852e-17	1.54147e-15	Up	3.87226	4.39974	3.02384	12.2647	10.8135	10.5242	7024	transcription factor CP2	GO:0000785,GO:0000978,GO:0000981,GO:0000987,GO:0001228,GO:0003677,GO:0003700,GO:0005515,GO:0005634,GO:0005654,GO:0005829,GO:0006357,GO:0008134,GO:0032991,GO:0042789,GO:0045944,GO:1990837	chromatin|RNA polymerase II cis-regulatory region sequence-specific DNA binding|DNA-binding transcription factor activity, RNA polymerase II-specific|cis-regulatory region sequence-specific DNA binding|DNA-binding transcription activator activity, RNA pol				500.455	0.146748	9.95988	2.75413	1.4616	2.28346e-23	3.29961e-22	Up	3.87226	4.39974	3.02384	11.9897	14.0868	12.0887	7024	transcription factor CP2	GO:0000785,GO:0000978,GO:0000981,GO:0000987,GO:0001228,GO:0003677,GO:0003700,GO:0005515,GO:0005634,GO:0005654,GO:0005829,GO:0006357,GO:0008134,GO:0032991,GO:0042789,GO:0045944,GO:1990837	chromatin|RNA polymerase II cis-regulatory region sequence-specific DNA binding|DNA-binding transcription factor activity, RNA polymerase II-specific|cis-regulatory region sequence-specific DNA binding|DNA-binding transcription activator activity, RNA polymerase II-specific|DNA binding|DNA-binding transcription factor activity|protein binding|nucleus|nucleoplasm|cytosol|regulation of transcriptio…
ZNHIT2	197.33	0.192597	6.56579	2.40252	1.26455	5.17565e-11	5.88158e-10	Up	4.59634	5.16577	3.87714	14.623	14.432	10.7679	741	zinc finger HIT-type containing 2	GO:0005515,GO:0046872	protein binding|metal ion binding				206.208	0.17466	8.36316	2.75244	1.46071	6.10626e-17	5.5997e-16	Up	4.59634	5.16577	3.87714	16.9974	13.9885	15.0608	741	zinc finger HIT-type containing 2	GO:0005515,GO:0046872	protein binding|metal ion binding
THRAP3	1998.17	0.122967	9.90364	2.32595	1.21782	4.01402e-23	1.9761e-21	Up	12.9309	12.435	11.8388	37.0981	38.3003	29.7667	9967	thyroid hormone receptor associated protein 3	GO:0000381,GO:0000956,GO:0000978,GO:0003677,GO:0003712,GO:0003713,GO:0003723,GO:0005515,GO:0005524,GO:0005634,GO:0005654,GO:0006397,GO:0008380,GO:0016592,GO:0016607,GO:0030374,GO:0035145,GO:0042753,GO:0042809,GO:0045893,GO:0045944,GO:0046966,GO:0048026,GO	regulation of alternative mRNA splicing, via spliceosome|nuclear-transcribed mRNA catabolic process|RNA polymerase II cis-regulatory region sequence-specific DNA binding|DNA binding|transcription coregulator activity|transcription coactivator activity|RNA				2127.49	0.0863294	16.8389	2.73909	1.45369	1.26516e-63	1.3194e-61	Up	12.9309	12.435	11.8388	40.8253	41.8799	42.3118	9967	thyroid hormone receptor associated protein 3	GO:0000381,GO:0000956,GO:0000978,GO:0003677,GO:0003712,GO:0003713,GO:0003723,GO:0005515,GO:0005524,GO:0005634,GO:0005654,GO:0006397,GO:0008380,GO:0016592,GO:0016607,GO:0030374,GO:0035145,GO:0042753,GO:0042809,GO:0045893,GO:0045944,GO:0046966,GO:0048026,GO:0048255,GO:0048511,GO:0051219,GO:0070062	regulation of alternative mRNA splicing, via spliceosome|nuclear-transcribed mRNA catabolic process|RNA polymerase II cis-regulatory region sequence-specific DNA binding|DNA binding|transcription coregulator activity|transcription coactivator activity|RNA binding|protein binding|ATP binding|nucleus|nucleoplasm|mRNA processing|RNA splicing|mediator complex|nuclear speck|nuclear receptor coactivato…
TWNK	297.23	0.166398	8.56179	2.68453	1.42467	1.11129e-17	2.98608e-16	Up	4.10562	5.09636	4.67441	15.5603	16.8523	12.8483	56652	twinkle mtDNA helicase	GO:0002020,GO:0003678,GO:0003697,GO:0005524,GO:0005739,GO:0005759,GO:0006264,GO:0006268,GO:0006390,GO:0007005,GO:0034214,GO:0042645,GO:0042802,GO:0043139,GO:0071333	protease binding|DNA helicase activity|single-stranded DNA binding|ATP binding|mitochondrion|mitochondrial matrix|mitochondrial DNA replication|DNA unwinding involved in DNA replication|mitochondrial transcription|mitochondrion organization|protein hexame	hsa05017	Spinocerebellar ataxia		285.482	0.146619	9.90355	2.73597	1.45205	4.01757e-23	5.75595e-22	Up	4.10562	5.09636	4.67441	14.8274	15.9795	15.7717	56652	twinkle mtDNA helicase	GO:0002020,GO:0003678,GO:0003697,GO:0005524,GO:0005739,GO:0005759,GO:0006264,GO:0006268,GO:0006390,GO:0007005,GO:0034214,GO:0042645,GO:0042802,GO:0043139,GO:0071333	protease binding|DNA helicase activity|single-stranded DNA binding|ATP binding|mitochondrion|mitochondrial matrix|mitochondrial DNA replication|DNA unwinding involved in DNA replication|mitochondrial transcription|mitochondrion organization|protein hexamerization|mitochondrial nucleoid|identical protein binding|5'-3' DNA helicase activity|cellular response to glucose stimulus	hsa05017	Spinocerebellar ataxia
UMPS	553.589	0.13715	8.16413	2.17303	1.11971	3.23764e-16	7.26664e-15	Up	2.39088	3.03413	2.58754	7.31396	7.41651	6.42407	7372	uridine monophosphate synthetase	GO:0004588,GO:0004590,GO:0005634,GO:0005737,GO:0005829,GO:0006207,GO:0006222,GO:0007565,GO:0007595,GO:0019856,GO:0035690,GO:0044205,GO:0046134	orotate phosphoribosyltransferase activity|orotidine-5'-phosphate decarboxylase activity|nucleus|cytoplasm|cytosol|'de novo' pyrimidine nucleobase biosynthetic process|UMP biosynthetic process|female pregnancy|lactation|pyrimidine nucleobase biosynthetic	hsa00240,hsa00983	Pyrimidine metabolism|Drug metabolism - other enzymes		615.931	0.12286	11.7834	2.72774	1.44771	4.7561e-32	1.21181e-30	Up	2.39088	3.03413	2.58754	8.65848	8.68611	9.46741	7372	uridine monophosphate synthetase	GO:0004588,GO:0004590,GO:0005634,GO:0005737,GO:0005829,GO:0006207,GO:0006222,GO:0007565,GO:0007595,GO:0019856,GO:0035690,GO:0044205,GO:0046134	orotate phosphoribosyltransferase activity|orotidine-5'-phosphate decarboxylase activity|nucleus|cytoplasm|cytosol|'de novo' pyrimidine nucleobase biosynthetic process|UMP biosynthetic process|female pregnancy|lactation|pyrimidine nucleobase biosynthetic process|cellular response to drug|'de novo' UMP biosynthetic process|pyrimidine nucleoside biosynthetic process	hsa00240,hsa00983	Pyrimidine metabolism|Drug metabolism - other enzymes
TRIP13	607.708	0.135769	8.30318	2.18452	1.12732	1.01359e-16	2.41361e-15	Up	5.54378	6.97116	5.53279	16.0252	17.0675	14.8035	9319	thyroid hormone receptor interactor 13	GO:0001556,GO:0001673,GO:0003712,GO:0005515,GO:0005524,GO:0005634,GO:0005694,GO:0006302,GO:0006355,GO:0006366,GO:0007094,GO:0007130,GO:0007131,GO:0007141,GO:0007144,GO:0007283,GO:0007286,GO:0016887,GO:0042802,GO:0048477,GO:0051598	oocyte maturation|male germ cell nucleus|transcription coregulator activity|protein binding|ATP binding|nucleus|chromosome|double-strand break repair|regulation of transcription, DNA-templated|transcription by RNA polymerase II|mitotic spindle assembly ch				671.873	0.121687	11.8475	2.71638	1.44169	2.21708e-32	5.74688e-31	Up	5.54378	6.97116	5.53279	20.0831	20.2843	19.7607	9319	thyroid hormone receptor interactor 13	GO:0001556,GO:0001673,GO:0003712,GO:0005515,GO:0005524,GO:0005634,GO:0005694,GO:0006302,GO:0006355,GO:0006366,GO:0007094,GO:0007130,GO:0007131,GO:0007141,GO:0007144,GO:0007283,GO:0007286,GO:0016887,GO:0042802,GO:0048477,GO:0051598	oocyte maturation|male germ cell nucleus|transcription coregulator activity|protein binding|ATP binding|nucleus|chromosome|double-strand break repair|regulation of transcription, DNA-templated|transcription by RNA polymerase II|mitotic spindle assembly checkpoint|synaptonemal complex assembly|reciprocal meiotic recombination|male meiosis I|female meiosis I|spermatogenesis|spermatid development|AT…
EEF2K	516.671	0.168507	8.14448	2.58901	1.3724	3.80908e-16	8.40927e-15	Up	2.87193	2.09649	3.15147	8.88145	9.19178	7.49491	29904	eukaryotic elongation factor 2 kinase	GO:0002931,GO:0004672,GO:0004686,GO:0005509,GO:0005516,GO:0005524,GO:0005737,GO:0005829,GO:0006414,GO:0008135,GO:0014069,GO:0031952,GO:0032869,GO:0043066,GO:0043197,GO:0045807,GO:0046777,GO:0051965,GO:0061003,GO:0071277,GO:0071320,GO:0071454,GO:1990416,GO	response to ischemia|protein kinase activity|elongation factor-2 kinase activity|calcium ion binding|calmodulin binding|ATP binding|cytoplasm|cytosol|translational elongation|translation factor activity, RNA binding|postsynaptic density|regulation of prot	hsa04152,hsa04921	AMPK signaling pathway|Oxytocin signaling pathway		505.232	0.151085	9.50843	2.70678	1.43658	1.93564e-21	2.49188e-20	Up	2.87193	2.09649	3.15147	8.80069	9.28558	8.88729	29904	eukaryotic elongation factor 2 kinase	GO:0002931,GO:0004672,GO:0004686,GO:0005509,GO:0005516,GO:0005524,GO:0005737,GO:0005829,GO:0006414,GO:0008135,GO:0014069,GO:0031952,GO:0032869,GO:0043066,GO:0043197,GO:0045807,GO:0046777,GO:0051965,GO:0061003,GO:0071277,GO:0071320,GO:0071454,GO:1990416,GO:1990637	response to ischemia|protein kinase activity|elongation factor-2 kinase activity|calcium ion binding|calmodulin binding|ATP binding|cytoplasm|cytosol|translational elongation|translation factor activity, RNA binding|postsynaptic density|regulation of protein autophosphorylation|cellular response to insulin stimulus|negative regulation of apoptotic process|dendritic spine|positive regulation of en…	hsa04152,hsa04921	AMPK signaling pathway|Oxytocin signaling pathway
INTS14	471.271	0.183742	6.46978	2.27959	1.18877	9.8143e-11	1.06163e-09	Up	5.12986	7.16754	4.11265	16.6345	15.2495	13.5225	81556	integrator complex subunit 14	GO:0005654,GO:0032039,GO:0034472,GO:0042795	nucleoplasm|integrator complex|snRNA 3'-end processing|snRNA transcription by RNA polymerase II				504.513	0.169843	8.45444	2.70556	1.43593	2.80426e-17	2.65114e-16	Up	5.12986	7.16754	4.11265	18.4563	19.1615	16.7909	81556	integrator complex subunit 14	GO:0005654,GO:0032039,GO:0034472,GO:0042795	nucleoplasm|integrator complex|snRNA 3'-end processing|snRNA transcription by RNA polymerase II
DNAJC11	858.596	0.126177	9.76376	2.34887	1.23196	1.61071e-22	7.36504e-21	Up	8.67704	8.59118	7.18812	23.1862	25.3117	21.2983	55735	DnaJ heat shock protein family (Hsp40) member C11	GO:0001401,GO:0005515,GO:0005654,GO:0005739,GO:0007007,GO:0016607,GO:0042407,GO:0061617,GO:0140275	SAM complex|protein binding|nucleoplasm|mitochondrion|inner mitochondrial membrane organization|nuclear speck|cristae formation|MICOS complex|MIB complex				897.923	0.112112	12.7672	2.69699	1.43135	2.50098e-37	8.51789e-36	Up	8.67704	8.59118	7.18812	28.164	26.1347	26.5843	55735	DnaJ heat shock protein family (Hsp40) member C11	GO:0001401,GO:0005515,GO:0005654,GO:0005739,GO:0007007,GO:0016607,GO:0042407,GO:0061617,GO:0140275	SAM complex|protein binding|nucleoplasm|mitochondrion|inner mitochondrial membrane organization|nuclear speck|cristae formation|MICOS complex|MIB complex
GPATCH4	541.361	0.139408	8.14347	2.19659	1.13527	3.84108e-16	8.46606e-15	Up	8.31566	8.40403	7.29712	23.0422	22.5984	18.4631	54865	G-patch domain containing 4	GO:0003723,GO:0005515	RNA binding|protein binding				591.562	0.127732	11.173	2.68915	1.42715	5.52715e-29	1.12152e-27	Up	8.31566	8.40403	7.29712	25.4226	23.9177	29.9005	54865	G-patch domain containing 4	GO:0003723,GO:0005515	RNA binding|protein binding
RPUSD1	675.491	0.151318	8.25571	2.37715	1.24923	1.51008e-16	3.54251e-15	Up	6.98594	8.11514	8.72052	22.2254	26.895	19.7178	113000	RNA pseudouridine synthase domain containing 1	GO:0000455,GO:0003674,GO:0003723,GO:0005515,GO:0005575,GO:0008150,GO:0009982	enzyme-directed rRNA pseudouridine synthesis|molecular_function|RNA binding|protein binding|cellular_component|biological_process|pseudouridine synthase activity				694.247	0.122175	11.5769	2.66549	1.4144	5.39831e-31	1.28765e-29	Up	6.98594	8.11514	8.72052	25.3602	24.6585	27.8806	113000	RNA pseudouridine synthase domain containing 1	GO:0000455,GO:0003674,GO:0003723,GO:0005515,GO:0005575,GO:0008150,GO:0009982	enzyme-directed rRNA pseudouridine synthesis|molecular_function|RNA binding|protein binding|cellular_component|biological_process|pseudouridine synthase activity
TP53	752.802	0.156576	7.46003	2.2471	1.16806	8.6506e-14	1.43528e-12	Up	8.94615	9.53977	7.09296	26.5452	24.044	19.2143	7157	tumor protein p53	GO:0000122,GO:0000733,GO:0000785,GO:0000976,GO:0000978,GO:0000981,GO:0000987,GO:0001046,GO:0001085,GO:0001094,GO:0001216,GO:0001228,GO:0001701,GO:0001756,GO:0001836,GO:0002020,GO:0002039,GO:0002244,GO:0002309,GO:0002326,GO:0002360,GO:0002931,GO:0003677,GO	negative regulation of transcription by RNA polymerase II|DNA strand renaturation|chromatin|transcription regulatory region sequence-specific DNA binding|RNA polymerase II cis-regulatory region sequence-specific DNA binding|DNA-binding transcription facto	hsa01522,hsa01524,hsa04010,hsa04071,hsa04110,hsa04115,hsa04137,hsa04151,hsa04210,hsa04211,hsa04216,hsa04218,hsa04310,hsa04722,hsa04919,hsa05012,hsa05014,hsa05016,hsa05131,hsa05160,hsa05161,hsa05162,hsa05163,hsa05165,hsa05166,hsa05167,hsa05168,hsa05169,hsa	Endocrine resistance|Platinum drug resistance|MAPK signaling pathway|Sphingolipid signaling pathway|Cell cycle|p53 signaling pathway|Mitophagy - animal|PI3K-Akt signaling pathway|Apoptosis|Longevity regulating pathway|Ferroptosis|Cellular senescence|Wnt s	P53	802.785	0.125739	11.2031	2.65491	1.40866	3.93787e-29	8.07563e-28	Up	8.94615	9.53977	7.09296	28.5201	28.5985	26.1435	7157	tumor protein p53	GO:0000122,GO:0000733,GO:0000785,GO:0000976,GO:0000978,GO:0000981,GO:0000987,GO:0001046,GO:0001085,GO:0001094,GO:0001216,GO:0001228,GO:0001701,GO:0001756,GO:0001836,GO:0002020,GO:0002039,GO:0002244,GO:0002309,GO:0002326,GO:0002360,GO:0002931,GO:0003677,GO:0003682,GO:0003700,GO:0003730,GO:0005507,GO:0005515,GO:0005524,GO:0005634,GO:0005654,GO:0005657,GO:0005667,GO:0005669,GO:0005730,GO:0005737,GO:…	negative regulation of transcription by RNA polymerase II|DNA strand renaturation|chromatin|transcription regulatory region sequence-specific DNA binding|RNA polymerase II cis-regulatory region sequence-specific DNA binding|DNA-binding transcription factor activity, RNA polymerase II-specific|cis-regulatory region sequence-specific DNA binding|core promoter sequence-specific DNA binding|RNA polym…	hsa01522,hsa01524,hsa04010,hsa04071,hsa04110,hsa04115,hsa04137,hsa04151,hsa04210,hsa04211,hsa04216,hsa04218,hsa04310,hsa04722,hsa04919,hsa05012,hsa05014,hsa05016,hsa05131,hsa05160,hsa05161,hsa05162,hsa05163,hsa05165,hsa05166,hsa05167,hsa05168,hsa05169,hsa05200,hsa05202,hsa05203,hsa05205,hsa05206,hsa05210,hsa05212,hsa05213,hsa05214,hsa05215,hsa05216,hsa05217,hsa05218,hsa05219,hsa05220,hsa05222,hsa…	Endocrine resistance|Platinum drug resistance|MAPK signaling pathway|Sphingolipid signaling pathway|Cell cycle|p53 signaling pathway|Mitophagy - animal|PI3K-Akt signaling pathway|Apoptosis|Longevity regulating pathway|Ferroptosis|Cellular senescence|Wnt signaling pathway|Neurotrophin signaling pathway|Thyroid hormone signaling pathway|Parkinson disease|Amyotrophic lateral sclerosis|Huntington dis…	P53
CASP6	389.116	0.20988	5.55849	2.24484	1.16661	2.72116e-08	1.94313e-07	Up	7.95474	9.5186	4.97902	21.8626	22.8793	16.4314	839	caspase 6	GO:0004197,GO:0005515,GO:0005654,GO:0005737,GO:0005829,GO:0006508,GO:0006915,GO:0008234,GO:0030855,GO:0042802,GO:0042981,GO:0072734,GO:0097153,GO:0097194,GO:0097200	cysteine-type endopeptidase activity|protein binding|nucleoplasm|cytoplasm|cytosol|proteolysis|apoptotic process|cysteine-type peptidase activity|epithelial cell differentiation|identical protein binding|regulation of apoptotic process|cellular response t	hsa04210	Apoptosis		414.477	0.189228	7.42465	2.64809	1.40495	1.13077e-13	7.89014e-13	Up	7.95474	9.5186	4.97902	20.8682	25.9898	26.0746	839	caspase 6	GO:0004197,GO:0005515,GO:0005654,GO:0005737,GO:0005829,GO:0006508,GO:0006915,GO:0008234,GO:0030855,GO:0042802,GO:0042981,GO:0072734,GO:0097153,GO:0097194,GO:0097200	cysteine-type endopeptidase activity|protein binding|nucleoplasm|cytoplasm|cytosol|proteolysis|apoptotic process|cysteine-type peptidase activity|epithelial cell differentiation|identical protein binding|regulation of apoptotic process|cellular response to staurosporine|cysteine-type endopeptidase activity involved in apoptotic process|execution phase of apoptosis|cysteine-type endopeptidase acti…	hsa04210	Apoptosis
TFDP1	2800.3	0.103396	10.8445	2.1754	1.12128	2.1174e-27	1.65096e-25	Up	27.8788	31.4333	29.2928	78.1863	83.3063	72.7409	7027	transcription factor Dp-1	GO:0000083,GO:0000785,GO:0000977,GO:0000981,GO:0000987,GO:0001228,GO:0003700,GO:0005515,GO:0005634,GO:0005654,GO:0005737,GO:0005739,GO:0005829,GO:0006357,GO:0006366,GO:0006977,GO:0008134,GO:0008544,GO:0019904,GO:0043276,GO:0045944,GO:0051091,GO:0070317,GO	regulation of transcription involved in G1/S transition of mitotic cell cycle|chromatin|RNA polymerase II transcription regulatory region sequence-specific DNA binding|DNA-binding transcription factor activity, RNA polymerase II-specific|cis-regulatory re	hsa04110,hsa04350	Cell cycle|TGF-beta signaling pathway	E2F	3029.11	0.0939849	14.8264	2.62707	1.39345	9.89373e-50	5.8894e-48	Up	27.8788	31.4333	29.2928	91.8209	90.3316	103.458	7027	transcription factor Dp-1	GO:0000083,GO:0000785,GO:0000977,GO:0000981,GO:0000987,GO:0001228,GO:0003700,GO:0005515,GO:0005634,GO:0005654,GO:0005737,GO:0005739,GO:0005829,GO:0006357,GO:0006366,GO:0006977,GO:0008134,GO:0008544,GO:0019904,GO:0043276,GO:0045944,GO:0051091,GO:0070317,GO:0070345,GO:0090575,GO:1900087,GO:1900740,GO:2000278	regulation of transcription involved in G1/S transition of mitotic cell cycle|chromatin|RNA polymerase II transcription regulatory region sequence-specific DNA binding|DNA-binding transcription factor activity, RNA polymerase II-specific|cis-regulatory region sequence-specific DNA binding|DNA-binding transcription activator activity, RNA polymerase II-specific|DNA-binding transcription factor act…	hsa04110,hsa04350	Cell cycle|TGF-beta signaling pathway	E2F
SMARCAD1	567.975	0.125265	9.6975	2.32102	1.21476	3.08965e-22	1.36643e-20	Up	3.1664	3.4963	2.85294	9.10757	8.85647	8.87415	56916	SWI/SNF-related, matrix-associated actin-dependent regulator of chromatin, subfamily a, containing DEAD/H box 1	GO:0000018,GO:0000729,GO:0000792,GO:0003677,GO:0003678,GO:0003682,GO:0005515,GO:0005524,GO:0005634,GO:0005654,GO:0006338,GO:0008094,GO:0032508,GO:0035861,GO:0043044,GO:0043130,GO:0043596,GO:0051304,GO:0070932,GO:0070933	regulation of DNA recombination|DNA double-strand break processing|heterochromatin|DNA binding|DNA helicase activity|chromatin binding|protein binding|ATP binding|nucleus|nucleoplasm|chromatin remodeling|DNA-dependent ATPase activity|DNA duplex unwinding|	hsa04550	Signaling pathways regulating pluripotency of stem cells		586.877	0.117486	11.8429	2.62329	1.39137	2.34254e-32	6.0488e-31	Up	3.1664	3.4963	2.85294	10.159	10.0783	10.3852	56916	SWI/SNF-related, matrix-associated actin-dependent regulator of chromatin, subfamily a, containing DEAD/H box 1	GO:0000018,GO:0000729,GO:0000792,GO:0003677,GO:0003678,GO:0003682,GO:0005515,GO:0005524,GO:0005634,GO:0005654,GO:0006338,GO:0008094,GO:0032508,GO:0035861,GO:0043044,GO:0043130,GO:0043596,GO:0051304,GO:0070932,GO:0070933	regulation of DNA recombination|DNA double-strand break processing|heterochromatin|DNA binding|DNA helicase activity|chromatin binding|protein binding|ATP binding|nucleus|nucleoplasm|chromatin remodeling|DNA-dependent ATPase activity|DNA duplex unwinding|site of double-strand break|ATP-dependent chromatin remodeling|ubiquitin binding|nuclear replication fork|chromosome separation|histone H3 deace…	hsa04550	Signaling pathways regulating pluripotency of stem cells
MCAT	329.043	0.148244	7.72163	2.21098	1.14469	1.14851e-14	2.16071e-13	Up	4.66808	5.34092	4.94247	12.7876	14.9213	12.4538	27349	malonyl-CoA-acyl carrier protein transacylase	GO:0003723,GO:0004312,GO:0004314,GO:0005739,GO:0005759,GO:0006633,GO:0006635	RNA binding|fatty acid synthase activity|[acyl-carrier-protein] S-malonyltransferase activity|mitochondrion|mitochondrial matrix|fatty acid biosynthetic process|fatty acid beta-oxidation	hsa00061	Fatty acid biosynthesis		351.17	0.132497	10.4776	2.61761	1.38825	1.09501e-25	1.85531e-24	Up	4.66808	5.34092	4.94247	15.5745	15.8279	16.6095	27349	malonyl-CoA-acyl carrier protein transacylase	GO:0003723,GO:0004312,GO:0004314,GO:0005739,GO:0005759,GO:0006633,GO:0006635	RNA binding|fatty acid synthase activity|[acyl-carrier-protein] S-malonyltransferase activity|mitochondrion|mitochondrial matrix|fatty acid biosynthetic process|fatty acid beta-oxidation	hsa00061	Fatty acid biosynthesis
PEX3	254.534	0.168954	6.05912	2.03314	1.02371	1.36867e-09	1.22916e-08	Up	2.76677	3.59397	2.95844	8.64537	7.35535	7.02606	8504	peroxisomal biogenesis factor 3	GO:0005515,GO:0005654,GO:0005777,GO:0005778,GO:0005779,GO:0005783,GO:0005829,GO:0007031,GO:0008289,GO:0016020,GO:0016557,GO:0030674,GO:0032991,GO:0032994,GO:0045046,GO:0055085	protein binding|nucleoplasm|peroxisome|peroxisomal membrane|integral component of peroxisomal membrane|endoplasmic reticulum|cytosol|peroxisome organization|lipid binding|membrane|peroxisome membrane biogenesis|protein-macromolecule adaptor activity|prote	hsa04146	Peroxisome		287.129	0.149063	9.29799	2.61351	1.38599	1.43124e-20	1.73308e-19	Up	2.76677	3.59397	2.95844	9.94414	9.72589	10.2082	8504	peroxisomal biogenesis factor 3	GO:0005515,GO:0005654,GO:0005777,GO:0005778,GO:0005779,GO:0005783,GO:0005829,GO:0007031,GO:0008289,GO:0016020,GO:0016557,GO:0030674,GO:0032991,GO:0032994,GO:0045046,GO:0055085	protein binding|nucleoplasm|peroxisome|peroxisomal membrane|integral component of peroxisomal membrane|endoplasmic reticulum|cytosol|peroxisome organization|lipid binding|membrane|peroxisome membrane biogenesis|protein-macromolecule adaptor activity|protein-containing complex|protein-lipid complex|protein import into peroxisome membrane|transmembrane transport	hsa04146	Peroxisome
ANKFY1	925.124	0.127322	8.36217	2.09171	1.06468	6.15727e-17	1.51285e-15	Up	3.83648	3.34067	4.25411	9.7804	10.0053	9.28953	51479	ankyrin repeat and FYVE domain containing 1	GO:0005515,GO:0005765,GO:0005768,GO:0005769,GO:0005829,GO:0006897,GO:0010008,GO:0016020,GO:0016197,GO:0030904,GO:0031267,GO:0034058,GO:0042147,GO:0043231,GO:0044354,GO:0046872,GO:0048549,GO:0070062,GO:0090160,GO:1901981	protein binding|lysosomal membrane|endosome|early endosome|cytosol|endocytosis|endosome membrane|membrane|endosomal transport|retromer complex|small GTPase binding|endosomal vesicle fusion|retrograde transport, endosome to Golgi|intracellular membrane-bou				1023.61	0.117076	11.8372	2.61325	1.38585	2.50797e-32	6.46354e-31	Up	3.83648	3.34067	4.25411	11.7918	11.9448	12.93	51479	ankyrin repeat and FYVE domain containing 1	GO:0005515,GO:0005765,GO:0005768,GO:0005769,GO:0005829,GO:0006897,GO:0010008,GO:0016020,GO:0016197,GO:0030904,GO:0031267,GO:0034058,GO:0042147,GO:0043231,GO:0044354,GO:0046872,GO:0048549,GO:0070062,GO:0090160,GO:1901981	protein binding|lysosomal membrane|endosome|early endosome|cytosol|endocytosis|endosome membrane|membrane|endosomal transport|retromer complex|small GTPase binding|endosomal vesicle fusion|retrograde transport, endosome to Golgi|intracellular membrane-bounded organelle|macropinosome|metal ion binding|positive regulation of pinocytosis|extracellular exosome|Golgi to lysosome transport|phosphatidyl…
ZNF689	264.039	0.150458	8.69787	2.47712	1.30867	3.3817e-18	9.64392e-17	Up	2.22818	2.25212	2.03829	6.49445	6.31843	6.81501	115509	zinc finger protein 689	GO:0000978,GO:0000981,GO:0005634,GO:0006357,GO:0035914,GO:0046872	RNA polymerase II cis-regulatory region sequence-specific DNA binding|DNA-binding transcription factor activity, RNA polymerase II-specific|nucleus|regulation of transcription by RNA polymerase II|skeletal muscle cell differentiation|metal ion binding	hsa05168	Herpes simplex virus 1 infection		259.369	0.159016	8.69568	2.60765	1.38275	3.44749e-18	3.52692e-17	Up	2.22818	2.25212	2.03829	5.92264	7.78718	7.15889	115509	zinc finger protein 689	GO:0000978,GO:0000981,GO:0005634,GO:0006357,GO:0035914,GO:0046872	RNA polymerase II cis-regulatory region sequence-specific DNA binding|DNA-binding transcription factor activity, RNA polymerase II-specific|nucleus|regulation of transcription by RNA polymerase II|skeletal muscle cell differentiation|metal ion binding	hsa05168	Herpes simplex virus 1 infection
GEMIN4	1018.04	0.136853	7.74601	2.08502	1.06006	9.48226e-15	1.7889e-13	Up	5.59975	5.08754	5.46618	14.8251	14.8181	11.2988	50628	gem nuclear organelle associated protein 4	GO:0000387,GO:0005515,GO:0005654,GO:0005730,GO:0005737,GO:0005829,GO:0006364,GO:0015030,GO:0016020,GO:0016604,GO:0030532,GO:0032797,GO:0034719,GO:0043021,GO:0051170,GO:0070062,GO:0097504	spliceosomal snRNP assembly|protein binding|nucleoplasm|nucleolus|cytoplasm|cytosol|rRNA processing|Cajal body|membrane|nuclear body|small nuclear ribonucleoprotein complex|SMN complex|SMN-Sm protein complex|ribonucleoprotein complex binding|import into n	hsa03013	RNA transport		1123.66	0.109511	12.5703	2.59654	1.37659	3.07578e-36	9.94674e-35	Up	5.59975	5.08754	5.46618	16.4339	15.942	19.0993	50628	gem nuclear organelle associated protein 4	GO:0000387,GO:0005515,GO:0005654,GO:0005730,GO:0005737,GO:0005829,GO:0006364,GO:0015030,GO:0016020,GO:0016604,GO:0030532,GO:0032797,GO:0034719,GO:0043021,GO:0051170,GO:0070062,GO:0097504	spliceosomal snRNP assembly|protein binding|nucleoplasm|nucleolus|cytoplasm|cytosol|rRNA processing|Cajal body|membrane|nuclear body|small nuclear ribonucleoprotein complex|SMN complex|SMN-Sm protein complex|ribonucleoprotein complex binding|import into nucleus|extracellular exosome|Gemini of coiled bodies	hsa03013	RNA transport
EIF5	1959.71	0.129366	8.30489	2.1058	1.07437	9.99144e-17	2.39278e-15	Up	10.4039	11.2383	10.4371	23.0292	27.545	31.5187	1983	eukaryotic translation initiation factor 5	GO:0001731,GO:0001732,GO:0003723,GO:0003743,GO:0005092,GO:0005515,GO:0005525,GO:0005634,GO:0005737,GO:0005829,GO:0005886,GO:0006446,GO:0045296,GO:0071074,GO:0090630	formation of translation preinitiation complex|formation of cytoplasmic translation initiation complex|RNA binding|translation initiation factor activity|GDP-dissociation inhibitor activity|protein binding|GTP binding|nucleus|cytoplasm|cytosol|plasma memb	hsa03013	RNA transport		2146.14	0.111328	12.3416	2.59181	1.37396	5.40674e-35	1.61638e-33	Up	10.4039	11.2383	10.4371	31.9965	30.562	39.4893	1983	eukaryotic translation initiation factor 5	GO:0001731,GO:0001732,GO:0003723,GO:0003743,GO:0005092,GO:0005515,GO:0005525,GO:0005634,GO:0005737,GO:0005829,GO:0005886,GO:0006446,GO:0045296,GO:0071074,GO:0090630	formation of translation preinitiation complex|formation of cytoplasmic translation initiation complex|RNA binding|translation initiation factor activity|GDP-dissociation inhibitor activity|protein binding|GTP binding|nucleus|cytoplasm|cytosol|plasma membrane|regulation of translational initiation|cadherin binding|eukaryotic initiation factor eIF2 binding|activation of GTPase activity	hsa03013	RNA transport
ZNF629	1158.72	0.136636	10.5554	2.71745	1.44226	4.79436e-26	3.2498e-24	Up	5.16946	6.01848	4.42615	16.6895	19.1794	15.6671	23361	zinc finger protein 629	GO:0000978,GO:0001228,GO:0005515,GO:0005634,GO:0006357,GO:0045944,GO:0046872	RNA polymerase II cis-regulatory region sequence-specific DNA binding|DNA-binding transcription activator activity, RNA polymerase II-specific|protein binding|nucleus|regulation of transcription by RNA polymerase II|positive regulation of transcription by				1059.92	0.119352	11.5016	2.58962	1.37274	1.29537e-30	2.984e-29	Up	5.16946	6.01848	4.42615	16.8196	15.8486	16.9061	23361	zinc finger protein 629	GO:0000978,GO:0001228,GO:0005515,GO:0005634,GO:0006357,GO:0045944,GO:0046872	RNA polymerase II cis-regulatory region sequence-specific DNA binding|DNA-binding transcription activator activity, RNA polymerase II-specific|protein binding|nucleus|regulation of transcription by RNA polymerase II|positive regulation of transcription by RNA polymerase II|metal ion binding
ZBTB45	478.09	0.177473	6.40278	2.19819	1.13632	1.52576e-10	1.60214e-09	Up	5.58665	5.33434	3.63092	14.3821	13.6692	10.7968	84878	zinc finger and BTB domain containing 45	GO:0000122,GO:0000978,GO:0001227,GO:0005515,GO:0005654,GO:0006357,GO:0007399,GO:0046872,GO:1990837	negative regulation of transcription by RNA polymerase II|RNA polymerase II cis-regulatory region sequence-specific DNA binding|DNA-binding transcription repressor activity, RNA polymerase II-specific|protein binding|nucleoplasm|regulation of transcriptio				508.18	0.156155	8.78608	2.58827	1.37199	1.54865e-18	1.6302e-17	Up	5.58665	5.33434	3.63092	16.6439	14.3916	15.1313	84878	zinc finger and BTB domain containing 45	GO:0000122,GO:0000978,GO:0001227,GO:0005515,GO:0005654,GO:0006357,GO:0007399,GO:0046872,GO:1990837	negative regulation of transcription by RNA polymerase II|RNA polymerase II cis-regulatory region sequence-specific DNA binding|DNA-binding transcription repressor activity, RNA polymerase II-specific|protein binding|nucleoplasm|regulation of transcription by RNA polymerase II|nervous system development|metal ion binding|sequence-specific double-stranded DNA binding
NSUN2	1565.65	0.105623	10.6684	2.18379	1.12683	1.43102e-26	1.02132e-24	Up	17.4108	15.4046	16.3174	42.0064	45.5965	42.8226	54888	NOP2/Sun RNA methyltransferase 2	GO:0000049,GO:0001510,GO:0001701,GO:0003723,GO:0005634,GO:0005654,GO:0005730,GO:0005737,GO:0005739,GO:0005819,GO:0006400,GO:0007286,GO:0008168,GO:0010793,GO:0016428,GO:0030488,GO:0033313,GO:0033391,GO:0036416,GO:0048820,GO:0051301,GO:0062152,GO:0070062,GO	tRNA binding|RNA methylation|in utero embryonic development|RNA binding|nucleus|nucleoplasm|nucleolus|cytoplasm|mitochondrion|spindle|tRNA modification|spermatid development|methyltransferase activity|regulation of mRNA export from nucleus|tRNA (cytosine-				1665.1	0.10089	13.5299	2.57583	1.36504	1.04121e-41	4.29673e-40	Up	17.4108	15.4046	16.3174	50.1333	48.9268	56.2546	54888	NOP2/Sun RNA methyltransferase 2	GO:0000049,GO:0001510,GO:0001701,GO:0003723,GO:0005634,GO:0005654,GO:0005730,GO:0005737,GO:0005739,GO:0005819,GO:0006400,GO:0007286,GO:0008168,GO:0010793,GO:0016428,GO:0030488,GO:0033313,GO:0033391,GO:0036416,GO:0048820,GO:0051301,GO:0062152,GO:0070062,GO:0080009,GO:2000736	tRNA binding|RNA methylation|in utero embryonic development|RNA binding|nucleus|nucleoplasm|nucleolus|cytoplasm|mitochondrion|spindle|tRNA modification|spermatid development|methyltransferase activity|regulation of mRNA export from nucleus|tRNA (cytosine-5-)-methyltransferase activity|tRNA methylation|meiotic cell cycle checkpoint|chromatoid body|tRNA stabilization|hair follicle maturation|cell d…
C1orf112	505.603	0.130625	9.37548	2.33703	1.22468	6.88619e-21	2.66154e-19	Up	3.17978	3.56677	2.95932	9.19963	9.71268	8.64986	55732	chromosome 1 open reading frame 112	GO:0005515	protein binding				512.184	0.122002	11.1538	2.56823	1.36078	6.86462e-29	1.37835e-27	Up	3.17978	3.56677	2.95932	10.1233	10.5602	9.89764	55732	chromosome 1 open reading frame 112	GO:0005515	protein binding
TRMT6	385.159	0.148924	8.00235	2.28429	1.19175	1.22067e-15	2.55678e-14	Up	3.62067	4.60488	3.52031	11.572	10.7116	10.3186	51605	tRNA methyltransferase 6	GO:0003723,GO:0005515,GO:0005634,GO:0005654,GO:0006400,GO:0016429,GO:0030488,GO:0031515,GO:0080009	RNA binding|protein binding|nucleus|nucleoplasm|tRNA modification|tRNA (adenine-N1-)-methyltransferase activity|tRNA methylation|tRNA (m1A) methyltransferase complex|mRNA methylation				396.091	0.1448	9.38817	2.56579	1.3594	6.10492e-21	7.53481e-20	Up	3.62067	4.60488	3.52031	13.3494	11.67	11.9328	51605	tRNA methyltransferase 6	GO:0003723,GO:0005515,GO:0005634,GO:0005654,GO:0006400,GO:0016429,GO:0030488,GO:0031515,GO:0080009	RNA binding|protein binding|nucleus|nucleoplasm|tRNA modification|tRNA (adenine-N1-)-methyltransferase activity|tRNA methylation|tRNA (m1A) methyltransferase complex|mRNA methylation
COA7	486.837	0.146659	8.00779	2.25702	1.17442	1.16785e-15	2.44994e-14	Up	3.86875	4.25223	3.3307	11.201	11.1062	9.09544	65260	cytochrome c oxidase assembly factor 7	GO:0005515,GO:0005654,GO:0005739,GO:0005758	protein binding|nucleoplasm|mitochondrion|mitochondrial intermembrane space	hsa04714	Thermogenesis		504.678	0.126403	10.7497	2.56472	1.3588	5.94531e-27	1.07648e-25	Up	3.86875	4.25223	3.3307	11.7164	11.6556	12.6614	65260	cytochrome c oxidase assembly factor 7	GO:0005515,GO:0005654,GO:0005739,GO:0005758	protein binding|nucleoplasm|mitochondrion|mitochondrial intermembrane space	hsa04714	Thermogenesis
B3GALT6	729.527	0.145639	8.9821	2.47623	1.30815	2.65651e-19	8.55219e-18	Up	6.95083	9.30947	6.60984	22.2163	24.7797	21.7848	126792	beta-1,3-galactosyltransferase 6	GO:0000139,GO:0005794,GO:0005797,GO:0006024,GO:0006486,GO:0008499,GO:0015012,GO:0016020,GO:0016021,GO:0018215,GO:0030166,GO:0030203,GO:0030206,GO:0032580,GO:0035250,GO:0047220	Golgi membrane|Golgi apparatus|Golgi medial cisterna|glycosaminoglycan biosynthetic process|protein glycosylation|UDP-galactose:beta-N-acetylglucosamine beta-1,3-galactosyltransferase activity|heparan sulfate proteoglycan biosynthetic process|membrane|int	hsa00532,hsa00534	Glycosaminoglycan biosynthesis - chondroitin sulfate / dermatan sulfate|Glycosaminoglycan biosynthesis - heparan sulfate / heparin		708.587	0.134155	10.1273	2.56441	1.35863	4.18112e-24	6.34144e-23	Up	6.95083	9.30947	6.60984	23.061	23.8258	25.0424	126792	beta-1,3-galactosyltransferase 6	GO:0000139,GO:0005794,GO:0005797,GO:0006024,GO:0006486,GO:0008499,GO:0015012,GO:0016020,GO:0016021,GO:0018215,GO:0030166,GO:0030203,GO:0030206,GO:0032580,GO:0035250,GO:0047220	Golgi membrane|Golgi apparatus|Golgi medial cisterna|glycosaminoglycan biosynthetic process|protein glycosylation|UDP-galactose:beta-N-acetylglucosamine beta-1,3-galactosyltransferase activity|heparan sulfate proteoglycan biosynthetic process|membrane|integral component of membrane|protein phosphopantetheinylation|proteoglycan biosynthetic process|glycosaminoglycan metabolic process|chondroitin s…	hsa00532,hsa00534	Glycosaminoglycan biosynthesis - chondroitin sulfate / dermatan sulfate|Glycosaminoglycan biosynthesis - heparan sulfate / heparin
WDR3	802.015	0.143571	7.10893	2.02881	1.02064	1.16944e-12	1.69073e-11	Up	2.45596	2.92745	2.69976	7.80334	6.27943	5.84158	10885	WD repeat domain 3	GO:0003723,GO:0005654,GO:0005730,GO:0006364,GO:0030490,GO:0030515,GO:0031965,GO:0032040,GO:0034388	RNA binding|nucleoplasm|nucleolus|rRNA processing|maturation of SSU-rRNA|snoRNA binding|nuclear membrane|small-subunit processome|Pwp2p-containing subcomplex of 90S preribosome	hsa03008	Ribosome biogenesis in eukaryotes		892.687	0.110182	12.3119	2.56071	1.35654	7.82052e-35	2.31229e-33	Up	2.45596	2.92745	2.69976	8.31537	8.06147	9.01443	10885	WD repeat domain 3	GO:0003723,GO:0005654,GO:0005730,GO:0006364,GO:0030490,GO:0030515,GO:0031965,GO:0032040,GO:0034388	RNA binding|nucleoplasm|nucleolus|rRNA processing|maturation of SSU-rRNA|snoRNA binding|nuclear membrane|small-subunit processome|Pwp2p-containing subcomplex of 90S preribosome	hsa03008	Ribosome biogenesis in eukaryotes
UBE2G2	1084.01	0.116535	9.77161	2.20188	1.13873	1.49062e-22	6.8391e-21	Up	9.38807	9.22783	10.4404	26.0639	27.5854	24.1275	7327	ubiquitin conjugating enzyme E2 G2	GO:0000209,GO:0004842,GO:0005515,GO:0005524,GO:0005783,GO:0005811,GO:0005829,GO:0006511,GO:0016567,GO:0030433,GO:0035458,GO:0042802,GO:0044257,GO:0061631,GO:0070936,GO:1904153	protein polyubiquitination|ubiquitin-protein transferase activity|protein binding|ATP binding|endoplasmic reticulum|lipid droplet|cytosol|ubiquitin-dependent protein catabolic process|protein ubiquitination|ubiquitin-dependent ERAD pathway|cellular respon	hsa04120,hsa04141,hsa05012,hsa05022	Ubiquitin mediated proteolysis|Protein processing in endoplasmic reticulum|Parkinson disease|Pathways of neurodegeneration - multiple diseases		1135.49	0.107474	12.525	2.54225	1.3461	5.45147e-36	1.72969e-34	Up	9.38807	9.22783	10.4404	29.7271	28.317	32.5991	7327	ubiquitin conjugating enzyme E2 G2	GO:0000209,GO:0004842,GO:0005515,GO:0005524,GO:0005783,GO:0005811,GO:0005829,GO:0006511,GO:0016567,GO:0030433,GO:0035458,GO:0042802,GO:0044257,GO:0061631,GO:0070936,GO:1904153	protein polyubiquitination|ubiquitin-protein transferase activity|protein binding|ATP binding|endoplasmic reticulum|lipid droplet|cytosol|ubiquitin-dependent protein catabolic process|protein ubiquitination|ubiquitin-dependent ERAD pathway|cellular response to interferon-beta|identical protein binding|cellular protein catabolic process|ubiquitin conjugating enzyme activity|protein K48-linked ubiq…	hsa04120,hsa04141,hsa05012,hsa05022	Ubiquitin mediated proteolysis|Protein processing in endoplasmic reticulum|Parkinson disease|Pathways of neurodegeneration - multiple diseases
LYAR	473.886	0.131966	9.44197	2.37186	1.24602	3.65846e-21	1.46877e-19	Up	7.07337	7.90612	6.62915	20.2914	22.1803	19.806	55646	Ly1 antibody reactive	GO:0000122,GO:0001750,GO:0003677,GO:0003723,GO:0005515,GO:0005634,GO:0005654,GO:0005730,GO:0005737,GO:0006364,GO:0033613,GO:0042802,GO:0045087,GO:0045824,GO:0045943,GO:0046872,GO:0048821,GO:0050766,GO:0140416	negative regulation of transcription by RNA polymerase II|photoreceptor outer segment|DNA binding|RNA binding|protein binding|nucleus|nucleoplasm|nucleolus|cytoplasm|rRNA processing|activating transcription factor binding|identical protein binding|innate				471.461	0.124372	10.8175	2.54099	1.34539	2.84568e-27	5.23706e-26	Up	7.07337	7.90612	6.62915	23.2436	21.8178	22.2863	55646	Ly1 antibody reactive	GO:0000122,GO:0001750,GO:0003677,GO:0003723,GO:0005515,GO:0005634,GO:0005654,GO:0005730,GO:0005737,GO:0006364,GO:0033613,GO:0042802,GO:0045087,GO:0045824,GO:0045943,GO:0046872,GO:0048821,GO:0050766,GO:0140416	negative regulation of transcription by RNA polymerase II|photoreceptor outer segment|DNA binding|RNA binding|protein binding|nucleus|nucleoplasm|nucleolus|cytoplasm|rRNA processing|activating transcription factor binding|identical protein binding|innate immune response|negative regulation of innate immune response|positive regulation of transcription by RNA polymerase I|metal ion binding|erythro…
TRMT10C	537.13	0.182281	5.88684	2.10389	1.07306	3.93642e-09	3.24761e-08	Up	7.40251	11.2185	10.5317	27.4775	27.2418	19.8108	54931	tRNA methyltransferase 10C, mitochondrial RNase P subunit	GO:0000049,GO:0000964,GO:0003723,GO:0005515,GO:0005634,GO:0005654,GO:0005739,GO:0005759,GO:0009019,GO:0016429,GO:0030678,GO:0042645,GO:0042802,GO:0052905,GO:0061953,GO:0070131,GO:0070901,GO:0080009,GO:0090646,GO:0097745,GO:1990180	tRNA binding|mitochondrial RNA 5'-end processing|RNA binding|protein binding|nucleus|nucleoplasm|mitochondrion|mitochondrial matrix|tRNA (guanine-N1-)-methyltransferase activity|tRNA (adenine-N1-)-methyltransferase activity|mitochondrial ribonuclease P co				580.219	0.149362	9.0054	2.54041	1.34506	2.14889e-19	2.40508e-18	Up	7.40251	11.2185	10.5317	28.491	31.6446	30.7284	54931	tRNA methyltransferase 10C, mitochondrial RNase P subunit	GO:0000049,GO:0000964,GO:0003723,GO:0005515,GO:0005634,GO:0005654,GO:0005739,GO:0005759,GO:0009019,GO:0016429,GO:0030678,GO:0042645,GO:0042802,GO:0052905,GO:0061953,GO:0070131,GO:0070901,GO:0080009,GO:0090646,GO:0097745,GO:1990180	tRNA binding|mitochondrial RNA 5'-end processing|RNA binding|protein binding|nucleus|nucleoplasm|mitochondrion|mitochondrial matrix|tRNA (guanine-N1-)-methyltransferase activity|tRNA (adenine-N1-)-methyltransferase activity|mitochondrial ribonuclease P complex|mitochondrial nucleoid|identical protein binding|tRNA (guanine(9)-N(1))-methyltransferase activity|mRNA (adenine-N1-)-methyltransferase ac…
GINS1	1334.94	0.155007	6.68165	2.05011	1.0357	2.36274e-11	2.80061e-10	Up	13.2776	14.5639	10.5419	34.0652	35.7265	25.758	9837	GINS complex subunit 1	GO:0000811,GO:0001833,GO:0005634,GO:0005654,GO:0005737,GO:0006271,GO:0071162,GO:1902983	GINS complex|inner cell mass cell proliferation|nucleus|nucleoplasm|cytoplasm|DNA strand elongation involved in DNA replication|CMG complex|DNA strand elongation involved in mitotic DNA replication				1467.23	0.117979	11.393	2.5388	1.34415	4.52858e-30	9.97102e-29	Up	13.2776	14.5639	10.5419	38.3515	40.5684	40.5678	9837	GINS complex subunit 1	GO:0000811,GO:0001833,GO:0005634,GO:0005654,GO:0005737,GO:0006271,GO:0071162,GO:1902983	GINS complex|inner cell mass cell proliferation|nucleus|nucleoplasm|cytoplasm|DNA strand elongation involved in DNA replication|CMG complex|DNA strand elongation involved in mitotic DNA replication
PIK3R1	776.019	0.120743	8.44123	2.02682	1.01922	3.14021e-17	8.05292e-16	Up	2.5166	2.61251	2.99209	6.54908	6.70628	6.75286	5295	phosphoinositide-3-kinase regulatory subunit 1	GO:0001678,GO:0001784,GO:0001953,GO:0005068,GO:0005158,GO:0005159,GO:0005168,GO:0005515,GO:0005634,GO:0005737,GO:0005801,GO:0005829,GO:0005886,GO:0005911,GO:0005942,GO:0005943,GO:0006468,GO:0006606,GO:0006661,GO:0007173,GO:0007186,GO:0007411,GO:0008134,GO	cellular glucose homeostasis|phosphotyrosine residue binding|negative regulation of cell-matrix adhesion|transmembrane receptor protein tyrosine kinase adaptor activity|insulin receptor binding|insulin-like growth factor receptor binding|neurotrophin TRKA	hsa01521,hsa01522,hsa01524,hsa04012,hsa04014,hsa04015,hsa04024,hsa04062,hsa04066,hsa04068,hsa04070,hsa04071,hsa04072,hsa04140,hsa04150,hsa04151,hsa04152,hsa04210,hsa04211,hsa04213,hsa04218,hsa04360,hsa04370,hsa04380,hsa04510,hsa04550,hsa04611,hsa04620,hsa	EGFR tyrosine kinase inhibitor resistance|Endocrine resistance|Platinum drug resistance|ErbB signaling pathway|Ras signaling pathway|Rap1 signaling pathway|cAMP signaling pathway|Chemokine signaling pathway|HIF-1 signaling pathway|FoxO signaling pathway|P		857.721	0.125078	10.7234	2.53372	1.34126	7.90427e-27	1.42161e-25	Up	2.5166	2.61251	2.99209	8.05751	7.63402	9.56395	5295	phosphoinositide-3-kinase regulatory subunit 1	GO:0001678,GO:0001784,GO:0001953,GO:0005068,GO:0005158,GO:0005159,GO:0005168,GO:0005515,GO:0005634,GO:0005737,GO:0005801,GO:0005829,GO:0005886,GO:0005911,GO:0005942,GO:0005943,GO:0006468,GO:0006606,GO:0006661,GO:0007173,GO:0007186,GO:0007411,GO:0008134,GO:0008286,GO:0008625,GO:0008630,GO:0010592,GO:0014065,GO:0014068,GO:0016020,GO:0016032,GO:0019221,GO:0019903,GO:0030168,GO:0030183,GO:0030335,GO:…	cellular glucose homeostasis|phosphotyrosine residue binding|negative regulation of cell-matrix adhesion|transmembrane receptor protein tyrosine kinase adaptor activity|insulin receptor binding|insulin-like growth factor receptor binding|neurotrophin TRKA receptor binding|protein binding|nucleus|cytoplasm|cis-Golgi network|cytosol|plasma membrane|cell-cell junction|phosphatidylinositol 3-kinase c…	hsa01521,hsa01522,hsa01524,hsa04012,hsa04014,hsa04015,hsa04024,hsa04062,hsa04066,hsa04068,hsa04070,hsa04071,hsa04072,hsa04140,hsa04150,hsa04151,hsa04152,hsa04210,hsa04211,hsa04213,hsa04218,hsa04360,hsa04370,hsa04380,hsa04510,hsa04550,hsa04611,hsa04620,hsa04625,hsa04630,hsa04650,hsa04660,hsa04662,hsa04664,hsa04666,hsa04668,hsa04670,hsa04722,hsa04725,hsa04750,hsa04810,hsa04910,hsa04914,hsa04915,hsa…	EGFR tyrosine kinase inhibitor resistance|Endocrine resistance|Platinum drug resistance|ErbB signaling pathway|Ras signaling pathway|Rap1 signaling pathway|cAMP signaling pathway|Chemokine signaling pathway|HIF-1 signaling pathway|FoxO signaling pathway|Phosphatidylinositol signaling system|Sphingolipid signaling pathway|Phospholipase D signaling pathway|Autophagy - animal|mTOR signaling pathway|…
PUS7	323.375	0.141651	8.19529	2.23593	1.16087	2.49997e-16	5.6867e-15	Up	3.06566	2.7814	2.83336	7.7901	8.29416	7.50133	54517	pseudouridine synthase 7	GO:0001522,GO:0003723,GO:0005634,GO:0009982,GO:0017148,GO:0019899,GO:0031119,GO:1902036,GO:1990481,GO:2000380	pseudouridine synthesis|RNA binding|nucleus|pseudouridine synthase activity|negative regulation of translation|enzyme binding|tRNA pseudouridine synthesis|regulation of hematopoietic stem cell differentiation|mRNA pseudouridine synthesis|regulation of mes				333.24	0.134137	9.9436	2.52066	1.3338	2.68921e-23	3.87759e-22	Up	3.06566	2.7814	2.83336	8.60348	9.25228	8.99113	54517	pseudouridine synthase 7	GO:0001522,GO:0003723,GO:0005634,GO:0009982,GO:0017148,GO:0019899,GO:0031119,GO:1902036,GO:1990481,GO:2000380	pseudouridine synthesis|RNA binding|nucleus|pseudouridine synthase activity|negative regulation of translation|enzyme binding|tRNA pseudouridine synthesis|regulation of hematopoietic stem cell differentiation|mRNA pseudouridine synthesis|regulation of mesoderm development
PXMP2	202	0.178994	5.62635	2.00985	1.00709	1.84058e-08	1.35744e-07	Up	6.86344	7.82952	6.44741	17.7509	19.2705	14.6034	5827	peroxisomal membrane protein 2	GO:0005515,GO:0005737,GO:0005739,GO:0005778,GO:0008150,GO:0016020,GO:0016021,GO:0032991	protein binding|cytoplasm|mitochondrion|peroxisomal membrane|biological_process|membrane|integral component of membrane|protein-containing complex	hsa04146	Peroxisome		223.896	0.156236	8.53665	2.52053	1.33373	1.38165e-17	1.34496e-16	Up	6.86344	7.82952	6.44741	21.9272	21.75	21.7057	5827	peroxisomal membrane protein 2	GO:0005515,GO:0005737,GO:0005739,GO:0005778,GO:0008150,GO:0016020,GO:0016021,GO:0032991	protein binding|cytoplasm|mitochondrion|peroxisomal membrane|biological_process|membrane|integral component of membrane|protein-containing complex	hsa04146	Peroxisome
RWDD2B	245.573	0.151559	7.62101	2.2269	1.15504	2.51697e-14	4.49092e-13	Up	2.55585	2.49976	2.29219	6.56727	6.72422	6.59585	10069	RWD domain containing 2B	GO:0003674,GO:0005515,GO:0005575,GO:0008150	molecular_function|protein binding|cellular_component|biological_process				253.577	0.151952	8.76395	2.51698	1.3317	1.88524e-18	1.96759e-17	Up	2.55585	2.49976	2.29219	8.11202	7.46621	7.10812	10069	RWD domain containing 2B	GO:0003674,GO:0005515,GO:0005575,GO:0008150	molecular_function|protein binding|cellular_component|biological_process
SP5	1741.9	0.131443	9.4677	2.3693	1.24446	2.86079e-21	1.15883e-19	Up	15.7811	20.0575	14.1161	47.8543	47.7304	48.1045	389058	Sp5 transcription factor	GO:0000122,GO:0000785,GO:0000978,GO:0000981,GO:0001227,GO:0005634,GO:0006357,GO:0036342,GO:0046872,GO:0060349,GO:0071407	negative regulation of transcription by RNA polymerase II|chromatin|RNA polymerase II cis-regulatory region sequence-specific DNA binding|DNA-binding transcription factor activity, RNA polymerase II-specific|DNA-binding transcription repressor activity, R				1722.08	0.123403	10.7896	2.51659	1.33147	3.85492e-27	7.01763e-26	Up	15.7811	20.0575	14.1161	52.5834	51.2575	50.2122	389058	Sp5 transcription factor	GO:0000122,GO:0000785,GO:0000978,GO:0000981,GO:0001227,GO:0005634,GO:0006357,GO:0036342,GO:0046872,GO:0060349,GO:0071407	negative regulation of transcription by RNA polymerase II|chromatin|RNA polymerase II cis-regulatory region sequence-specific DNA binding|DNA-binding transcription factor activity, RNA polymerase II-specific|DNA-binding transcription repressor activity, RNA polymerase II-specific|nucleus|regulation of transcription by RNA polymerase II|post-anal tail morphogenesis|metal ion binding|bone morphogen…
TRMT61B	270.107	0.192827	6.32148	2.32777	1.21895	2.59069e-10	2.63146e-09	Up	3.09376	5.15624	3.18955	10.6222	10.8167	10.9029	55006	tRNA methyltransferase 61B	GO:0005515,GO:0005739,GO:0005759,GO:0016429,GO:0016433,GO:0030488,GO:0031167,GO:0031515,GO:0051260,GO:0061953,GO:0070901,GO:0080009	protein binding|mitochondrion|mitochondrial matrix|tRNA (adenine-N1-)-methyltransferase activity|rRNA (adenine) methyltransferase activity|tRNA methylation|rRNA methylation|tRNA (m1A) methyltransferase complex|protein homooligomerization|mRNA (adenine-N1-				269.438	0.188446	7.0303	2.50503	1.32483	2.06088e-12	1.28297e-11	Up	3.09376	5.15624	3.18955	11.2381	11.1388	12.7709	55006	tRNA methyltransferase 61B	GO:0005515,GO:0005739,GO:0005759,GO:0016429,GO:0016433,GO:0030488,GO:0031167,GO:0031515,GO:0051260,GO:0061953,GO:0070901,GO:0080009	protein binding|mitochondrion|mitochondrial matrix|tRNA (adenine-N1-)-methyltransferase activity|rRNA (adenine) methyltransferase activity|tRNA methylation|rRNA methylation|tRNA (m1A) methyltransferase complex|protein homooligomerization|mRNA (adenine-N1-)-methyltransferase activity|mitochondrial tRNA methylation|mRNA methylation
GTF2H1	501.93	0.135379	8.31901	2.18285	1.12622	8.87032e-17	2.13283e-15	Up	4.32805	5.62315	4.71882	12.7999	13.2033	12.9042	2965	general transcription factor IIH subunit 1	GO:0000079,GO:0000439,GO:0000717,GO:0003682,GO:0005515,GO:0005654,GO:0005675,GO:0006281,GO:0006283,GO:0006293,GO:0006294,GO:0006295,GO:0006296,GO:0006360,GO:0006361,GO:0006362,GO:0006363,GO:0006366,GO:0006367,GO:0006368,GO:0006370,GO:0009755,GO:0033683,GO	regulation of cyclin-dependent protein serine/threonine kinase activity|transcription factor TFIIH core complex|nucleotide-excision repair, DNA duplex unwinding|chromatin binding|protein binding|nucleoplasm|transcription factor TFIIH holo complex|DNA repa	hsa03022,hsa03420,hsa05203	Basal transcription factors|Nucleotide excision repair|Viral carcinogenesis		522.576	0.137506	9.6132	2.49991	1.32188	7.033e-22	9.30333e-21	Up	4.32805	5.62315	4.71882	13.7758	14.2786	16.9453	2965	general transcription factor IIH subunit 1	GO:0000079,GO:0000439,GO:0000717,GO:0003682,GO:0005515,GO:0005654,GO:0005675,GO:0006281,GO:0006283,GO:0006293,GO:0006294,GO:0006295,GO:0006296,GO:0006360,GO:0006361,GO:0006362,GO:0006363,GO:0006366,GO:0006367,GO:0006368,GO:0006370,GO:0009755,GO:0033683,GO:0045893,GO:0046966,GO:0070816,GO:0070911	regulation of cyclin-dependent protein serine/threonine kinase activity|transcription factor TFIIH core complex|nucleotide-excision repair, DNA duplex unwinding|chromatin binding|protein binding|nucleoplasm|transcription factor TFIIH holo complex|DNA repair|transcription-coupled nucleotide-excision repair|nucleotide-excision repair, preincision complex stabilization|nucleotide-excision repair, pr…	hsa03022,hsa03420,hsa05203	Basal transcription factors|Nucleotide excision repair|Viral carcinogenesis
MRPS17	252.982	0.23028	4.87708	2.17814	1.1231	1.0767e-06	5.73296e-06	Up	4.1418	6.1746	3.31575	14.0665	12.9828	8.99322	51373	mitochondrial ribosomal protein S17	GO:0003735,GO:0005515,GO:0005743,GO:0005763,GO:0006412,GO:0019843,GO:0032543,GO:0070125,GO:0070126	structural constituent of ribosome|protein binding|mitochondrial inner membrane|mitochondrial small ribosomal subunit|translation|rRNA binding|mitochondrial translation|mitochondrial translational elongation|mitochondrial translational termination	hsa03010	Ribosome		263.859	0.19487	6.77565	2.49731	1.32037	1.23848e-11	7.23148e-11	Up	4.1418	6.1746	3.31575	14.5176	14.1753	13.0405	51373	mitochondrial ribosomal protein S17	GO:0003735,GO:0005515,GO:0005743,GO:0005763,GO:0006412,GO:0019843,GO:0032543,GO:0070125,GO:0070126	structural constituent of ribosome|protein binding|mitochondrial inner membrane|mitochondrial small ribosomal subunit|translation|rRNA binding|mitochondrial translation|mitochondrial translational elongation|mitochondrial translational termination	hsa03010	Ribosome
SCLY	178.497	0.175179	6.14198	2.1081	1.07594	8.15005e-10	7.59751e-09	Up	2.22133	2.56906	2.37193	5.65232	6.68982	5.99947	51540	selenocysteine lyase	GO:0001887,GO:0005515,GO:0005794,GO:0005829,GO:0006520,GO:0009000,GO:0016740	selenium compound metabolic process|protein binding|Golgi apparatus|cytosol|cellular amino acid metabolic process|selenocysteine lyase activity|transferase activity	hsa00450	Selenocompound metabolism		189.772	0.168499	7.80204	2.4874	1.31464	6.09124e-15	4.78653e-14	Up	2.22133	2.56906	2.37193	6.69707	7.91678	7.25012	51540	selenocysteine lyase	GO:0001887,GO:0005515,GO:0005794,GO:0005829,GO:0006520,GO:0009000,GO:0016740	selenium compound metabolic process|protein binding|Golgi apparatus|cytosol|cellular amino acid metabolic process|selenocysteine lyase activity|transferase activity	hsa00450	Selenocompound metabolism
TRMT1L	477.133	0.162805	6.8316	2.16178	1.11222	8.39707e-12	1.06756e-10	Up	2.60672	3.37864	2.20005	7.85105	6.79002	6.84722	81627	tRNA methyltransferase 1 like	GO:0000049,GO:0002940,GO:0003723,GO:0004809,GO:0005515,GO:0005634,GO:0007610,GO:0046872	tRNA binding|tRNA N2-guanine methylation|RNA binding|tRNA (guanine-N2-)-methyltransferase activity|protein binding|nucleus|behavior|metal ion binding				498.076	0.149262	8.79563	2.48433	1.31285	1.42248e-18	1.50091e-17	Up	2.60672	3.37864	2.20005	8.16015	8.71993	8.05692	81627	tRNA methyltransferase 1 like	GO:0000049,GO:0002940,GO:0003723,GO:0004809,GO:0005515,GO:0005634,GO:0007610,GO:0046872	tRNA binding|tRNA N2-guanine methylation|RNA binding|tRNA (guanine-N2-)-methyltransferase activity|protein binding|nucleus|behavior|metal ion binding
CHST14	311.744	0.175001	6.84401	2.29375	1.19771	7.70062e-12	9.85518e-11	Up	4.03266	5.52468	3.74056	13.551	12.5762	10.9273	113189	carbohydrate sulfotransferase 14	GO:0000139,GO:0001537,GO:0008146,GO:0016021,GO:0016051,GO:0030208,GO:0042301,GO:0050655,GO:0070062	Golgi membrane|N-acetylgalactosamine 4-O-sulfotransferase activity|sulfotransferase activity|integral component of membrane|carbohydrate biosynthetic process|dermatan sulfate biosynthetic process|phosphate ion binding|dermatan sulfate proteoglycan metabol	hsa00532	Glycosaminoglycan biosynthesis - chondroitin sulfate / dermatan sulfate		311.508	0.164026	7.97122	2.4751	1.30749	1.57113e-15	1.29592e-14	Up	4.03266	5.52468	3.74056	13.908	12.2345	14.2205	113189	carbohydrate sulfotransferase 14	GO:0000139,GO:0001537,GO:0008146,GO:0016021,GO:0016051,GO:0030208,GO:0042301,GO:0050655,GO:0070062	Golgi membrane|N-acetylgalactosamine 4-O-sulfotransferase activity|sulfotransferase activity|integral component of membrane|carbohydrate biosynthetic process|dermatan sulfate biosynthetic process|phosphate ion binding|dermatan sulfate proteoglycan metabolic process|extracellular exosome	hsa00532	Glycosaminoglycan biosynthesis - chondroitin sulfate / dermatan sulfate
ATAD3A	841.771	0.12604	9.24739	2.24318	1.16554	2.30037e-20	8.2967e-19	Up	9.18197	9.8515	8.46589	27.6302	24.6607	22.655	55210	ATPase family AAA domain containing 3A	GO:0001558,GO:0005515,GO:0005524,GO:0005739,GO:0005743,GO:0007005,GO:0008270,GO:0016021,GO:0016887,GO:0042645,GO:0043066,GO:0140374	regulation of cell growth|protein binding|ATP binding|mitochondrion|mitochondrial inner membrane|mitochondrion organization|zinc ion binding|integral component of membrane|ATPase activity|mitochondrial nucleoid|negative regulation of apoptotic process|ant				852.101	0.106096	12.2785	2.4669	1.3027	1.18176e-34	3.46367e-33	Up	9.18197	9.8515	8.46589	27.1212	26.8874	29.2119	55210	ATPase family AAA domain containing 3A	GO:0001558,GO:0005515,GO:0005524,GO:0005739,GO:0005743,GO:0007005,GO:0008270,GO:0016021,GO:0016887,GO:0042645,GO:0043066,GO:0140374	regulation of cell growth|protein binding|ATP binding|mitochondrion|mitochondrial inner membrane|mitochondrion organization|zinc ion binding|integral component of membrane|ATPase activity|mitochondrial nucleoid|negative regulation of apoptotic process|antiviral innate immune response
REPS1	701.702	0.126328	9.98226	2.39668	1.26104	1.8226e-23	9.49227e-22	Up	4.38981	5.41123	4.88149	14.9302	13.4968	14.331	85021	RALBP1 associated Eps domain containing 1	GO:0005509,GO:0005515,GO:0005737,GO:0005829,GO:0005886,GO:0005905,GO:0006897,GO:0006898,GO:0016197,GO:0017124,GO:0061024	calcium ion binding|protein binding|cytoplasm|cytosol|plasma membrane|clathrin-coated pit|endocytosis|receptor-mediated endocytosis|endosomal transport|SH3 domain binding|membrane organization				677.793	0.117972	11.0324	2.46488	1.30152	2.6659e-28	5.18272e-27	Up	4.38981	5.41123	4.88149	13.9224	15.5214	14.9596	85021	RALBP1 associated Eps domain containing 1	GO:0005509,GO:0005515,GO:0005737,GO:0005829,GO:0005886,GO:0005905,GO:0006897,GO:0006898,GO:0016197,GO:0017124,GO:0061024	calcium ion binding|protein binding|cytoplasm|cytosol|plasma membrane|clathrin-coated pit|endocytosis|receptor-mediated endocytosis|endosomal transport|SH3 domain binding|membrane organization
SLC1A3	807.151	0.159988	7.98633	2.42454	1.27771	1.39012e-15	2.88483e-14	Up	5.5626	6.3124	7.39812	15.2654	21.3215	20.2432	6507	solute carrier family 1 member 3	GO:0001504,GO:0005313,GO:0005314,GO:0005515,GO:0005886,GO:0005887,GO:0006811,GO:0007268,GO:0009925,GO:0014047,GO:0015501,GO:0015813,GO:0016020,GO:0031410,GO:0043005,GO:0043025,GO:0045202,GO:0046872,GO:0048471,GO:0051938,GO:0070633,GO:0070779,GO:0071805,GO	neurotransmitter uptake|L-glutamate transmembrane transporter activity|high-affinity glutamate transmembrane transporter activity|protein binding|plasma membrane|integral component of plasma membrane|ion transport|chemical synaptic transmission|basal plas	hsa04721,hsa04724,hsa05016	Synaptic vesicle cycle|Glutamatergic synapse|Huntington disease		772.659	0.170435	7.62758	2.46231	1.30001	2.39192e-14	1.77586e-13	Up	5.5626	6.3124	7.39812	16.2971	16.6267	25.4054	6507	solute carrier family 1 member 3	GO:0001504,GO:0005313,GO:0005314,GO:0005515,GO:0005886,GO:0005887,GO:0006811,GO:0007268,GO:0009925,GO:0014047,GO:0015501,GO:0015813,GO:0016020,GO:0031410,GO:0043005,GO:0043025,GO:0045202,GO:0046872,GO:0048471,GO:0051938,GO:0070633,GO:0070779,GO:0071805,GO:0098712,GO:0098796,GO:0140009,GO:0150104,GO:1902476	neurotransmitter uptake|L-glutamate transmembrane transporter activity|high-affinity glutamate transmembrane transporter activity|protein binding|plasma membrane|integral component of plasma membrane|ion transport|chemical synaptic transmission|basal plasma membrane|glutamate secretion|glutamate:sodium symporter activity|L-glutamate transmembrane transport|membrane|cytoplasmic vesicle|neuron proj…	hsa04721,hsa04724,hsa05016	Synaptic vesicle cycle|Glutamatergic synapse|Huntington disease
RHNO1	585.372	0.147711	8.329	2.34613	1.23028	8.1526e-17	1.97401e-15	Up	7.51135	10.5459	8.05707	26.1924	25.065	23.1632	83695	RAD9-HUS1-RAD1 interacting nuclear orphan 1	GO:0000077,GO:0000725,GO:0005515,GO:0005634,GO:0005654,GO:0005694,GO:0006260,GO:0007049,GO:0034644,GO:0070318,GO:0071479,GO:1901796	DNA damage checkpoint|recombinational repair|protein binding|nucleus|nucleoplasm|chromosome|DNA replication|cell cycle|cellular response to UV|positive regulation of G0 to G1 transition|cellular response to ionizing radiation|regulation of signal transduc				571.79	0.137808	9.38349	2.45058	1.29312	6.38263e-21	7.86314e-20	Up	7.51135	10.5459	8.05707	25.7949	27.2625	25.4256	83695	RAD9-HUS1-RAD1 interacting nuclear orphan 1	GO:0000077,GO:0000725,GO:0005515,GO:0005634,GO:0005654,GO:0005694,GO:0006260,GO:0007049,GO:0034644,GO:0070318,GO:0071479,GO:1901796	DNA damage checkpoint|recombinational repair|protein binding|nucleus|nucleoplasm|chromosome|DNA replication|cell cycle|cellular response to UV|positive regulation of G0 to G1 transition|cellular response to ionizing radiation|regulation of signal transduction by p53 class mediator
PCYT2	936.392	0.14645	7.34929	2.10862	1.0763	1.99266e-13	3.1885e-12	Up	5.38681	6.5576	4.38639	13.5914	15.0939	13.1253	5833	phosphate cytidylyltransferase 2, ethanolamine	GO:0004306,GO:0005515,GO:0005575,GO:0005789,GO:0006646,GO:0008654	ethanolamine-phosphate cytidylyltransferase activity|protein binding|cellular_component|endoplasmic reticulum membrane|phosphatidylethanolamine biosynthetic process|phospholipid biosynthetic process	hsa00440,hsa00564	Phosphonate and phosphinate metabolism|Glycerophospholipid metabolism		982.005	0.135275	9.51925	2.44142	1.28772	1.74435e-21	2.25424e-20	Up	5.38681	6.5576	4.38639	16.677	15.2765	16.9144	5833	phosphate cytidylyltransferase 2, ethanolamine	GO:0004306,GO:0005515,GO:0005575,GO:0005789,GO:0006646,GO:0008654	ethanolamine-phosphate cytidylyltransferase activity|protein binding|cellular_component|endoplasmic reticulum membrane|phosphatidylethanolamine biosynthetic process|phospholipid biosynthetic process	hsa00440,hsa00564	Phosphonate and phosphinate metabolism|Glycerophospholipid metabolism
TNS3	1079.41	0.1282	8.60448	2.14815	1.1031	7.6666e-18	2.10193e-16	Up	2.69182	2.5834	3.10773	6.55258	7.93001	7.41574	64759	tensin 3	GO:0005515,GO:0005829,GO:0005925	protein binding|cytosol|focal adhesion				1113.19	0.127037	10.0787	2.42899	1.28036	6.86609e-24	1.02405e-22	Up	2.69182	2.5834	3.10773	7.77768	7.54487	9.68132	64759	tensin 3	GO:0005515,GO:0005829,GO:0005925	protein binding|cytosol|focal adhesion
VRK1	675.54	0.162852	7.10361	2.22968	1.15684	1.2154e-12	1.75155e-11	Up	9.52177	13.2213	10.5502	31.3397	34.2316	24.6028	7443	VRK serine/threonine kinase 1	GO:0004672,GO:0004674,GO:0005515,GO:0005524,GO:0005634,GO:0005654,GO:0005730,GO:0005737,GO:0005795,GO:0005819,GO:0005829,GO:0006468,GO:0007077,GO:0007084,GO:0018105,GO:0019901,GO:0031493,GO:0035175,GO:0043987,GO:0046777,GO:0051301,GO:0072354,GO:0072355,GO	protein kinase activity|protein serine/threonine kinase activity|protein binding|ATP binding|nucleus|nucleoplasm|nucleolus|cytoplasm|Golgi stack|spindle|cytosol|protein phosphorylation|mitotic nuclear envelope disassembly|mitotic nuclear envelope reassemb				677.311	0.137065	9.29553	2.41846	1.27409	1.4648e-20	1.77053e-19	Up	9.52177	13.2213	10.5502	29.5057	35.517	33.7711	7443	VRK serine/threonine kinase 1	GO:0004672,GO:0004674,GO:0005515,GO:0005524,GO:0005634,GO:0005654,GO:0005730,GO:0005737,GO:0005795,GO:0005819,GO:0005829,GO:0006468,GO:0007077,GO:0007084,GO:0018105,GO:0019901,GO:0031493,GO:0035175,GO:0043987,GO:0046777,GO:0051301,GO:0072354,GO:0072355,GO:0090166,GO:0106310,GO:0106311	protein kinase activity|protein serine/threonine kinase activity|protein binding|ATP binding|nucleus|nucleoplasm|nucleolus|cytoplasm|Golgi stack|spindle|cytosol|protein phosphorylation|mitotic nuclear envelope disassembly|mitotic nuclear envelope reassembly|peptidyl-serine phosphorylation|protein kinase binding|nucleosomal histone binding|histone kinase activity (H3-S10 specific)|histone H3-S10 p…
NAE1	1126.42	0.140824	7.24575	2.02845	1.02038	4.30061e-13	6.5772e-12	Up	18.8784	23.9771	16.3729	50.6797	48.992	46.1804	8883	NEDD8 activating enzyme E1 subunit 1	GO:0005515,GO:0005737,GO:0005829,GO:0005886,GO:0007165,GO:0018215,GO:0019781,GO:0031625,GO:0032446,GO:0032991,GO:0033314,GO:0042981,GO:0043523,GO:0043687,GO:0045116,GO:0046982,GO:0051402	protein binding|cytoplasm|cytosol|plasma membrane|signal transduction|protein phosphopantetheinylation|NEDD8 activating enzyme activity|ubiquitin protein ligase binding|protein modification by small protein conjugation|protein-containing complex|mitotic D	hsa05010	Alzheimer disease		1192.84	0.128783	9.74085	2.38577	1.25445	2.01865e-22	2.75985e-21	Up	18.8784	23.9771	16.3729	56.6903	57.529	59.0023	8883	NEDD8 activating enzyme E1 subunit 1	GO:0005515,GO:0005737,GO:0005829,GO:0005886,GO:0007165,GO:0018215,GO:0019781,GO:0031625,GO:0032446,GO:0032991,GO:0033314,GO:0042981,GO:0043523,GO:0043687,GO:0045116,GO:0046982,GO:0051402	protein binding|cytoplasm|cytosol|plasma membrane|signal transduction|protein phosphopantetheinylation|NEDD8 activating enzyme activity|ubiquitin protein ligase binding|protein modification by small protein conjugation|protein-containing complex|mitotic DNA replication checkpoint|regulation of apoptotic process|regulation of neuron apoptotic process|post-translational protein modification|protein…	hsa05010	Alzheimer disease
THEM4	452.122	0.129464	8.17047	2.08173	1.05778	3.07187e-16	6.91761e-15	Up	2.95365	3.41402	2.91049	7.89092	7.91034	7.66938	117145	thioesterase superfamily member 4	GO:0005515,GO:0005739,GO:0005743,GO:0005758,GO:0005759,GO:0005829,GO:0005886,GO:0006631,GO:0006637,GO:0016290,GO:0032587,GO:0043491,GO:0051898,GO:0102991,GO:1902108	protein binding|mitochondrion|mitochondrial inner membrane|mitochondrial intermembrane space|mitochondrial matrix|cytosol|plasma membrane|fatty acid metabolic process|acyl-CoA metabolic process|palmitoyl-CoA hydrolase activity|ruffle membrane|protein kina	hsa00062,hsa04151	Fatty acid elongation|PI3K-Akt signaling pathway		469.909	0.122256	10.242	2.38196	1.25215	1.28507e-24	2.02674e-23	Up	2.95365	3.41402	2.91049	8.77925	9.10238	9.23257	117145	thioesterase superfamily member 4	GO:0005515,GO:0005739,GO:0005743,GO:0005758,GO:0005759,GO:0005829,GO:0005886,GO:0006631,GO:0006637,GO:0016290,GO:0032587,GO:0043491,GO:0051898,GO:0102991,GO:1902108	protein binding|mitochondrion|mitochondrial inner membrane|mitochondrial intermembrane space|mitochondrial matrix|cytosol|plasma membrane|fatty acid metabolic process|acyl-CoA metabolic process|palmitoyl-CoA hydrolase activity|ruffle membrane|protein kinase B signaling|negative regulation of protein kinase B signaling|myristoyl-CoA hydrolase activity|regulation of mitochondrial membrane permeabil…	hsa00062,hsa04151	Fatty acid elongation|PI3K-Akt signaling pathway
GOPC	686.977	0.143977	7.85975	2.19105	1.13163	3.84911e-15	7.51384e-14	Up	4.47757	5.43223	4.16894	11.0408	12.3639	14.0658	57120	golgi associated PDZ and coiled-coil motif containing	GO:0000139,GO:0005515,GO:0005737,GO:0005765,GO:0005794,GO:0005886,GO:0006888,GO:0006893,GO:0010360,GO:0014069,GO:0015031,GO:0016020,GO:0030140,GO:0030425,GO:0030660,GO:0032991,GO:0042802,GO:0043004,GO:0044325,GO:0045176,GO:2000009	Golgi membrane|protein binding|cytoplasm|lysosomal membrane|Golgi apparatus|plasma membrane|endoplasmic reticulum to Golgi vesicle-mediated transport|Golgi to plasma membrane transport|negative regulation of anion channel activity|postsynaptic density|pro				687.804	0.125094	9.96783	2.37334	1.24692	2.10789e-23	3.05576e-22	Up	4.47757	5.43223	4.16894	13.0478	13.122	14.8192	57120	golgi associated PDZ and coiled-coil motif containing	GO:0000139,GO:0005515,GO:0005737,GO:0005765,GO:0005794,GO:0005886,GO:0006888,GO:0006893,GO:0010360,GO:0014069,GO:0015031,GO:0016020,GO:0030140,GO:0030425,GO:0030660,GO:0032991,GO:0042802,GO:0043004,GO:0044325,GO:0045176,GO:2000009	Golgi membrane|protein binding|cytoplasm|lysosomal membrane|Golgi apparatus|plasma membrane|endoplasmic reticulum to Golgi vesicle-mediated transport|Golgi to plasma membrane transport|negative regulation of anion channel activity|postsynaptic density|protein transport|membrane|trans-Golgi network transport vesicle|dendrite|Golgi-associated vesicle membrane|protein-containing complex|identical pr…
LRP3	401.211	0.144383	7.34117	2.08484	1.05994	2.11738e-13	3.37206e-12	Up	2.98765	3.48647	3.21036	7.90021	9.19171	7.43932	4037	LDL receptor related protein 3	GO:0005905,GO:0006898,GO:0010628,GO:0010629,GO:0016021,GO:0045599,GO:0045669,GO:0150104	clathrin-coated pit|receptor-mediated endocytosis|positive regulation of gene expression|negative regulation of gene expression|integral component of membrane|negative regulation of fat cell differentiation|positive regulation of osteoblast differentiatio				415.388	0.132105	9.43271	2.372	1.2461	3.99614e-21	5.01851e-20	Up	2.98765	3.48647	3.21036	9.56135	8.57549	10.0359	4037	LDL receptor related protein 3	GO:0005905,GO:0006898,GO:0010628,GO:0010629,GO:0016021,GO:0045599,GO:0045669,GO:0150104	clathrin-coated pit|receptor-mediated endocytosis|positive regulation of gene expression|negative regulation of gene expression|integral component of membrane|negative regulation of fat cell differentiation|positive regulation of osteoblast differentiation|transport across blood-brain barrier
TMEM250	1400.16	0.142215	7.15861	2.0252	1.01806	8.14965e-13	1.20936e-11	Up	14.8063	15.5383	11.1729	36.2293	35.9812	29.878	90120	transmembrane protein 250	GO:0003924,GO:0005515,GO:0005634,GO:0005654,GO:0005737,GO:0005940,GO:0008284,GO:0015630,GO:0016021,GO:0016032,GO:0031105,GO:0032153,GO:0034613,GO:0048524,GO:0060090,GO:0060271,GO:0061640	GTPase activity|protein binding|nucleus|nucleoplasm|cytoplasm|septin ring|positive regulation of cell population proliferation|microtubule cytoskeleton|integral component of membrane|viral process|septin complex|cell division site|cellular protein localiz				1469.42	0.121389	10.1634	2.35173	1.23372	2.88917e-24	4.4209e-23	Up	14.8063	15.5383	11.1729	39.9227	39.0007	40.7673	90120	transmembrane protein 250	GO:0003924,GO:0005515,GO:0005634,GO:0005654,GO:0005737,GO:0005940,GO:0008284,GO:0015630,GO:0016021,GO:0016032,GO:0031105,GO:0032153,GO:0034613,GO:0048524,GO:0060090,GO:0060271,GO:0061640	GTPase activity|protein binding|nucleus|nucleoplasm|cytoplasm|septin ring|positive regulation of cell population proliferation|microtubule cytoskeleton|integral component of membrane|viral process|septin complex|cell division site|cellular protein localization|positive regulation of viral process|molecular adaptor activity|cilium assembly|cytoskeleton-dependent cytokinesis
PPP6R3	1634.61	0.105862	10.9685	2.23636	1.16116	5.4143e-28	4.45326e-26	Up	5.00456	5.32349	5.77378	14.3718	14.7516	14.6501	55291	protein phosphatase 6 regulatory subunit 3	GO:0000139,GO:0005515,GO:0005634,GO:0005654,GO:0005829,GO:0005886,GO:0019888,GO:0019903,GO:0043666,GO:0048208	Golgi membrane|protein binding|nucleus|nucleoplasm|cytosol|plasma membrane|protein phosphatase regulator activity|protein phosphatase binding|regulation of phosphoprotein phosphatase activity|COPII vesicle coating				1602.78	0.119304	10.3397	2.35147	1.23356	4.66187e-25	7.52895e-24	Up	5.00456	5.32349	5.77378	13.3478	15.3298	17.8294	55291	protein phosphatase 6 regulatory subunit 3	GO:0000139,GO:0005515,GO:0005634,GO:0005654,GO:0005829,GO:0005886,GO:0019888,GO:0019903,GO:0043666,GO:0048208	Golgi membrane|protein binding|nucleus|nucleoplasm|cytosol|plasma membrane|protein phosphatase regulator activity|protein phosphatase binding|regulation of phosphoprotein phosphatase activity|COPII vesicle coating
TACO1	415.275	0.190457	5.4686	2.05841	1.04153	4.53596e-08	3.08862e-07	Up	8.69664	12.9865	7.04252	24.0694	24.9062	22.7894	51204	translational activator of cytochrome c oxidase I	GO:0003729,GO:0005515,GO:0005739,GO:0019843,GO:0033617,GO:0061743,GO:0070129,GO:0097177,GO:1904959	mRNA binding|protein binding|mitochondrion|rRNA binding|mitochondrial cytochrome c oxidase assembly|motor learning|regulation of mitochondrial translation|mitochondrial ribosome binding|regulation of cytochrome-c oxidase activity				430.441	0.185478	6.63126	2.34559	1.22995	3.32839e-11	1.8657e-10	Up	8.69664	12.9865	7.04252	29.4183	28.2392	24.8689	51204	translational activator of cytochrome c oxidase I	GO:0003729,GO:0005515,GO:0005739,GO:0019843,GO:0033617,GO:0061743,GO:0070129,GO:0097177,GO:1904959	mRNA binding|protein binding|mitochondrion|rRNA binding|mitochondrial cytochrome c oxidase assembly|motor learning|regulation of mitochondrial translation|mitochondrial ribosome binding|regulation of cytochrome-c oxidase activity
REXO4	659.092	0.137615	8.48788	2.24709	1.16806	2.10443e-17	5.51197e-16	Up	8.23887	8.82502	6.58317	22.5197	22.2358	19.794	57109	REX4 homolog, 3'-5' exonuclease	GO:0000726,GO:0000737,GO:0000738,GO:0003690,GO:0003697,GO:0003723,GO:0004519,GO:0004527,GO:0005515,GO:0005634,GO:0005654,GO:0005730,GO:0006355,GO:0006364,GO:0008408,GO:0016607	non-recombinational repair|DNA catabolic process, endonucleolytic|DNA catabolic process, exonucleolytic|double-stranded DNA binding|single-stranded DNA binding|RNA binding|endonuclease activity|exonuclease activity|protein binding|nucleus|nucleoplasm|nucl				642.781	0.127822	9.61368	2.34378	1.22884	7e-22	9.26879e-21	Up	8.23887	8.82502	6.58317	21.4433	22.2098	24.3411	57109	REX4 homolog, 3'-5' exonuclease	GO:0000726,GO:0000737,GO:0000738,GO:0003690,GO:0003697,GO:0003723,GO:0004519,GO:0004527,GO:0005515,GO:0005634,GO:0005654,GO:0005730,GO:0006355,GO:0006364,GO:0008408,GO:0016607	non-recombinational repair|DNA catabolic process, endonucleolytic|DNA catabolic process, exonucleolytic|double-stranded DNA binding|single-stranded DNA binding|RNA binding|endonuclease activity|exonuclease activity|protein binding|nucleus|nucleoplasm|nucleolus|regulation of transcription, DNA-templated|rRNA processing|3'-5' exonuclease activity|nuclear speck
SLTM	718.943	0.132585	7.99522	2.085	1.06005	1.29343e-15	2.69661e-14	Up	3.36968	3.09175	3.82573	8.03711	9.40953	8.63107	79811	SAFB like transcription modulator	GO:0003723,GO:0005515,GO:0005634,GO:0005654,GO:0006357,GO:0006915,GO:0016604,GO:0043565,GO:0050684	RNA binding|protein binding|nucleus|nucleoplasm|regulation of transcription by RNA polymerase II|apoptotic process|nuclear body|sequence-specific DNA binding|regulation of mRNA processing				737.042	0.127944	9.58778	2.3403	1.22669	9.00016e-22	1.18357e-20	Up	3.36968	3.09175	3.82573	9.57903	8.96594	11.0024	79811	SAFB like transcription modulator	GO:0003723,GO:0005515,GO:0005634,GO:0005654,GO:0006357,GO:0006915,GO:0016604,GO:0043565,GO:0050684	RNA binding|protein binding|nucleus|nucleoplasm|regulation of transcription by RNA polymerase II|apoptotic process|nuclear body|sequence-specific DNA binding|regulation of mRNA processing
GPS2	290.599	0.164493	6.38816	2.07169	1.05081	1.67889e-10	1.75012e-09	Up	7.23372	9.7755	7.577	18.7577	22.6071	20.5123	2874	G protein pathway suppressor 2	GO:0000122,GO:0000188,GO:0003713,GO:0003714,GO:0005095,GO:0005515,GO:0005634,GO:0005654,GO:0005739,GO:0005829,GO:0007254,GO:0010804,GO:0010875,GO:0016032,GO:0017053,GO:0019216,GO:0030183,GO:0030332,GO:0034122,GO:0034260,GO:0035360,GO:0045598,GO:0045599,GO	negative regulation of transcription by RNA polymerase II|inactivation of MAPK activity|transcription coactivator activity|transcription corepressor activity|GTPase inhibitor activity|protein binding|nucleus|nucleoplasm|mitochondrion|cytosol|JNK cascade|n	hsa05166	Human T-cell leukemia virus 1 infection		299.006	0.154023	7.94826	2.33628	1.22421	1.89152e-15	1.55162e-14	Up	7.23372	9.7755	7.577	23.4834	21.991	24.9804	2874	G protein pathway suppressor 2	GO:0000122,GO:0000188,GO:0003713,GO:0003714,GO:0005095,GO:0005515,GO:0005634,GO:0005654,GO:0005739,GO:0005829,GO:0007254,GO:0010804,GO:0010875,GO:0016032,GO:0017053,GO:0019216,GO:0030183,GO:0030332,GO:0034122,GO:0034260,GO:0035360,GO:0045598,GO:0045599,GO:0045944,GO:0046329,GO:0050728,GO:0050859,GO:0098780,GO:1900045	negative regulation of transcription by RNA polymerase II|inactivation of MAPK activity|transcription coactivator activity|transcription corepressor activity|GTPase inhibitor activity|protein binding|nucleus|nucleoplasm|mitochondrion|cytosol|JNK cascade|negative regulation of tumor necrosis factor-mediated signaling pathway|positive regulation of cholesterol efflux|viral process|transcription rep…	hsa05166	Human T-cell leukemia virus 1 infection
DTD2	238.496	0.19136	5.71476	2.13402	1.09358	1.09861e-08	8.44394e-08	Up	2.53184	3.77721	2.26439	7.65657	7.29402	7.27481	112487	D-aminoacyl-tRNA deacylase 2	GO:0000049,GO:0005515,GO:0005737,GO:0006399,GO:0051500,GO:0106074,GO:0106105	tRNA binding|protein binding|cytoplasm|tRNA metabolic process|D-tyrosyl-tRNA(Tyr) deacylase activity|aminoacyl-tRNA metabolism involved in translational fidelity|Ala-tRNA(Thr) hydrolase activity				240.237	0.184977	6.60545	2.33247	1.22186	3.96301e-11	2.20216e-10	Up	2.53184	3.77721	2.26439	7.93936	8.57918	8.01242	112487	D-aminoacyl-tRNA deacylase 2	GO:0000049,GO:0005515,GO:0005737,GO:0006399,GO:0051500,GO:0106074,GO:0106105	tRNA binding|protein binding|cytoplasm|tRNA metabolic process|D-tyrosyl-tRNA(Tyr) deacylase activity|aminoacyl-tRNA metabolism involved in translational fidelity|Ala-tRNA(Thr) hydrolase activity
ZSCAN29	451.547	0.140619	7.69025	2.11608	1.0814	1.46843e-14	2.7171e-13	Up	2.12417	2.65708	2.19879	5.47738	6.1704	6.29785	146050	zinc finger and SCAN domain containing 29	GO:0000978,GO:0000981,GO:0005634,GO:0006357,GO:0046872,GO:1990837	RNA polymerase II cis-regulatory region sequence-specific DNA binding|DNA-binding transcription factor activity, RNA polymerase II-specific|nucleus|regulation of transcription by RNA polymerase II|metal ion binding|sequence-specific double-stranded DNA bi			zf-C2H2	456.882	0.129249	9.43477	2.32856	1.21944	3.91866e-21	4.92689e-20	Up	2.12417	2.65708	2.19879	6.32319	6.81316	6.80512	146050	zinc finger and SCAN domain containing 29	GO:0000978,GO:0000981,GO:0005634,GO:0006357,GO:0046872,GO:1990837	RNA polymerase II cis-regulatory region sequence-specific DNA binding|DNA-binding transcription factor activity, RNA polymerase II-specific|nucleus|regulation of transcription by RNA polymerase II|metal ion binding|sequence-specific double-stranded DNA binding			zf-C2H2
MCM3	1657.97	0.108469	9.63094	2.06289	1.04466	5.91829e-22	2.51835e-20	Up	15.7583	16.15	17.381	40.0948	44.4677	39.0472	4172	minichromosome maintenance complex component 3	GO:0000082,GO:0000727,GO:0000781,GO:0003677,GO:0003678,GO:0003688,GO:0003697,GO:0005515,GO:0005524,GO:0005634,GO:0005654,GO:0005658,GO:0005730,GO:0005813,GO:0006260,GO:0006267,GO:0006270,GO:0006271,GO:0016020,GO:0032508,GO:0042555,GO:0048471,GO:0071162,GO	G1/S transition of mitotic cell cycle|double-strand break repair via break-induced replication|chromosome, telomeric region|DNA binding|DNA helicase activity|DNA replication origin binding|single-stranded DNA binding|protein binding|ATP binding|nucleus|nu	hsa03030,hsa04110	DNA replication|Cell cycle		1698.96	0.0937251	12.9174	2.31447	1.21068	3.59283e-38	1.26199e-36	Up	15.7583	16.15	17.381	44.8468	46.3588	48.7896	4172	minichromosome maintenance complex component 3	GO:0000082,GO:0000727,GO:0000781,GO:0003677,GO:0003678,GO:0003688,GO:0003697,GO:0005515,GO:0005524,GO:0005634,GO:0005654,GO:0005658,GO:0005730,GO:0005813,GO:0006260,GO:0006267,GO:0006270,GO:0006271,GO:0016020,GO:0032508,GO:0042555,GO:0048471,GO:0071162,GO:1902975	G1/S transition of mitotic cell cycle|double-strand break repair via break-induced replication|chromosome, telomeric region|DNA binding|DNA helicase activity|DNA replication origin binding|single-stranded DNA binding|protein binding|ATP binding|nucleus|nucleoplasm|alpha DNA polymerase:primase complex|nucleolus|centrosome|DNA replication|pre-replicative complex assembly involved in nuclear cell cy…	hsa03030,hsa04110	DNA replication|Cell cycle
IPO9	2567.88	0.102603	10.6645	2.13496	1.09421	1.49129e-26	1.05874e-24	Up	7.03051	7.12651	7.74714	18.1314	20.1239	18.602	55705	importin 9	GO:0005515,GO:0005635,GO:0005737,GO:0005829,GO:0006606,GO:0016020,GO:0042393,GO:0061608	protein binding|nuclear envelope|cytoplasm|cytosol|protein import into nucleus|membrane|histone binding|nuclear import signal receptor activity				2568.14	0.0984138	12.2802	2.31104	1.20854	1.15712e-34	3.39886e-33	Up	7.03051	7.12651	7.74714	19.9561	19.4464	22.7355	55705	importin 9	GO:0005515,GO:0005635,GO:0005737,GO:0005829,GO:0006606,GO:0016020,GO:0042393,GO:0061608	protein binding|nuclear envelope|cytoplasm|cytosol|protein import into nucleus|membrane|histone binding|nuclear import signal receptor activity
JAGN1	519.863	0.17319	6.74533	2.24735	1.16822	1.52681e-11	1.85542e-10	Up	7.12383	12.0271	8.92252	23.8703	26.2288	26.5231	84522	jagunal homolog 1	GO:0002446,GO:0005515,GO:0005783,GO:0005789,GO:0006887,GO:0007029,GO:0015031,GO:0016021,GO:0016192,GO:0030223,GO:0038158,GO:0050832,GO:0061179,GO:1904577,GO:1990266	neutrophil mediated immunity|protein binding|endoplasmic reticulum|endoplasmic reticulum membrane|exocytosis|endoplasmic reticulum organization|protein transport|integral component of membrane|vesicle-mediated transport|neutrophil differentiation|granuloc				501.735	0.169602	7.11889	2.30918	1.20738	1.088e-12	6.96663e-12	Up	7.12383	12.0271	8.92252	26.9235	23.6226	28.9337	84522	jagunal homolog 1	GO:0002446,GO:0005515,GO:0005783,GO:0005789,GO:0006887,GO:0007029,GO:0015031,GO:0016021,GO:0016192,GO:0030223,GO:0038158,GO:0050832,GO:0061179,GO:1904577,GO:1990266	neutrophil mediated immunity|protein binding|endoplasmic reticulum|endoplasmic reticulum membrane|exocytosis|endoplasmic reticulum organization|protein transport|integral component of membrane|vesicle-mediated transport|neutrophil differentiation|granulocyte colony-stimulating factor signaling pathway|defense response to fungus|negative regulation of insulin secretion involved in cellular respons…
ZNF623	385.116	0.147552	8.21342	2.31644	1.21191	2.14972e-16	4.94839e-15	Up	2.39958	3.01921	2.43989	6.90941	7.20116	8.00932	9831	zinc finger protein 623	GO:0000978,GO:0000981,GO:0005515,GO:0005634,GO:0006357,GO:0046872	RNA polymerase II cis-regulatory region sequence-specific DNA binding|DNA-binding transcription factor activity, RNA polymerase II-specific|protein binding|nucleus|regulation of transcription by RNA polymerase II|metal ion binding	hsa05168	Herpes simplex virus 1 infection		363.775	0.138156	8.7337	2.30795	1.20661	2.46474e-18	2.55063e-17	Up	2.39958	3.01921	2.43989	7.07529	7.41777	7.76002	9831	zinc finger protein 623	GO:0000978,GO:0000981,GO:0005515,GO:0005634,GO:0006357,GO:0046872	RNA polymerase II cis-regulatory region sequence-specific DNA binding|DNA-binding transcription factor activity, RNA polymerase II-specific|protein binding|nucleus|regulation of transcription by RNA polymerase II|metal ion binding	hsa05168	Herpes simplex virus 1 infection
OIP5	189.257	0.210843	5.18412	2.13322	1.09304	2.17037e-07	1.31224e-06	Up	4.00351	6.75672	4.60825	14.9489	13.2819	11.5972	11339	Opa interacting protein 5	GO:0000775,GO:0000785,GO:0005515,GO:0005634,GO:0005654,GO:0007049,GO:0007059,GO:0007154,GO:0010369,GO:0015030,GO:0016607,GO:0034080,GO:0042802,GO:0043231,GO:0046872,GO:0051301	chromosome, centromeric region|chromatin|protein binding|nucleus|nucleoplasm|cell cycle|chromosome segregation|cell communication|chromocenter|Cajal body|nuclear speck|CENP-A containing nucleosome assembly|identical protein binding|intracellular membrane-				189.2	0.200405	6.01677	2.30663	1.20579	1.77929e-09	8.24554e-09	Up	4.00351	6.75672	4.60825	13.4369	16.15	13.9109	11339	Opa interacting protein 5	GO:0000775,GO:0000785,GO:0005515,GO:0005634,GO:0005654,GO:0007049,GO:0007059,GO:0007154,GO:0010369,GO:0015030,GO:0016607,GO:0034080,GO:0042802,GO:0043231,GO:0046872,GO:0051301	chromosome, centromeric region|chromatin|protein binding|nucleus|nucleoplasm|cell cycle|chromosome segregation|cell communication|chromocenter|Cajal body|nuclear speck|CENP-A containing nucleosome assembly|identical protein binding|intracellular membrane-bounded organelle|metal ion binding|cell division
BYSL	507.379	0.127492	8.09147	2.04429	1.0316	5.895e-16	1.28254e-14	Up	9.2881	10.3854	9.95438	25.4659	25.3661	22.7692	705	bystin like	GO:0000462,GO:0001829,GO:0003723,GO:0005515,GO:0005654,GO:0005694,GO:0005730,GO:0005737,GO:0005829,GO:0006364,GO:0008283,GO:0016020,GO:0030515,GO:0030688,GO:0042254,GO:0043231,GO:0045177,GO:1904749	maturation of SSU-rRNA from tricistronic rRNA transcript (SSU-rRNA, 5.8S rRNA, LSU-rRNA)|trophectodermal cell differentiation|RNA binding|protein binding|nucleoplasm|chromosome|nucleolus|cytoplasm|cytosol|rRNA processing|cell population proliferation|memb				520.979	0.120628	9.96091	2.29989	1.20156	2.25984e-23	3.26899e-22	Up	9.2881	10.3854	9.95438	28.1407	29.235	26.2096	705	bystin like	GO:0000462,GO:0001829,GO:0003723,GO:0005515,GO:0005654,GO:0005694,GO:0005730,GO:0005737,GO:0005829,GO:0006364,GO:0008283,GO:0016020,GO:0030515,GO:0030688,GO:0042254,GO:0043231,GO:0045177,GO:1904749	maturation of SSU-rRNA from tricistronic rRNA transcript (SSU-rRNA, 5.8S rRNA, LSU-rRNA)|trophectodermal cell differentiation|RNA binding|protein binding|nucleoplasm|chromosome|nucleolus|cytoplasm|cytosol|rRNA processing|cell population proliferation|membrane|snoRNA binding|preribosome, small subunit precursor|ribosome biogenesis|intracellular membrane-bounded organelle|apical part of cell|regula…
DNAAF2	359.107	0.153845	7.03785	2.11805	1.08274	1.95234e-12	2.70382e-11	Up	3.67396	4.61296	3.53227	10.9089	10.3298	9.17803	55172	dynein axonemal assembly factor 2	GO:0001539,GO:0001701,GO:0003351,GO:0005515,GO:0005576,GO:0005737,GO:0005829,GO:0032526,GO:0036158,GO:0036159,GO:0060285,GO:0061966,GO:0070286	cilium or flagellum-dependent cell motility|in utero embryonic development|epithelial cilium movement involved in extracellular fluid movement|protein binding|extracellular region|cytoplasm|cytosol|response to retinoic acid|outer dynein arm assembly|inner				359.897	0.140168	8.56903	2.29915	1.2011	1.04358e-17	1.02851e-16	Up	3.67396	4.61296	3.53227	11.0457	11.0875	11.2032	55172	dynein axonemal assembly factor 2	GO:0001539,GO:0001701,GO:0003351,GO:0005515,GO:0005576,GO:0005737,GO:0005829,GO:0032526,GO:0036158,GO:0036159,GO:0060285,GO:0061966,GO:0070286	cilium or flagellum-dependent cell motility|in utero embryonic development|epithelial cilium movement involved in extracellular fluid movement|protein binding|extracellular region|cytoplasm|cytosol|response to retinoic acid|outer dynein arm assembly|inner dynein arm assembly|cilium-dependent cell motility|establishment of left/right asymmetry|axonemal dynein complex assembly
TBCE	460.268	0.143015	7.02679	2.00686	1.00494	2.11332e-12	2.89996e-11	Up	2.82028	3.16786	2.38907	7.21078	6.95145	6.26342	6905	tubulin folding cofactor E	GO:0000226,GO:0005515,GO:0005737,GO:0005874,GO:0006457,GO:0007021,GO:0007023,GO:0007052,GO:0043014,GO:0051087	microtubule cytoskeleton organization|protein binding|cytoplasm|microtubule|protein folding|tubulin complex assembly|post-chaperonin tubulin folding pathway|mitotic spindle organization|alpha-tubulin binding|chaperone binding				478.277	0.132635	9.05197	2.29836	1.20061	1.40415e-19	1.5874e-18	Up	2.82028	3.16786	2.38907	7.58306	8.3745	7.66473	6905	tubulin folding cofactor E	GO:0000226,GO:0005515,GO:0005737,GO:0005874,GO:0006457,GO:0007021,GO:0007023,GO:0007052,GO:0043014,GO:0051087	microtubule cytoskeleton organization|protein binding|cytoplasm|microtubule|protein folding|tubulin complex assembly|post-chaperonin tubulin folding pathway|mitotic spindle organization|alpha-tubulin binding|chaperone binding
TBC1D4	3861.97	0.0968982	10.9831	2.09107	1.06424	4.61077e-28	3.81563e-26	Up	11.3709	10.7013	11.1114	27.0344	30.0784	27.2423	9882	TBC1 domain family member 4	GO:0005096,GO:0005515,GO:0005829,GO:0006886,GO:0016192,GO:0031339,GO:0031982,GO:0032869,GO:0090630	GTPase activator activity|protein binding|cytosol|intracellular protein transport|vesicle-mediated transport|negative regulation of vesicle fusion|vesicle|cellular response to insulin stimulus|activation of GTPase activity	hsa04919,hsa04931	Thyroid hormone signaling pathway|Insulin resistance		3895.5	0.100226	11.9429	2.29261	1.19699	7.06949e-33	1.88328e-31	Up	11.3709	10.7013	11.1114	28.6099	29.458	35.3435	9882	TBC1 domain family member 4	GO:0005096,GO:0005515,GO:0005829,GO:0006886,GO:0016192,GO:0031339,GO:0031982,GO:0032869,GO:0090630	GTPase activator activity|protein binding|cytosol|intracellular protein transport|vesicle-mediated transport|negative regulation of vesicle fusion|vesicle|cellular response to insulin stimulus|activation of GTPase activity	hsa04919,hsa04931	Thyroid hormone signaling pathway|Insulin resistance
C1RL	471.421	0.133584	10.6617	2.68372	1.42423	1.53719e-26	1.08561e-24	Up	3.50813	3.89251	3.23787	11.1879	12.4101	11.0958	51279	complement C1r subcomponent like	GO:0004252,GO:0005615,GO:0006958,GO:0031638,GO:0045087,GO:0070062,GO:0072562	serine-type endopeptidase activity|extracellular space|complement activation, classical pathway|zymogen activation|innate immune response|extracellular exosome|blood microparticle				398.845	0.130293	9.17648	2.29045	1.19563	4.45394e-20	5.21488e-19	Up	3.50813	3.89251	3.23787	10.0869	9.42606	10.3766	51279	complement C1r subcomponent like	GO:0004252,GO:0005615,GO:0006958,GO:0031638,GO:0045087,GO:0070062,GO:0072562	serine-type endopeptidase activity|extracellular space|complement activation, classical pathway|zymogen activation|innate immune response|extracellular exosome|blood microparticle
DTX3L	1191.8	0.107302	9.91725	2.09092	1.06414	3.50272e-23	1.74308e-21	Up	6.76042	7.2598	6.39999	17.7197	17.8001	16.3586	151636	deltex E3 ubiquitin ligase 3L	GO:0000209,GO:0002230,GO:0004842,GO:0004857,GO:0005515,GO:0005634,GO:0005654,GO:0005737,GO:0005764,GO:0005765,GO:0005769,GO:0005829,GO:0006302,GO:0006511,GO:0006974,GO:0007219,GO:0008047,GO:0008333,GO:0010390,GO:0015031,GO:0016032,GO:0016567,GO:0019899,GO	protein polyubiquitination|positive regulation of defense response to virus by host|ubiquitin-protein transferase activity|enzyme inhibitor activity|protein binding|nucleus|nucleoplasm|cytoplasm|lysosome|lysosomal membrane|early endosome|cytosol|double-st	hsa04330	Notch signaling pathway		1197.56	0.0958572	12.3994	2.27926	1.18857	2.63414e-35	8.07223e-34	Up	6.76042	7.2598	6.39999	18.9759	19.0318	19.0802	151636	deltex E3 ubiquitin ligase 3L	GO:0000209,GO:0002230,GO:0004842,GO:0004857,GO:0005515,GO:0005634,GO:0005654,GO:0005737,GO:0005764,GO:0005765,GO:0005769,GO:0005829,GO:0006302,GO:0006511,GO:0006974,GO:0007219,GO:0008047,GO:0008333,GO:0010390,GO:0015031,GO:0016032,GO:0016567,GO:0019899,GO:0031901,GO:0032092,GO:0032991,GO:0033522,GO:0033523,GO:0035563,GO:0042393,GO:0044389,GO:0045087,GO:0045893,GO:0046872,GO:0051444,GO:0051607,GO:…	protein polyubiquitination|positive regulation of defense response to virus by host|ubiquitin-protein transferase activity|enzyme inhibitor activity|protein binding|nucleus|nucleoplasm|cytoplasm|lysosome|lysosomal membrane|early endosome|cytosol|double-strand break repair|ubiquitin-dependent protein catabolic process|cellular response to DNA damage stimulus|Notch signaling pathway|enzyme activato…	hsa04330	Notch signaling pathway
GYS1	1957.06	0.117699	8.94983	2.0754	1.05339	3.56027e-19	1.12999e-17	Up	19.6309	17.7523	17.0734	47.4887	49.4253	40.4371	2997	glycogen synthase 1	GO:0004373,GO:0005515,GO:0005536,GO:0005737,GO:0005829,GO:0005978,GO:0007507,GO:0016020,GO:0016234,GO:0019901,GO:0061547	glycogen (starch) synthase activity|protein binding|glucose binding|cytoplasm|cytosol|glycogen biosynthetic process|heart development|membrane|inclusion body|protein kinase binding|glycogen synthase activity, transferring glucose-1-phosphate	hsa00500,hsa04151,hsa04152,hsa04910,hsa04922,hsa04931	Starch and sucrose metabolism|PI3K-Akt signaling pathway|AMPK signaling pathway|Insulin signaling pathway|Glucagon signaling pathway|Insulin resistance		1975.87	0.0977759	12.1509	2.27846	1.18806	5.67674e-34	1.60439e-32	Up	19.6309	17.7523	17.0734	53.0678	48.2059	50.8834	2997	glycogen synthase 1	GO:0004373,GO:0005515,GO:0005536,GO:0005737,GO:0005829,GO:0005978,GO:0007507,GO:0016020,GO:0016234,GO:0019901,GO:0061547	glycogen (starch) synthase activity|protein binding|glucose binding|cytoplasm|cytosol|glycogen biosynthetic process|heart development|membrane|inclusion body|protein kinase binding|glycogen synthase activity, transferring glucose-1-phosphate	hsa00500,hsa04151,hsa04152,hsa04910,hsa04922,hsa04931	Starch and sucrose metabolism|PI3K-Akt signaling pathway|AMPK signaling pathway|Insulin signaling pathway|Glucagon signaling pathway|Insulin resistance
HPGD	535.838	0.139905	7.47435	2.06436	1.0457	7.75872e-14	1.29687e-12	Up	3.48996	4.57711	4.26911	9.76441	11.0772	10.1017	3248	15-hydroxyprostaglandin dehydrogenase	GO:0001822,GO:0004957,GO:0005654,GO:0005737,GO:0005829,GO:0006693,GO:0007179,GO:0007565,GO:0007567,GO:0016323,GO:0016404,GO:0016616,GO:0019372,GO:0030728,GO:0032355,GO:0032496,GO:0042759,GO:0042802,GO:0043065,GO:0045471,GO:0045786,GO:0051287,GO:0055114,GO	kidney development|prostaglandin E receptor activity|nucleoplasm|cytoplasm|cytosol|prostaglandin metabolic process|transforming growth factor beta receptor signaling pathway|female pregnancy|parturition|basolateral plasma membrane|15-hydroxyprostaglandin	hsa05202	Transcriptional misregulation in cancer		541.718	0.138532	8.54357	2.27136	1.18356	1.30136e-17	1.27048e-16	Up	3.48996	4.57711	4.26911	9.99574	11.9453	12.4502	3248	15-hydroxyprostaglandin dehydrogenase	GO:0001822,GO:0004957,GO:0005654,GO:0005737,GO:0005829,GO:0006693,GO:0007179,GO:0007565,GO:0007567,GO:0016323,GO:0016404,GO:0016616,GO:0019372,GO:0030728,GO:0032355,GO:0032496,GO:0042759,GO:0042802,GO:0043065,GO:0045471,GO:0045786,GO:0051287,GO:0055114,GO:0070062,GO:0070403,GO:0070493,GO:0097070,GO:1904707,GO:1905828,GO:2001301	kidney development|prostaglandin E receptor activity|nucleoplasm|cytoplasm|cytosol|prostaglandin metabolic process|transforming growth factor beta receptor signaling pathway|female pregnancy|parturition|basolateral plasma membrane|15-hydroxyprostaglandin dehydrogenase (NAD+) activity|oxidoreductase activity, acting on the CH-OH group of donors, NAD or NADP as acceptor|lipoxygenase pathway|ovulati…	hsa05202	Transcriptional misregulation in cancer
FLRT3	468.615	0.202638	5.24738	2.08973	1.06332	1.54279e-07	9.65272e-07	Up	2.00425	2.88173	3.28086	5.62158	6.46035	8.66866	23767	fibronectin leucine rich transmembrane protein 3	GO:0003345,GO:0005104,GO:0005515,GO:0005615,GO:0005789,GO:0005829,GO:0005886,GO:0005887,GO:0005911,GO:0005925,GO:0007411,GO:0007416,GO:0007507,GO:0008543,GO:0030054,GO:0030674,GO:0031012,GO:0031175,GO:0032584,GO:0042803,GO:0043679,GO:0044295,GO:0045499,GO	proepicardium cell migration involved in pericardium morphogenesis|fibroblast growth factor receptor binding|protein binding|extracellular space|endoplasmic reticulum membrane|cytosol|plasma membrane|integral component of plasma membrane|cell-cell junctio				468.978	0.177171	6.66329	2.26662	1.18054	2.67757e-11	1.51605e-10	Up	2.00425	2.88173	3.28086	6.49249	7.31235	8.93045	23767	fibronectin leucine rich transmembrane protein 3	GO:0003345,GO:0005104,GO:0005515,GO:0005615,GO:0005789,GO:0005829,GO:0005886,GO:0005887,GO:0005911,GO:0005925,GO:0007411,GO:0007416,GO:0007507,GO:0008543,GO:0030054,GO:0030674,GO:0031012,GO:0031175,GO:0032584,GO:0042803,GO:0043679,GO:0044295,GO:0045499,GO:0048598,GO:0048678,GO:0050919,GO:0051965,GO:0060322,GO:0097060,GO:0098742,GO:0098978,GO:0099055,GO:0099560,GO:1990138	proepicardium cell migration involved in pericardium morphogenesis|fibroblast growth factor receptor binding|protein binding|extracellular space|endoplasmic reticulum membrane|cytosol|plasma membrane|integral component of plasma membrane|cell-cell junction|focal adhesion|axon guidance|synapse assembly|heart development|fibroblast growth factor receptor signaling pathway|cell junction|protein-macr…
THAP11	562.416	0.145478	7.35807	2.10007	1.07043	1.86594e-13	2.99639e-12	Up	8.44951	11.0358	10.0601	22.3413	27.9341	25.1166	57215	THAP domain containing 11	GO:0000122,GO:0000785,GO:0000978,GO:0000981,GO:0001227,GO:0003677,GO:0005515,GO:0005654,GO:0005829,GO:0006357,GO:0008270	negative regulation of transcription by RNA polymerase II|chromatin|RNA polymerase II cis-regulatory region sequence-specific DNA binding|DNA-binding transcription factor activity, RNA polymerase II-specific|DNA-binding transcription repressor activity, R			THAP	560.311	0.134336	8.76151	2.26103	1.17698	1.92657e-18	2.0076e-17	Up	8.44951	11.0358	10.0601	26.9944	24.8863	30.0607	57215	THAP domain containing 11	GO:0000122,GO:0000785,GO:0000978,GO:0000981,GO:0001227,GO:0003677,GO:0005515,GO:0005654,GO:0005829,GO:0006357,GO:0008270	negative regulation of transcription by RNA polymerase II|chromatin|RNA polymerase II cis-regulatory region sequence-specific DNA binding|DNA-binding transcription factor activity, RNA polymerase II-specific|DNA-binding transcription repressor activity, RNA polymerase II-specific|DNA binding|protein binding|nucleoplasm|cytosol|regulation of transcription by RNA polymerase II|zinc ion binding			THAP
WDR76	353.688	0.141642	7.67398	2.12426	1.08696	1.66737e-14	3.0518e-13	Up	2.945	3.05604	2.6818	7.43056	8.09239	6.88966	79968	WD repeat domain 76	GO:0000792,GO:0003677,GO:0005515,GO:0005634,GO:0006974,GO:0019899,GO:0090734,GO:2000001	heterochromatin|DNA binding|protein binding|nucleus|cellular response to DNA damage stimulus|enzyme binding|site of DNA damage|regulation of DNA damage checkpoint				349.744	0.132065	8.91055	2.2607	1.17677	5.07817e-19	5.50054e-18	Up	2.945	3.05604	2.6818	7.93378	8.35542	7.7966	79968	WD repeat domain 76	GO:0000792,GO:0003677,GO:0005515,GO:0005634,GO:0006974,GO:0019899,GO:0090734,GO:2000001	heterochromatin|DNA binding|protein binding|nucleus|cellular response to DNA damage stimulus|enzyme binding|site of DNA damage|regulation of DNA damage checkpoint
FILIP1L	648.674	0.179231	6.34471	2.19949	1.13717	2.22839e-10	2.28063e-09	Up	2.87862	2.69459	3.6331	6.79518	7.53948	10.2958	11259	filamin A interacting protein 1 like	GO:0003674,GO:0005634,GO:0005737,GO:0008150,GO:0016020	molecular_function|nucleus|cytoplasm|biological_process|membrane				623.819	0.172308	6.79303	2.25089	1.1705	1.09805e-11	6.45352e-11	Up	2.87862	2.69459	3.6331	7.38741	7.16224	10.9183	11259	filamin A interacting protein 1 like	GO:0003674,GO:0005634,GO:0005737,GO:0008150,GO:0016020	molecular_function|nucleus|cytoplasm|biological_process|membrane
ANKRD17	2003.22	0.117492	9.85151	2.23067	1.15747	6.75198e-23	3.26442e-21	Up	5.07177	4.03675	4.3817	11.5756	12.7304	12.2778	26057	ankyrin repeat domain 17	GO:0000785,GO:0001955,GO:0003682,GO:0003723,GO:0005515,GO:0005634,GO:0005654,GO:0005737,GO:0006275,GO:0016020,GO:0016032,GO:0031965,GO:0042742,GO:0043123,GO:0045087,GO:0045787,GO:0051151,GO:1900087,GO:1900245,GO:1900246	chromatin|blood vessel maturation|chromatin binding|RNA binding|protein binding|nucleus|nucleoplasm|cytoplasm|regulation of DNA replication|membrane|viral process|nuclear membrane|defense response to bacterium|positive regulation of I-kappaB kinase/NF-kap				1907.9	0.114452	10.2191	2.24949	1.1696	1.62852e-24	2.53277e-23	Up	5.07177	4.03675	4.3817	11.4229	12.0662	13.7688	26057	ankyrin repeat domain 17	GO:0000785,GO:0001955,GO:0003682,GO:0003723,GO:0005515,GO:0005634,GO:0005654,GO:0005737,GO:0006275,GO:0016020,GO:0016032,GO:0031965,GO:0042742,GO:0043123,GO:0045087,GO:0045787,GO:0051151,GO:1900087,GO:1900245,GO:1900246	chromatin|blood vessel maturation|chromatin binding|RNA binding|protein binding|nucleus|nucleoplasm|cytoplasm|regulation of DNA replication|membrane|viral process|nuclear membrane|defense response to bacterium|positive regulation of I-kappaB kinase/NF-kappaB signaling|innate immune response|positive regulation of cell cycle|negative regulation of smooth muscle cell differentiation|positive regula…
LTO1	196.057	0.183794	5.67399	2.06029	1.04284	1.39512e-08	1.05251e-07	Up	2.85034	2.84801	2.1835	6.29033	7.54717	5.89349	220064	LTO1 maturation factor of ABCE1	GO:0000723,GO:0003674,GO:0005515,GO:0005575,GO:0005634,GO:0006413,GO:0042273,GO:0106035	telomere maintenance|molecular_function|protein binding|cellular_component|nucleus|translational initiation|ribosomal large subunit biogenesis|protein maturation by [4Fe-4S] cluster transfer				197.248	0.167846	6.96609	2.24892	1.16923	3.25869e-12	1.9945e-11	Up	2.85034	2.84801	2.1835	7.25779	7.06867	7.42592	220064	LTO1 maturation factor of ABCE1	GO:0000723,GO:0003674,GO:0005515,GO:0005575,GO:0005634,GO:0006413,GO:0042273,GO:0106035	telomere maintenance|molecular_function|protein binding|cellular_component|nucleus|translational initiation|ribosomal large subunit biogenesis|protein maturation by [4Fe-4S] cluster transfer
TYSND1	532.801	0.171378	6.77498	2.23625	1.16108	1.24423e-11	1.54118e-10	Up	4.21801	5.68904	3.49036	12.3105	13.2446	10.8192	219743	trypsin like peroxisomal matrix peptidase 1	GO:0002020,GO:0004252,GO:0005777,GO:0005782,GO:0005829,GO:0006508,GO:0006625,GO:0016020,GO:0016485,GO:0031998	protease binding|serine-type endopeptidase activity|peroxisome|peroxisomal matrix|cytosol|proteolysis|protein targeting to peroxisome|membrane|protein processing|regulation of fatty acid beta-oxidation				505.876	0.166139	7.01393	2.24278	1.16529	2.31709e-12	1.43517e-11	Up	4.21801	5.68904	3.49036	12.5773	13.4012	10.8416	219743	trypsin like peroxisomal matrix peptidase 1	GO:0002020,GO:0004252,GO:0005777,GO:0005782,GO:0005829,GO:0006508,GO:0006625,GO:0016020,GO:0016485,GO:0031998	protease binding|serine-type endopeptidase activity|peroxisome|peroxisomal matrix|cytosol|proteolysis|protein targeting to peroxisome|membrane|protein processing|regulation of fatty acid beta-oxidation
MRM3	334.644	0.15984	7.34167	2.25557	1.17349	2.10952e-13	3.36887e-12	Up	6.23416	7.13029	4.80148	16.9047	16.7714	16.1113	55178	mitochondrial rRNA methyltransferase 3	GO:0000451,GO:0003723,GO:0005515,GO:0005739,GO:0005759,GO:0042802,GO:0070039	rRNA 2'-O-methylation|RNA binding|protein binding|mitochondrion|mitochondrial matrix|identical protein binding|rRNA (guanosine-2'-O-)-methyltransferase activity				315.235	0.156838	7.41106	2.2382	1.16234	1.2529e-13	8.69277e-13	Up	6.23416	7.13029	4.80148	16.6755	15.7053	17.4936	55178	mitochondrial rRNA methyltransferase 3	GO:0000451,GO:0003723,GO:0005515,GO:0005739,GO:0005759,GO:0042802,GO:0070039	rRNA 2'-O-methylation|RNA binding|protein binding|mitochondrion|mitochondrial matrix|identical protein binding|rRNA (guanosine-2'-O-)-methyltransferase activity
CTPS1	1318.45	0.102092	9.9884	2.02755	1.01974	1.7132e-23	8.95713e-22	Up	10.3733	11.3726	10.852	27.0332	27.3544	25.9302	1503	CTP synthase 1	GO:0003883,GO:0005515,GO:0005524,GO:0005737,GO:0005829,GO:0006139,GO:0006241,GO:0006541,GO:0015949,GO:0016020,GO:0019856,GO:0042098,GO:0042100,GO:0042493,GO:0042802,GO:0044210,GO:0097268	CTP synthase activity|protein binding|ATP binding|cytoplasm|cytosol|nucleobase-containing compound metabolic process|CTP biosynthetic process|glutamine metabolic process|nucleobase-containing small molecule interconversion|membrane|pyrimidine nucleobase b	hsa00240	Pyrimidine metabolism		1331.36	0.0928371	12.4503	2.22815	1.15585	1.39401e-35	4.31117e-34	Up	10.3733	11.3726	10.852	29.6732	29.5078	29.9122	1503	CTP synthase 1	GO:0003883,GO:0005515,GO:0005524,GO:0005737,GO:0005829,GO:0006139,GO:0006241,GO:0006541,GO:0015949,GO:0016020,GO:0019856,GO:0042098,GO:0042100,GO:0042493,GO:0042802,GO:0044210,GO:0097268	CTP synthase activity|protein binding|ATP binding|cytoplasm|cytosol|nucleobase-containing compound metabolic process|CTP biosynthetic process|glutamine metabolic process|nucleobase-containing small molecule interconversion|membrane|pyrimidine nucleobase biosynthetic process|T cell proliferation|B cell proliferation|response to drug|identical protein binding|'de novo' CTP biosynthetic process|cyto…	hsa00240	Pyrimidine metabolism
LRRC61	627.035	0.142314	8.01365	2.2045	1.14045	1.1135e-15	2.34321e-14	Up	6.88854	8.43485	6.27604	17.6147	21.2614	18.9644	65999	leucine rich repeat containing 61	GO:0005515,GO:0005737,GO:0005829	protein binding|cytoplasm|cytosol				597.738	0.130126	8.86645	2.22492	1.15376	7.55153e-19	8.082e-18	Up	6.88854	8.43485	6.27604	18.6789	19.1217	21.1512	65999	leucine rich repeat containing 61	GO:0005515,GO:0005737,GO:0005829	protein binding|cytoplasm|cytosol
SCO1	1073.84	0.138459	7.25351	2.00598	1.00431	4.06111e-13	6.23921e-12	Up	3.84544	4.44302	3.11486	9.69961	9.55293	8.52181	6341	synthesis of cytochrome C oxidase 1	GO:0005515,GO:0005739,GO:0006878,GO:0016531,GO:0030016,GO:0031305,GO:0033617	protein binding|mitochondrion|cellular copper ion homeostasis|copper chaperone activity|myofibril|integral component of mitochondrial inner membrane|mitochondrial cytochrome c oxidase assembly				1085.09	0.125785	9.07902	2.20688	1.14201	1.09556e-19	1.24797e-18	Up	3.84544	4.44302	3.11486	10.1103	9.92742	10.8171	6341	synthesis of cytochrome C oxidase 1	GO:0005515,GO:0005739,GO:0006878,GO:0016531,GO:0030016,GO:0031305,GO:0033617	protein binding|mitochondrion|cellular copper ion homeostasis|copper chaperone activity|myofibril|integral component of mitochondrial inner membrane|mitochondrial cytochrome c oxidase assembly
SLC9A8	519.348	0.128786	8.07437	2.05604	1.03987	6.78248e-16	1.46617e-14	Up	2.3938	2.22651	2.21584	5.50371	6.23749	5.33912	23315	solute carrier family 9 member A8	GO:0000139,GO:0005515,GO:0005794,GO:0006811,GO:0015385,GO:0015386,GO:0016021,GO:0035725,GO:0051453,GO:0071805,GO:0098656,GO:1902600	Golgi membrane|protein binding|Golgi apparatus|ion transport|sodium:proton antiporter activity|potassium:proton antiporter activity|integral component of membrane|sodium ion transmembrane transport|regulation of intracellular pH|potassium ion transmembran				515.644	0.127813	8.91094	2.20219	1.13894	5.06009e-19	5.48537e-18	Up	2.3938	2.22651	2.21584	6.69617	6.20244	5.56213	23315	solute carrier family 9 member A8	GO:0000139,GO:0005515,GO:0005794,GO:0006811,GO:0015385,GO:0015386,GO:0016021,GO:0035725,GO:0051453,GO:0071805,GO:0098656,GO:1902600	Golgi membrane|protein binding|Golgi apparatus|ion transport|sodium:proton antiporter activity|potassium:proton antiporter activity|integral component of membrane|sodium ion transmembrane transport|regulation of intracellular pH|potassium ion transmembrane transport|anion transmembrane transport|proton transmembrane transport
IP6K1	728.64	0.14767	7.0139	2.05016	1.03574	2.31768e-12	3.1579e-11	Up	5.23352	4.35888	4.85695	11.7501	14.0624	10.203	9807	inositol hexakisphosphate kinase 1	GO:0000827,GO:0000828,GO:0000832,GO:0001650,GO:0005515,GO:0005524,GO:0005634,GO:0005654,GO:0005737,GO:0005829,GO:0016301,GO:0032958,GO:0043647,GO:0046854,GO:0052723,GO:0052724,GO:0120163	inositol-1,3,4,5,6-pentakisphosphate kinase activity|inositol hexakisphosphate kinase activity|inositol hexakisphosphate 5-kinase activity|fibrillar center|protein binding|ATP binding|nucleus|nucleoplasm|cytoplasm|cytosol|kinase activity|inositol phosphat	hsa04070	Phosphatidylinositol signaling system		724.408	0.115794	9.83581	2.20217	1.13893	7.8928e-23	1.11069e-21	Up	5.23352	4.35888	4.85695	13.0683	12.3494	13.6199	9807	inositol hexakisphosphate kinase 1	GO:0000827,GO:0000828,GO:0000832,GO:0001650,GO:0005515,GO:0005524,GO:0005634,GO:0005654,GO:0005737,GO:0005829,GO:0016301,GO:0032958,GO:0043647,GO:0046854,GO:0052723,GO:0052724,GO:0120163	inositol-1,3,4,5,6-pentakisphosphate kinase activity|inositol hexakisphosphate kinase activity|inositol hexakisphosphate 5-kinase activity|fibrillar center|protein binding|ATP binding|nucleus|nucleoplasm|cytoplasm|cytosol|kinase activity|inositol phosphate biosynthetic process|inositol phosphate metabolic process|phosphatidylinositol phosphorylation|inositol hexakisphosphate 1-kinase activity|ino…	hsa04070	Phosphatidylinositol signaling system
QSER1	809.73	0.118229	9.05621	2.10046	1.07071	1.35062e-19	4.52073e-18	Up	2.46198	2.18516	2.52406	6.25594	6.1685	5.88584	79832	glutamine and serine rich 1						791.136	0.110832	10.2606	2.19954	1.1372	1.06056e-24	1.68054e-23	Up	2.46198	2.18516	2.52406	6.28026	6.27489	6.79905	79832	glutamine and serine rich 1
TGFBRAP1	711.514	0.123417	8.17387	2.01223	1.00879	2.9864e-16	6.73638e-15	Up	3.63637	3.44824	3.66054	8.63494	9.62735	8.01672	9392	transforming growth factor beta receptor associated protein 1	GO:0005160,GO:0005515,GO:0005737,GO:0005769,GO:0006355,GO:0006886,GO:0006914,GO:0007165,GO:0007179,GO:0008333,GO:0016020,GO:0033263,GO:0034058,GO:0043231,GO:0046332	transforming growth factor beta receptor binding|protein binding|cytoplasm|early endosome|regulation of transcription, DNA-templated|intracellular protein transport|autophagy|signal transduction|transforming growth factor beta receptor signaling pathway|e				713.972	0.107262	10.555	2.19186	1.13215	4.81589e-26	8.27721e-25	Up	3.63637	3.44824	3.66054	9.48505	9.28642	10.1215	9392	transforming growth factor beta receptor associated protein 1	GO:0005160,GO:0005515,GO:0005737,GO:0005769,GO:0006355,GO:0006886,GO:0006914,GO:0007165,GO:0007179,GO:0008333,GO:0016020,GO:0033263,GO:0034058,GO:0043231,GO:0046332	transforming growth factor beta receptor binding|protein binding|cytoplasm|early endosome|regulation of transcription, DNA-templated|intracellular protein transport|autophagy|signal transduction|transforming growth factor beta receptor signaling pathway|endosome to lysosome transport|membrane|CORVET complex|endosomal vesicle fusion|intracellular membrane-bounded organelle|SMAD binding
PAQR8	908.46	0.12641	9.68855	2.33712	1.22473	3.37274e-22	1.48192e-20	Up	5.26695	6.75187	5.62254	15.8029	17.6947	16.5928	85315	progestin and adipoQ receptor family member 8	GO:0003707,GO:0005496,GO:0005515,GO:0005794,GO:0005886,GO:0007275,GO:0016021,GO:0038023,GO:0043401,GO:0048477,GO:0048545	steroid hormone receptor activity|steroid binding|protein binding|Golgi apparatus|plasma membrane|multicellular organism development|integral component of membrane|signaling receptor activity|steroid hormone mediated signaling pathway|oogenesis|response t				815.084	0.132399	8.40122	2.16192	1.11231	4.4187e-17	4.1053e-16	Up	5.26695	6.75187	5.62254	13.6333	15.3145	17.8617	85315	progestin and adipoQ receptor family member 8	GO:0003707,GO:0005496,GO:0005515,GO:0005794,GO:0005886,GO:0007275,GO:0016021,GO:0038023,GO:0043401,GO:0048477,GO:0048545	steroid hormone receptor activity|steroid binding|protein binding|Golgi apparatus|plasma membrane|multicellular organism development|integral component of membrane|signaling receptor activity|steroid hormone mediated signaling pathway|oogenesis|response to steroid hormone
RBM15B	1278.33	0.141433	7.32737	2.051	1.03633	2.34705e-13	3.70177e-12	Up	5.69535	7.6802	5.95728	16.3548	17.6845	14.1193	29890	RNA binding motif protein 15B	GO:0000381,GO:0000398,GO:0001510,GO:0003676,GO:0003723,GO:0005515,GO:0005634,GO:0005635,GO:0005654,GO:0005730,GO:0006406,GO:0006913,GO:0009048,GO:0016032,GO:0016607,GO:0036396,GO:0045892	regulation of alternative mRNA splicing, via spliceosome|mRNA splicing, via spliceosome|RNA methylation|nucleic acid binding|RNA binding|protein binding|nucleus|nuclear envelope|nucleoplasm|nucleolus|mRNA export from nucleus|nucleocytoplasmic transport|do				1254.3	0.120964	9.18795	2.16056	1.11141	4.00396e-20	4.71262e-19	Up	5.69535	7.6802	5.95728	16.6256	16.7162	17.8803	29890	RNA binding motif protein 15B	GO:0000381,GO:0000398,GO:0001510,GO:0003676,GO:0003723,GO:0005515,GO:0005634,GO:0005635,GO:0005654,GO:0005730,GO:0006406,GO:0006913,GO:0009048,GO:0016032,GO:0016607,GO:0036396,GO:0045892	regulation of alternative mRNA splicing, via spliceosome|mRNA splicing, via spliceosome|RNA methylation|nucleic acid binding|RNA binding|protein binding|nucleus|nuclear envelope|nucleoplasm|nucleolus|mRNA export from nucleus|nucleocytoplasmic transport|dosage compensation by inactivation of X chromosome|viral process|nuclear speck|RNA N6-methyladenosine methyltransferase complex|negative regulati…
C2orf72	275.128	0.167886	6.46277	2.12138	1.085	1.02807e-10	1.10675e-09	Up	2.75181	2.56578	2.10461	5.94347	7.34106	5.84687	257407	chromosome 2 open reading frame 72						263.611	0.163074	6.80467	2.15796	1.10967	1.01283e-11	5.97875e-11	Up	2.75181	2.56578	2.10461	5.7121	6.45121	7.49605	257407	chromosome 2 open reading frame 72
PPM1H	1480.25	0.109898	10.4158	2.21096	1.14467	2.10005e-25	1.30542e-23	Up	6.22683	6.16984	5.46921	14.9787	17.2453	15.774	57460	protein phosphatase, Mg2+/Mn2+ dependent 1H	GO:0004721,GO:0004724,GO:0005515,GO:0005634,GO:0005654,GO:0005737,GO:0006470,GO:0042802,GO:0098978,GO:0106306,GO:0106307	phosphoprotein phosphatase activity|magnesium-dependent protein serine/threonine phosphatase activity|protein binding|nucleus|nucleoplasm|cytoplasm|protein dephosphorylation|identical protein binding|glutamatergic synapse|protein serine phosphatase activi				1377.99	0.0979374	11.3171	2.15601	1.10837	1.08002e-29	2.31362e-28	Up	6.22683	6.16984	5.46921	14.7669	16.1616	16.3325	57460	protein phosphatase, Mg2+/Mn2+ dependent 1H	GO:0004721,GO:0004724,GO:0005515,GO:0005634,GO:0005654,GO:0005737,GO:0006470,GO:0042802,GO:0098978,GO:0106306,GO:0106307	phosphoprotein phosphatase activity|magnesium-dependent protein serine/threonine phosphatase activity|protein binding|nucleus|nucleoplasm|cytoplasm|protein dephosphorylation|identical protein binding|glutamatergic synapse|protein serine phosphatase activity|protein threonine phosphatase activity
GPATCH3	188.459	0.197008	5.9255	2.24602	1.16737	3.1135e-09	2.61996e-08	Up	2.1881	3.42707	2.7347	7.38186	8.53844	6.86125	63906	G-patch domain containing 3	GO:0003676,GO:0005515,GO:0005634,GO:0005654,GO:0005737,GO:0005829,GO:0032480,GO:0039536,GO:0045893	nucleic acid binding|protein binding|nucleus|nucleoplasm|cytoplasm|cytosol|negative regulation of type I interferon production|negative regulation of RIG-I signaling pathway|positive regulation of transcription, DNA-templated				173.313	0.195141	5.66197	2.15081	1.10488	1.49647e-08	6.28342e-08	Up	2.1881	3.42707	2.7347	7.94375	6.53343	7.54061	63906	G-patch domain containing 3	GO:0003676,GO:0005515,GO:0005634,GO:0005654,GO:0005737,GO:0005829,GO:0032480,GO:0039536,GO:0045893	nucleic acid binding|protein binding|nucleus|nucleoplasm|cytoplasm|cytosol|negative regulation of type I interferon production|negative regulation of RIG-I signaling pathway|positive regulation of transcription, DNA-templated
MSTO1	233.184	0.184781	5.69959	2.07509	1.05317	1.20097e-08	9.16805e-08	Up	2.69674	3.22252	2.2403	6.49202	8.0266	6.04998	55154	misato mitochondrial distribution and morphology regulator 1	GO:0003674,GO:0005515,GO:0005737,GO:0005741,GO:0005829,GO:0007005,GO:0048311	molecular_function|protein binding|cytoplasm|mitochondrial outer membrane|cytosol|mitochondrion organization|mitochondrion distribution				225.105	0.165632	6.59589	2.13242	1.09249	4.22704e-11	2.34307e-10	Up	2.69674	3.22252	2.2403	7.03502	6.94699	7.36723	55154	misato mitochondrial distribution and morphology regulator 1	GO:0003674,GO:0005515,GO:0005737,GO:0005741,GO:0005829,GO:0007005,GO:0048311	molecular_function|protein binding|cytoplasm|mitochondrial outer membrane|cytosol|mitochondrion organization|mitochondrion distribution
BUB1B	957.526	0.105715	9.6286	2.02495	1.01789	6.05503e-22	2.56844e-20	Up	8.55424	9.24387	8.55292	21.1265	21.8578	21.8563	701	BUB1 mitotic checkpoint serine/threonine kinase B	GO:0000278,GO:0000776,GO:0000777,GO:0000778,GO:0000940,GO:0004672,GO:0005515,GO:0005524,GO:0005680,GO:0005737,GO:0005815,GO:0005819,GO:0005829,GO:0006468,GO:0006511,GO:0006915,GO:0007091,GO:0007093,GO:0007094,GO:0031145,GO:0048471,GO:0051301,GO:0051754,GO	mitotic cell cycle|kinetochore|condensed chromosome kinetochore|condensed nuclear chromosome kinetochore|condensed chromosome outer kinetochore|protein kinase activity|protein binding|ATP binding|anaphase-promoting complex|cytoplasm|microtubule organizing	hsa04110,hsa05166	Cell cycle|Human T-cell leukemia virus 1 infection		938.739	0.102929	10.6106	2.1319	1.09214	2.66049e-26	4.63622e-25	Up	8.55424	9.24387	8.55292	21.8264	22.3516	24.7483	701	BUB1 mitotic checkpoint serine/threonine kinase B	GO:0000278,GO:0000776,GO:0000777,GO:0000778,GO:0000940,GO:0004672,GO:0005515,GO:0005524,GO:0005680,GO:0005737,GO:0005815,GO:0005819,GO:0005829,GO:0006468,GO:0006511,GO:0006915,GO:0007091,GO:0007093,GO:0007094,GO:0031145,GO:0048471,GO:0051301,GO:0051754,GO:0071459,GO:0106310,GO:0106311,GO:1901990	mitotic cell cycle|kinetochore|condensed chromosome kinetochore|condensed nuclear chromosome kinetochore|condensed chromosome outer kinetochore|protein kinase activity|protein binding|ATP binding|anaphase-promoting complex|cytoplasm|microtubule organizing center|spindle|cytosol|protein phosphorylation|ubiquitin-dependent protein catabolic process|apoptotic process|metaphase/anaphase transition of…	hsa04110,hsa05166	Cell cycle|Human T-cell leukemia virus 1 infection
CFTR	1400.22	0.110984	11.6972	2.45922	1.2982	1.31792e-31	1.54586e-29	Up	7.04211	6.67579	6.64688	18.4027	20.7706	21.6961	1080	CF transmembrane conductance regulator	GO:0005254,GO:0005260,GO:0005515,GO:0005524,GO:0005634,GO:0005737,GO:0005765,GO:0005769,GO:0005789,GO:0005829,GO:0005886,GO:0005887,GO:0006695,GO:0006904,GO:0009986,GO:0010008,GO:0015106,GO:0015108,GO:0015701,GO:0016020,GO:0016021,GO:0016324,GO:0016579,GO	chloride channel activity|intracellularly ATP-gated chloride channel activity|protein binding|ATP binding|nucleus|cytoplasm|lysosomal membrane|early endosome|endoplasmic reticulum membrane|cytosol|plasma membrane|integral component of plasma membrane|chol	hsa02010,hsa04024,hsa04152,hsa04530,hsa04971,hsa04972,hsa04976,hsa05110	ABC transporters|cAMP signaling pathway|AMPK signaling pathway|Tight junction|Gastric acid secretion|Pancreatic secretion|Bile secretion|Vibrio cholerae infection		1194.53	0.107488	10.0644	2.11669	1.08181	7.93295e-24	1.17665e-22	Up	7.04211	6.67579	6.64688	16.1741	16.8852	19.8499	1080	CF transmembrane conductance regulator	GO:0005254,GO:0005260,GO:0005515,GO:0005524,GO:0005634,GO:0005737,GO:0005765,GO:0005769,GO:0005789,GO:0005829,GO:0005886,GO:0005887,GO:0006695,GO:0006904,GO:0009986,GO:0010008,GO:0015106,GO:0015108,GO:0015701,GO:0016020,GO:0016021,GO:0016324,GO:0016579,GO:0016853,GO:0016887,GO:0017081,GO:0019869,GO:0019899,GO:0030165,GO:0030301,GO:0030660,GO:0030665,GO:0031901,GO:0032991,GO:0034707,GO:0034976,GO:…	chloride channel activity|intracellularly ATP-gated chloride channel activity|protein binding|ATP binding|nucleus|cytoplasm|lysosomal membrane|early endosome|endoplasmic reticulum membrane|cytosol|plasma membrane|integral component of plasma membrane|cholesterol biosynthetic process|vesicle docking involved in exocytosis|cell surface|endosome membrane|bicarbonate transmembrane transporter activit…	hsa02010,hsa04024,hsa04152,hsa04530,hsa04971,hsa04972,hsa04976,hsa05110	ABC transporters|cAMP signaling pathway|AMPK signaling pathway|Tight junction|Gastric acid secretion|Pancreatic secretion|Bile secretion|Vibrio cholerae infection
ASB13	302.023	0.20384	5.36372	2.13368	1.09334	8.15259e-08	5.34615e-07	Up	3.53936	4.8055	2.5055	9.81034	10.0271	8.26755	79754	ankyrin repeat and SOCS box containing 13	GO:0005515,GO:0005829,GO:0016567,GO:0035556,GO:0043687	protein binding|cytosol|protein ubiquitination|intracellular signal transduction|post-translational protein modification				283.437	0.194539	5.51509	2.10366	1.0729	3.48599e-08	1.40494e-07	Up	3.53936	4.8055	2.5055	9.02115	10.0945	8.86926	79754	ankyrin repeat and SOCS box containing 13	GO:0005515,GO:0005829,GO:0016567,GO:0035556,GO:0043687	protein binding|cytosol|protein ubiquitination|intracellular signal transduction|post-translational protein modification
AXIN2	6486.02	0.125289	9.83088	2.34844	1.2317	8.28948e-23	3.97924e-21	Up	32.1466	38.7476	39.075	92.8812	103.66	117.403	8313	axin 2	GO:0001756,GO:0001934,GO:0001957,GO:0003139,GO:0003413,GO:0005515,GO:0005634,GO:0005737,GO:0005813,GO:0005829,GO:0008013,GO:0008283,GO:0008285,GO:0010718,GO:0010942,GO:0016055,GO:0019899,GO:0030282,GO:0030877,GO:0031625,GO:0032423,GO:0034613,GO:0042476,GO	somitogenesis|positive regulation of protein phosphorylation|intramembranous ossification|secondary heart field specification|chondrocyte differentiation involved in endochondral bone morphogenesis|protein binding|nucleus|cytoplasm|centrosome|cytosol|beta	hsa04310,hsa04390,hsa04550,hsa04934,hsa05010,hsa05022,hsa05165,hsa05200,hsa05210,hsa05213,hsa05217,hsa05224,hsa05225,hsa05226	Wnt signaling pathway|Hippo signaling pathway|Signaling pathways regulating pluripotency of stem cells|Cushing syndrome|Alzheimer disease|Pathways of neurodegeneration - multiple diseases|Human papillomavirus infection|Pathways in cancer|Colorectal cancer		5646.86	0.108582	9.72125	2.07851	1.05555	2.44749e-22	3.32586e-21	Up	32.1466	38.7476	39.075	85.5763	91.0373	104.04	8313	axin 2	GO:0001756,GO:0001934,GO:0001957,GO:0003139,GO:0003413,GO:0005515,GO:0005634,GO:0005737,GO:0005813,GO:0005829,GO:0008013,GO:0008283,GO:0008285,GO:0010718,GO:0010942,GO:0016055,GO:0019899,GO:0030282,GO:0030877,GO:0031625,GO:0032423,GO:0034613,GO:0042476,GO:0043570,GO:0045668,GO:0048255,GO:0061181,GO:0070411,GO:0070602,GO:0090090,GO:0090263,GO:1904837	somitogenesis|positive regulation of protein phosphorylation|intramembranous ossification|secondary heart field specification|chondrocyte differentiation involved in endochondral bone morphogenesis|protein binding|nucleus|cytoplasm|centrosome|cytosol|beta-catenin binding|cell population proliferation|negative regulation of cell population proliferation|positive regulation of epithelial to mesench…	hsa04310,hsa04390,hsa04550,hsa04934,hsa05010,hsa05022,hsa05165,hsa05200,hsa05210,hsa05213,hsa05217,hsa05224,hsa05225,hsa05226	Wnt signaling pathway|Hippo signaling pathway|Signaling pathways regulating pluripotency of stem cells|Cushing syndrome|Alzheimer disease|Pathways of neurodegeneration - multiple diseases|Human papillomavirus infection|Pathways in cancer|Colorectal cancer|Endometrial cancer|Basal cell carcinoma|Breast cancer|Hepatocellular carcinoma|Gastric cancer
GNPAT	2237.08	0.106581	9.41186	2.00434	1.00313	4.87432e-21	1.92251e-19	Up	27.7516	32.4681	28.7439	69.0873	77.1544	70.4181	8443	glyceronephosphate O-acyltransferase	GO:0005777,GO:0005778,GO:0005782,GO:0005829,GO:0006625,GO:0006631,GO:0006654,GO:0007416,GO:0007584,GO:0008611,GO:0008654,GO:0016020,GO:0016287,GO:0021587,GO:0030913,GO:0031966,GO:0042493,GO:0042594,GO:0061024,GO:0070542	peroxisome|peroxisomal membrane|peroxisomal matrix|cytosol|protein targeting to peroxisome|fatty acid metabolic process|phosphatidic acid biosynthetic process|synapse assembly|response to nutrient|ether lipid biosynthetic process|phospholipid biosynthetic	hsa00564,hsa04146	Glycerophospholipid metabolism|Peroxisome		2162.16	0.0968238	10.8122	2.06605	1.04687	3.01465e-27	5.53288e-26	Up	27.7516	32.4681	28.7439	70.5323	75.1895	79.7903	8443	glyceronephosphate O-acyltransferase	GO:0005777,GO:0005778,GO:0005782,GO:0005829,GO:0006625,GO:0006631,GO:0006654,GO:0007416,GO:0007584,GO:0008611,GO:0008654,GO:0016020,GO:0016287,GO:0021587,GO:0030913,GO:0031966,GO:0042493,GO:0042594,GO:0061024,GO:0070542	peroxisome|peroxisomal membrane|peroxisomal matrix|cytosol|protein targeting to peroxisome|fatty acid metabolic process|phosphatidic acid biosynthetic process|synapse assembly|response to nutrient|ether lipid biosynthetic process|phospholipid biosynthetic process|membrane|glycerone-phosphate O-acyltransferase activity|cerebellum morphogenesis|paranodal junction assembly|mitochondrial membrane|res…	hsa00564,hsa04146	Glycerophospholipid metabolism|Peroxisome
CSK	1024.46	0.134343	7.60597	2.03046	1.02181	2.82779e-14	4.97964e-13	Up	11.8547	14.4249	11.9665	26.9738	33.6894	33.683	1445	C-terminal Src kinase	GO:0002250,GO:0004713,GO:0004715,GO:0005515,GO:0005524,GO:0005737,GO:0005829,GO:0005886,GO:0005911,GO:0006468,GO:0007420,GO:0008022,GO:0008285,GO:0010989,GO:0018108,GO:0019903,GO:0031295,GO:0032715,GO:0033673,GO:0034236,GO:0034332,GO:0042802,GO:0042997,GO	adaptive immune response|protein tyrosine kinase activity|non-membrane spanning protein tyrosine kinase activity|protein binding|ATP binding|cytoplasm|cytosol|plasma membrane|cell-cell junction|protein phosphorylation|brain development|protein C-terminus	hsa05120	Epithelial cell signaling in Helicobacter pylori infection		981.173	0.111393	9.38538	2.06403	1.04546	6.26908e-21	7.73033e-20	Up	11.8547	14.4249	11.9665	32.9735	30.7149	33.1118	1445	C-terminal Src kinase	GO:0002250,GO:0004713,GO:0004715,GO:0005515,GO:0005524,GO:0005737,GO:0005829,GO:0005886,GO:0005911,GO:0006468,GO:0007420,GO:0008022,GO:0008285,GO:0010989,GO:0018108,GO:0019903,GO:0031295,GO:0032715,GO:0033673,GO:0034236,GO:0034332,GO:0042802,GO:0042997,GO:0043406,GO:0045121,GO:0045779,GO:0046777,GO:0046872,GO:0048709,GO:0050765,GO:0050852,GO:0060368,GO:0070062,GO:0070064,GO:0070373,GO:0071375	adaptive immune response|protein tyrosine kinase activity|non-membrane spanning protein tyrosine kinase activity|protein binding|ATP binding|cytoplasm|cytosol|plasma membrane|cell-cell junction|protein phosphorylation|brain development|protein C-terminus binding|negative regulation of cell population proliferation|negative regulation of low-density lipoprotein particle clearance|peptidyl-tyrosine…	hsa05120	Epithelial cell signaling in Helicobacter pylori infection
ATP13A2	1524.46	0.101639	10.0528	2.03039	1.02176	8.93357e-24	4.85907e-22	Up	12.6012	12.8353	13.0053	32.1557	32.8953	29.8125	23400	ATPase cation transporting 13A2	GO:0000421,GO:0005515,GO:0005524,GO:0005764,GO:0005765,GO:0005770,GO:0005771,GO:0005776,GO:0006874,GO:0006879,GO:0006882,GO:0006914,GO:0007041,GO:0008270,GO:0010628,GO:0010821,GO:0012506,GO:0016021,GO:0016241,GO:0016243,GO:0016887,GO:0019829,GO:0030003,GO	autophagosome membrane|protein binding|ATP binding|lysosome|lysosomal membrane|late endosome|multivesicular body|autophagosome|cellular calcium ion homeostasis|cellular iron ion homeostasis|cellular zinc ion homeostasis|autophagy|lysosomal transport|zinc				1444.15	0.0908547	11.2549	2.03152	1.02256	2.19117e-29	4.6059e-28	Up	12.6012	12.8353	13.0053	31.8516	30.8945	33.0588	23400	ATPase cation transporting 13A2	GO:0000421,GO:0005515,GO:0005524,GO:0005764,GO:0005765,GO:0005770,GO:0005771,GO:0005776,GO:0006874,GO:0006879,GO:0006882,GO:0006914,GO:0007041,GO:0008270,GO:0010628,GO:0010821,GO:0012506,GO:0016021,GO:0016241,GO:0016243,GO:0016887,GO:0019829,GO:0030003,GO:0030133,GO:0030145,GO:0031982,GO:0032585,GO:0033157,GO:0034220,GO:0034599,GO:0043005,GO:0043025,GO:0043202,GO:0046777,GO:0050714,GO:0052548,GO:…	autophagosome membrane|protein binding|ATP binding|lysosome|lysosomal membrane|late endosome|multivesicular body|autophagosome|cellular calcium ion homeostasis|cellular iron ion homeostasis|cellular zinc ion homeostasis|autophagy|lysosomal transport|zinc ion binding|positive regulation of gene expression|regulation of mitochondrion organization|vesicle membrane|integral component of membrane|regu…
CHKA	1478.24	0.121219	8.55634	2.05223	1.03719	1.1651e-17	3.11207e-16	Up	8.97362	10.6554	9.9641	23.755	27.4904	22.5623	1119	choline kinase alpha	GO:0004103,GO:0004104,GO:0004305,GO:0005524,GO:0005829,GO:0006580,GO:0006629,GO:0006646,GO:0006656,GO:0006657,GO:0006869,GO:0008144,GO:0009636,GO:0016310,GO:0019695,GO:0033265,GO:0042802,GO:1904681	choline kinase activity|cholinesterase activity|ethanolamine kinase activity|ATP binding|cytosol|ethanolamine metabolic process|lipid metabolic process|phosphatidylethanolamine biosynthetic process|phosphatidylcholine biosynthetic process|CDP-choline path	hsa00564,hsa05231	Glycerophospholipid metabolism|Choline metabolism in cancer		1379.35	0.111797	8.993	2.00748	1.00539	2.40566e-19	2.67687e-18	Up	8.97362	10.6554	9.9641	21.949	23.7973	27.1713	1119	choline kinase alpha	GO:0004103,GO:0004104,GO:0004305,GO:0005524,GO:0005829,GO:0006580,GO:0006629,GO:0006646,GO:0006656,GO:0006657,GO:0006869,GO:0008144,GO:0009636,GO:0016310,GO:0019695,GO:0033265,GO:0042802,GO:1904681	choline kinase activity|cholinesterase activity|ethanolamine kinase activity|ATP binding|cytosol|ethanolamine metabolic process|lipid metabolic process|phosphatidylethanolamine biosynthetic process|phosphatidylcholine biosynthetic process|CDP-choline pathway|lipid transport|drug binding|response to toxic substance|phosphorylation|choline metabolic process|choline binding|identical protein binding…	hsa00564,hsa05231	Glycerophospholipid metabolism|Choline metabolism in cancer
MALL	1206.3	0.162662	-6.1498	0.499883	-1.00034	7.7582e-10	7.26738e-09	Down	31.6809	27.8638	40.9417	17.8552	19.9945	23.2946	7851	mal, T cell differentiation protein like	GO:0000139,GO:0005515,GO:0005886,GO:0016021,GO:0019911,GO:0030136,GO:0031410,GO:0042552,GO:0042632,GO:0045121	Golgi membrane|protein binding|plasma membrane|integral component of membrane|structural constituent of myelin sheath|clathrin-coated vesicle|cytoplasmic vesicle|myelination|cholesterol homeostasis|membrane raft				1075.83	0.159245	-8.01155	0.412997	-1.2758	1.13272e-15	9.45319e-15	Down	31.6809	27.8638	40.9417	16.078	14.5596	20.3632	7851	mal, T cell differentiation protein like	GO:0000139,GO:0005515,GO:0005886,GO:0016021,GO:0019911,GO:0030136,GO:0031410,GO:0042552,GO:0042632,GO:0045121	Golgi membrane|protein binding|plasma membrane|integral component of membrane|structural constituent of myelin sheath|clathrin-coated vesicle|cytoplasmic vesicle|myelination|cholesterol homeostasis|membrane raft
SH3BP2	1255.48	0.140458	-7.12206	0.49988	-1.00035	1.06324e-12	1.55049e-11	Down	8.79078	7.41732	10.1866	5.23351	5.08429	5.7363	6452	SH3 domain binding protein 2	GO:0001784,GO:0005515,GO:0007165,GO:0017124	phosphotyrosine residue binding|protein binding|signal transduction|SH3 domain binding	hsa04650	Natural killer cell mediated cytotoxicity		1122.37	0.130159	-9.71841	0.416117	-1.26494	2.51674e-22	3.41651e-21	Down	8.79078	7.41732	10.1866	4.58711	4.5249	4.37342	6452	SH3 domain binding protein 2	GO:0001784,GO:0005515,GO:0007165,GO:0017124	phosphotyrosine residue binding|protein binding|signal transduction|SH3 domain binding	hsa04650	Natural killer cell mediated cytotoxicity
FGD6	942.429	0.17891	-5.59397	0.499717	-1.00082	2.21941e-08	1.61737e-07	Down	6.75611	5.43639	8.42298	3.66029	3.83496	5.04593	55785	FYVE, RhoGEF and PH domain containing 6	GO:0001726,GO:0005085,GO:0005737,GO:0005794,GO:0005856,GO:0007010,GO:0008360,GO:0030027,GO:0030036,GO:0031267,GO:0043087,GO:0046847,GO:0046872	ruffle|guanyl-nucleotide exchange factor activity|cytoplasm|Golgi apparatus|cytoskeleton|cytoskeleton organization|regulation of cell shape|lamellipodium|actin cytoskeleton organization|small GTPase binding|regulation of GTPase activity|filopodium assembl				868.544	0.159243	-7.03379	0.460068	-1.12008	2.00994e-12	1.25242e-11	Down	6.75611	5.43639	8.42298	3.73547	3.4867	4.43197	55785	FYVE, RhoGEF and PH domain containing 6	GO:0001726,GO:0005085,GO:0005737,GO:0005794,GO:0005856,GO:0007010,GO:0008360,GO:0030027,GO:0030036,GO:0031267,GO:0043087,GO:0046847,GO:0046872	ruffle|guanyl-nucleotide exchange factor activity|cytoplasm|Golgi apparatus|cytoskeleton|cytoskeleton organization|regulation of cell shape|lamellipodium|actin cytoskeleton organization|small GTPase binding|regulation of GTPase activity|filopodium assembly|metal ion binding
PARD6B	2164.76	0.369822	-2.70866	0.499404	-1.00172	0.00675562	0.0161859	Down	28.5131	33.6146	34.1329	15.737	13.5754	29.0973	84612	par-6 family cell polarity regulator beta	GO:0005080,GO:0005515,GO:0005634,GO:0005829,GO:0005886,GO:0005923,GO:0005938,GO:0007043,GO:0007098,GO:0007163,GO:0007409,GO:0016324,GO:0030334,GO:0032991,GO:0051301,GO:0060341,GO:0065003,GO:0070062,GO:0070830	protein kinase C binding|protein binding|nucleus|cytosol|plasma membrane|bicellular tight junction|cell cortex|cell-cell junction assembly|centrosome cycle|establishment or maintenance of cell polarity|axonogenesis|apical plasma membrane|regulation of cel	hsa04015,hsa04144,hsa04360,hsa04390,hsa04530,hsa05165	Rap1 signaling pathway|Endocytosis|Axon guidance|Hippo signaling pathway|Tight junction|Human papillomavirus infection		1800.1	0.11785	-14.0826	0.316519	-1.65963	4.86077e-45	2.3438e-43	Down	28.5131	33.6146	34.1329	12.2687	13.9264	11.19	84612	par-6 family cell polarity regulator beta	GO:0005080,GO:0005515,GO:0005634,GO:0005829,GO:0005886,GO:0005923,GO:0005938,GO:0007043,GO:0007098,GO:0007163,GO:0007409,GO:0016324,GO:0030334,GO:0032991,GO:0051301,GO:0060341,GO:0065003,GO:0070062,GO:0070830	protein kinase C binding|protein binding|nucleus|cytosol|plasma membrane|bicellular tight junction|cell cortex|cell-cell junction assembly|centrosome cycle|establishment or maintenance of cell polarity|axonogenesis|apical plasma membrane|regulation of cell migration|protein-containing complex|cell division|regulation of cellular localization|protein-containing complex assembly|extracellular exoso…	hsa04015,hsa04144,hsa04360,hsa04390,hsa04530,hsa05165	Rap1 signaling pathway|Endocytosis|Axon guidance|Hippo signaling pathway|Tight junction|Human papillomavirus infection
TM4SF5	434.618	0.138678	-7.22736	0.499212	-1.00227	4.92462e-13	7.49755e-12	Down	38.6292	47.1368	38.292	25.9175	24.2604	25.0689	9032	transmembrane 4 L six family member 5	GO:0005515,GO:0005765,GO:0005886,GO:0005887,GO:0007049,GO:0016021,GO:0034618,GO:2000045	protein binding|lysosomal membrane|plasma membrane|integral component of plasma membrane|cell cycle|integral component of membrane|arginine binding|regulation of G1/S transition of mitotic cell cycle				387.803	0.163171	-7.84104	0.411957	-1.27943	4.46829e-15	3.55903e-14	Down	38.6292	47.1368	38.292	22.791	23.5434	16.3533	9032	transmembrane 4 L six family member 5	GO:0005515,GO:0005765,GO:0005886,GO:0005887,GO:0007049,GO:0016021,GO:0034618,GO:2000045	protein binding|lysosomal membrane|plasma membrane|integral component of plasma membrane|cell cycle|integral component of membrane|arginine binding|regulation of G1/S transition of mitotic cell cycle
CBX4	2492.8	0.149986	-6.68767	0.498942	-1.00306	2.26753e-11	2.69012e-10	Down	33.937	39.3986	38.8614	19.2923	20.4441	28.2988	8535	chromobox 4	GO:0000122,GO:0000976,GO:0003682,GO:0003714,GO:0003727,GO:0005515,GO:0005634,GO:0005654,GO:0006325,GO:0016604,GO:0016607,GO:0016925,GO:0019789,GO:0019899,GO:0031519,GO:0032183,GO:0035064,GO:0035102,GO:0043066,GO:0045892,GO:0051219,GO:0061665	negative regulation of transcription by RNA polymerase II|transcription regulatory region sequence-specific DNA binding|chromatin binding|transcription corepressor activity|single-stranded RNA binding|protein binding|nucleus|nucleoplasm|chromatin organiza			chromosome_remodelling_factor	2222.91	0.0979781	-13.0741	0.411516	-1.28098	4.62736e-39	1.68248e-37	Down	33.937	39.3986	38.8614	19.0213	18.1043	19.5133	8535	chromobox 4	GO:0000122,GO:0000976,GO:0003682,GO:0003714,GO:0003727,GO:0005515,GO:0005634,GO:0005654,GO:0006325,GO:0016604,GO:0016607,GO:0016925,GO:0019789,GO:0019899,GO:0031519,GO:0032183,GO:0035064,GO:0035102,GO:0043066,GO:0045892,GO:0051219,GO:0061665	negative regulation of transcription by RNA polymerase II|transcription regulatory region sequence-specific DNA binding|chromatin binding|transcription corepressor activity|single-stranded RNA binding|protein binding|nucleus|nucleoplasm|chromatin organization|nuclear body|nuclear speck|protein sumoylation|SUMO transferase activity|enzyme binding|PcG protein complex|SUMO binding|methylated histone…			chromosome_remodelling_factor
CIB1	1857.91	0.109957	-9.13007	0.498645	-1.00392	6.84556e-20	2.34365e-18	Down	90.2177	96.2444	79.9429	56.7506	53.6213	50.9746	10519	calcium and integrin binding 1	GO:0001525,GO:0001933,GO:0001934,GO:0001954,GO:0002931,GO:0005509,GO:0005515,GO:0005634,GO:0005654,GO:0005737,GO:0005783,GO:0005794,GO:0005813,GO:0005886,GO:0006302,GO:0006915,GO:0006974,GO:0007026,GO:0007113,GO:0007155,GO:0007286,GO:0008022,GO:0008284,GO	angiogenesis|negative regulation of protein phosphorylation|positive regulation of protein phosphorylation|positive regulation of cell-matrix adhesion|response to ischemia|calcium ion binding|protein binding|nucleus|nucleoplasm|cytoplasm|endoplasmic retic				1695.86	0.101433	-11.5386	0.4443	-1.17039	8.42573e-31	1.98514e-29	Down	90.2177	96.2444	79.9429	49.2407	49.5348	46.3406	10519	calcium and integrin binding 1	GO:0001525,GO:0001933,GO:0001934,GO:0001954,GO:0002931,GO:0005509,GO:0005515,GO:0005634,GO:0005654,GO:0005737,GO:0005783,GO:0005794,GO:0005813,GO:0005886,GO:0006302,GO:0006915,GO:0006974,GO:0007026,GO:0007113,GO:0007155,GO:0007286,GO:0008022,GO:0008284,GO:0008285,GO:0008427,GO:0010977,GO:0016020,GO:0016324,GO:0019901,GO:0030027,GO:0030220,GO:0030291,GO:0030307,GO:0030335,GO:0030425,GO:0030426,GO:…	angiogenesis|negative regulation of protein phosphorylation|positive regulation of protein phosphorylation|positive regulation of cell-matrix adhesion|response to ischemia|calcium ion binding|protein binding|nucleus|nucleoplasm|cytoplasm|endoplasmic reticulum|Golgi apparatus|centrosome|plasma membrane|double-strand break repair|apoptotic process|cellular response to DNA damage stimulus|negative r…
ZNF341	226.555	0.164486	-6.10397	0.498609	-1.00402	1.03468e-09	9.46861e-09	Down	4.67841	4.27908	4.85076	2.43781	3.01711	2.9076	84905	zinc finger protein 341	GO:0000978,GO:0000981,GO:0001216,GO:0003677,GO:0005515,GO:0005634,GO:0006355,GO:0006357,GO:0045893,GO:0046872	RNA polymerase II cis-regulatory region sequence-specific DNA binding|DNA-binding transcription factor activity, RNA polymerase II-specific|DNA-binding transcription activator activity|DNA binding|protein binding|nucleus|regulation of transcription, DNA-t			zf-C2H2	195.648	0.166212	-8.7245	0.365993	-1.45011	2.67363e-18	2.75831e-17	Down	4.67841	4.27908	4.85076	2.0602	2.11722	2.02505	84905	zinc finger protein 341	GO:0000978,GO:0000981,GO:0001216,GO:0003677,GO:0005515,GO:0005634,GO:0006355,GO:0006357,GO:0045893,GO:0046872	RNA polymerase II cis-regulatory region sequence-specific DNA binding|DNA-binding transcription factor activity, RNA polymerase II-specific|DNA-binding transcription activator activity|DNA binding|protein binding|nucleus|regulation of transcription, DNA-templated|regulation of transcription by RNA polymerase II|positive regulation of transcription, DNA-templated|metal ion binding			zf-C2H2
TNFAIP8	1000.99	0.162614	-6.17558	0.498535	-1.00423	6.59218e-10	6.24014e-09	Down	18.2498	22.9645	20.8154	11.8675	10.1333	15.5696	25816	TNF alpha induced protein 8	GO:0005515,GO:0005654,GO:0005737,GO:0006915,GO:0043027,GO:0043065,GO:0043066,GO:0043154	protein binding|nucleoplasm|cytoplasm|apoptotic process|cysteine-type endopeptidase inhibitor activity involved in apoptotic process|positive regulation of apoptotic process|negative regulation of apoptotic process|negative regulation of cysteine-type end				885.062	0.116243	-11.3962	0.399223	-1.32473	4.36829e-30	9.63388e-29	Down	18.2498	22.9645	20.8154	9.81316	10.3668	10.1971	25816	TNF alpha induced protein 8	GO:0005515,GO:0005654,GO:0005737,GO:0006915,GO:0043027,GO:0043065,GO:0043066,GO:0043154	protein binding|nucleoplasm|cytoplasm|apoptotic process|cysteine-type endopeptidase inhibitor activity involved in apoptotic process|positive regulation of apoptotic process|negative regulation of apoptotic process|negative regulation of cysteine-type endopeptidase activity involved in apoptotic process
OVOL1	893.192	0.11587	-8.67616	0.498164	-1.00531	4.09341e-18	1.15033e-16	Down	11.1983	10.6163	11.4065	6.57718	6.29417	7.24903	5017	ovo like transcriptional repressor 1	GO:0000122,GO:0000978,GO:0000981,GO:0001227,GO:0001822,GO:0005515,GO:0005634,GO:0006357,GO:0007283,GO:0007498,GO:0009913,GO:0043588,GO:0046872,GO:0051729,GO:1901994,GO:1990837,GO:2000647	negative regulation of transcription by RNA polymerase II|RNA polymerase II cis-regulatory region sequence-specific DNA binding|DNA-binding transcription factor activity, RNA polymerase II-specific|DNA-binding transcription repressor activity, RNA polymer				786.425	0.116618	-11.5472	0.393215	-1.34661	7.62942e-31	1.80068e-29	Down	11.1983	10.6163	11.4065	5.63299	4.69612	5.69151	5017	ovo like transcriptional repressor 1	GO:0000122,GO:0000978,GO:0000981,GO:0001227,GO:0001822,GO:0005515,GO:0005634,GO:0006357,GO:0007283,GO:0007498,GO:0009913,GO:0043588,GO:0046872,GO:0051729,GO:1901994,GO:1990837,GO:2000647	negative regulation of transcription by RNA polymerase II|RNA polymerase II cis-regulatory region sequence-specific DNA binding|DNA-binding transcription factor activity, RNA polymerase II-specific|DNA-binding transcription repressor activity, RNA polymerase II-specific|kidney development|protein binding|nucleus|regulation of transcription by RNA polymerase II|spermatogenesis|mesoderm development…
ITGA2	5830.22	0.334248	-3.0085	0.498069	-1.00558	0.00262543	0.00702476	Down	44.6927	39.6552	66.8121	28.0633	24.0079	39.6134	3673	integrin subunit alpha 2	GO:0001540,GO:0001618,GO:0001666,GO:0002687,GO:0005178,GO:0005515,GO:0005518,GO:0005634,GO:0005886,GO:0005925,GO:0006929,GO:0006971,GO:0007155,GO:0007160,GO:0007229,GO:0007565,GO:0007596,GO:0008283,GO:0008305,GO:0009887,GO:0009897,GO:0009986,GO:0010634,GO	amyloid-beta binding|virus receptor activity|response to hypoxia|positive regulation of leukocyte migration|integrin binding|protein binding|collagen binding|nucleus|plasma membrane|focal adhesion|substrate-dependent cell migration|hypotonic response|cell	hsa04145,hsa04151,hsa04510,hsa04512,hsa04611,hsa04640,hsa04810,hsa05165,hsa05200,hsa05205,hsa05222,hsa05410,hsa05412,hsa05414	Phagosome|PI3K-Akt signaling pathway|Focal adhesion|ECM-receptor interaction|Platelet activation|Hematopoietic cell lineage|Regulation of actin cytoskeleton|Human papillomavirus infection|Pathways in cancer|Proteoglycans in cancer|Small cell lung cancer|H		5090.63	0.161415	-8.60969	0.381636	-1.38973	7.326e-18	7.30591e-17	Down	44.6927	39.6552	66.8121	21.9362	25.3205	23.6853	3673	integrin subunit alpha 2	GO:0001540,GO:0001618,GO:0001666,GO:0002687,GO:0005178,GO:0005515,GO:0005518,GO:0005634,GO:0005886,GO:0005925,GO:0006929,GO:0006971,GO:0007155,GO:0007160,GO:0007229,GO:0007565,GO:0007596,GO:0008283,GO:0008305,GO:0009887,GO:0009897,GO:0009986,GO:0010634,GO:0010694,GO:0014075,GO:0014850,GO:0014911,GO:0030198,GO:0030879,GO:0031346,GO:0031589,GO:0032967,GO:0033343,GO:0033591,GO:0033627,GO:0034666,GO:…	amyloid-beta binding|virus receptor activity|response to hypoxia|positive regulation of leukocyte migration|integrin binding|protein binding|collagen binding|nucleus|plasma membrane|focal adhesion|substrate-dependent cell migration|hypotonic response|cell adhesion|cell-matrix adhesion|integrin-mediated signaling pathway|female pregnancy|blood coagulation|cell population proliferation|integrin com…	hsa04145,hsa04151,hsa04510,hsa04512,hsa04611,hsa04640,hsa04810,hsa05165,hsa05200,hsa05205,hsa05222,hsa05410,hsa05412,hsa05414	Phagosome|PI3K-Akt signaling pathway|Focal adhesion|ECM-receptor interaction|Platelet activation|Hematopoietic cell lineage|Regulation of actin cytoskeleton|Human papillomavirus infection|Pathways in cancer|Proteoglycans in cancer|Small cell lung cancer|Hypertrophic cardiomyopathy|Arrhythmogenic right ventricular cardiomyopathy|Dilated cardiomyopathy
MED8	810.926	0.144277	-6.97835	0.497642	-1.00682	2.98658e-12	4.01254e-11	Down	26.7472	28.8156	26.668	15.5397	14.147	20.0412	112950	mediator complex subunit 8	GO:0000978,GO:0003712,GO:0005515,GO:0005654,GO:0006357,GO:0006367,GO:0016567,GO:0016592,GO:0070847	RNA polymerase II cis-regulatory region sequence-specific DNA binding|transcription coregulator activity|protein binding|nucleoplasm|regulation of transcription by RNA polymerase II|transcription initiation from RNA polymerase II promoter|protein ubiquiti				708.23	0.121631	-11.447	0.380952	-1.39232	2.43318e-30	5.52932e-29	Down	26.7472	28.8156	26.668	12.6583	14.4506	11.3344	112950	mediator complex subunit 8	GO:0000978,GO:0003712,GO:0005515,GO:0005654,GO:0006357,GO:0006367,GO:0016567,GO:0016592,GO:0070847	RNA polymerase II cis-regulatory region sequence-specific DNA binding|transcription coregulator activity|protein binding|nucleoplasm|regulation of transcription by RNA polymerase II|transcription initiation from RNA polymerase II promoter|protein ubiquitination|mediator complex|core mediator complex
CASTOR1	161.318	0.206449	-4.88608	0.496985	-1.00873	1.02866e-06	5.49963e-06	Down	8.55398	7.83217	5.56769	4.32723	4.93018	3.98812	652968	cytosolic arginine sensor for mTORC1 subunit 1	GO:0005515,GO:0005829,GO:0034618,GO:0042802,GO:0061700,GO:1902531,GO:1903577,GO:1904262	protein binding|cytosol|arginine binding|identical protein binding|GATOR2 complex|regulation of intracellular signal transduction|cellular response to L-arginine|negative regulation of TORC1 signaling	hsa04150	mTOR signaling pathway		141.481	0.211778	-6.48844	0.385791	-1.37411	8.67284e-11	4.62999e-10	Down	8.55398	7.83217	5.56769	3.19391	3.76328	3.43434	652968	cytosolic arginine sensor for mTORC1 subunit 1	GO:0005515,GO:0005829,GO:0034618,GO:0042802,GO:0061700,GO:1902531,GO:1903577,GO:1904262	protein binding|cytosol|arginine binding|identical protein binding|GATOR2 complex|regulation of intracellular signal transduction|cellular response to L-arginine|negative regulation of TORC1 signaling	hsa04150	mTOR signaling pathway
ARHGAP5	4785.6	0.189727	-5.31755	0.496931	-1.00888	1.05172e-07	6.78785e-07	Down	22.3088	17.2651	31.1138	12.9935	13.0087	16.7932	394	Rho GTPase activating protein 5	GO:0003924,GO:0005096,GO:0005515,GO:0005525,GO:0005737,GO:0005783,GO:0005829,GO:0005886,GO:0007155,GO:0007266,GO:0030879,GO:0042169,GO:0043547,GO:0051056	GTPase activity|GTPase activator activity|protein binding|GTP binding|cytoplasm|endoplasmic reticulum|cytosol|plasma membrane|cell adhesion|Rho protein signal transduction|mammary gland development|SH2 domain binding|positive regulation of GTPase activity	hsa04510,hsa04670	Focal adhesion|Leukocyte transendothelial migration		4263.16	0.166235	-7.7678	0.408587	-1.29128	7.98611e-15	6.21024e-14	Down	22.3088	17.2651	31.1138	11.2104	11.9364	12.3765	394	Rho GTPase activating protein 5	GO:0003924,GO:0005096,GO:0005515,GO:0005525,GO:0005737,GO:0005783,GO:0005829,GO:0005886,GO:0007155,GO:0007266,GO:0030879,GO:0042169,GO:0043547,GO:0051056	GTPase activity|GTPase activator activity|protein binding|GTP binding|cytoplasm|endoplasmic reticulum|cytosol|plasma membrane|cell adhesion|Rho protein signal transduction|mammary gland development|SH2 domain binding|positive regulation of GTPase activity|regulation of small GTPase mediated signal transduction	hsa04510,hsa04670	Focal adhesion|Leukocyte transendothelial migration
B3GNT5	770.943	0.155785	-6.48243	0.496593	-1.00986	9.02563e-11	9.81037e-10	Down	7.3874	5.97617	8.5087	4.90645	4.17553	4.13504	84002	UDP-GlcNAc:betaGal beta-1,3-N-acetylglucosaminyltransferase 5	GO:0000139,GO:0005515,GO:0005794,GO:0006486,GO:0007417,GO:0007420,GO:0008375,GO:0008376,GO:0008457,GO:0009247,GO:0016021,GO:0016266,GO:0047256	Golgi membrane|protein binding|Golgi apparatus|protein glycosylation|central nervous system development|brain development|acetylglucosaminyltransferase activity|acetylgalactosaminyltransferase activity|beta-galactosyl-N-acetylglucosaminylgalactosylglucosy	hsa00601	Glycosphingolipid biosynthesis - lacto and neolacto series		726.757	0.145786	-7.05116	0.490403	-1.02796	1.77435e-12	1.11336e-11	Down	7.3874	5.97617	8.5087	3.90219	4.50172	4.77419	84002	UDP-GlcNAc:betaGal beta-1,3-N-acetylglucosaminyltransferase 5	GO:0000139,GO:0005515,GO:0005794,GO:0006486,GO:0007417,GO:0007420,GO:0008375,GO:0008376,GO:0008457,GO:0009247,GO:0016021,GO:0016266,GO:0047256	Golgi membrane|protein binding|Golgi apparatus|protein glycosylation|central nervous system development|brain development|acetylglucosaminyltransferase activity|acetylgalactosaminyltransferase activity|beta-galactosyl-N-acetylglucosaminylgalactosylglucosyl-ceramide beta-1,3-acetylglucosaminyltransferase activity|glycolipid biosynthetic process|integral component of membrane|O-glycan processing|la…	hsa00601	Glycosphingolipid biosynthesis - lacto and neolacto series
HLA-A	12445.5	0.102587	-9.85693	0.496137	-1.01119	6.39735e-23	3.1041e-21	Down	515.846	605.816	533.909	336.834	312.685	348.162	3105	major histocompatibility complex, class I, A	GO:0000139,GO:0001913,GO:0001916,GO:0002419,GO:0002474,GO:0002479,GO:0002480,GO:0002485,GO:0002486,GO:0002726,GO:0003723,GO:0005102,GO:0005515,GO:0005783,GO:0005789,GO:0005794,GO:0005797,GO:0005886,GO:0005887,GO:0006955,GO:0009986,GO:0012507,GO:0016020,GO	Golgi membrane|T cell mediated cytotoxicity|positive regulation of T cell mediated cytotoxicity|T cell mediated cytotoxicity directed against tumor cell target|antigen processing and presentation of peptide antigen via MHC class I|antigen processing and p	hsa04144,hsa04145,hsa04218,hsa04514,hsa04612,hsa04650,hsa04940,hsa05163,hsa05165,hsa05166,hsa05167,hsa05168,hsa05169,hsa05170,hsa05203,hsa05320,hsa05330,hsa05332,hsa05416	Endocytosis|Phagosome|Cellular senescence|Cell adhesion molecules|Antigen processing and presentation|Natural killer cell mediated cytotoxicity|Type I diabetes mellitus|Human cytomegalovirus infection|Human papillomavirus infection|Human T-cell leukemia v		11350.1	0.099175	-11.919	0.44072	-1.18207	9.42478e-33	2.50082e-31	Down	515.846	605.816	533.909	309.149	312.705	272.424	3105	major histocompatibility complex, class I, A	GO:0000139,GO:0001913,GO:0001916,GO:0002419,GO:0002474,GO:0002479,GO:0002480,GO:0002485,GO:0002486,GO:0002726,GO:0003723,GO:0005102,GO:0005515,GO:0005783,GO:0005789,GO:0005794,GO:0005797,GO:0005886,GO:0005887,GO:0006955,GO:0009986,GO:0012507,GO:0016020,GO:0016032,GO:0016045,GO:0016567,GO:0019731,GO:0019885,GO:0030670,GO:0030881,GO:0031901,GO:0032729,GO:0036037,GO:0042270,GO:0042590,GO:0042605,GO:…	Golgi membrane|T cell mediated cytotoxicity|positive regulation of T cell mediated cytotoxicity|T cell mediated cytotoxicity directed against tumor cell target|antigen processing and presentation of peptide antigen via MHC class I|antigen processing and presentation of exogenous peptide antigen via MHC class I, TAP-dependent|antigen processing and presentation of exogenous peptide antigen via MHC…	hsa04144,hsa04145,hsa04218,hsa04514,hsa04612,hsa04650,hsa04940,hsa05163,hsa05165,hsa05166,hsa05167,hsa05168,hsa05169,hsa05170,hsa05203,hsa05320,hsa05330,hsa05332,hsa05416	Endocytosis|Phagosome|Cellular senescence|Cell adhesion molecules|Antigen processing and presentation|Natural killer cell mediated cytotoxicity|Type I diabetes mellitus|Human cytomegalovirus infection|Human papillomavirus infection|Human T-cell leukemia virus 1 infection|Kaposi sarcoma-associated herpesvirus infection|Herpes simplex virus 1 infection|Epstein-Barr virus infection|Human immunodefic…
PMM1	588.197	0.127782	-7.91413	0.496104	-1.01129	2.48982e-15	5.02021e-14	Down	27.9305	29.5879	24.3171	15.8197	16.0192	17.4819	5372	phosphomannomutase 1	GO:0004615,GO:0005515,GO:0005829,GO:0006013,GO:0006487,GO:0009298,GO:0043025,GO:0046872,GO:1990830	phosphomannomutase activity|protein binding|cytosol|mannose metabolic process|protein N-linked glycosylation|GDP-mannose biosynthetic process|neuronal cell body|metal ion binding|cellular response to leukemia inhibitory factor	hsa00051,hsa00520	Fructose and mannose metabolism|Amino sugar and nucleotide sugar metabolism		522.158	0.1244	-10.5626	0.402208	-1.31398	4.44144e-26	7.65053e-25	Down	27.9305	29.5879	24.3171	13.5688	13.8153	12.9885	5372	phosphomannomutase 1	GO:0004615,GO:0005515,GO:0005829,GO:0006013,GO:0006487,GO:0009298,GO:0043025,GO:0046872,GO:1990830	phosphomannomutase activity|protein binding|cytosol|mannose metabolic process|protein N-linked glycosylation|GDP-mannose biosynthetic process|neuronal cell body|metal ion binding|cellular response to leukemia inhibitory factor	hsa00051,hsa00520	Fructose and mannose metabolism|Amino sugar and nucleotide sugar metabolism
HLA-B	3481.91	0.0967489	-10.4602	0.495854	-1.01201	1.31565e-25	8.37115e-24	Down	151.736	165.333	145.893	93.5883	89.469	95.8104	3106	major histocompatibility complex, class I, B	GO:0000139,GO:0001916,GO:0002250,GO:0002474,GO:0002479,GO:0002480,GO:0002486,GO:0002667,GO:0005102,GO:0005515,GO:0005783,GO:0005794,GO:0005886,GO:0005887,GO:0006952,GO:0006955,GO:0009986,GO:0012507,GO:0016020,GO:0016032,GO:0016045,GO:0030667,GO:0030670,GO	Golgi membrane|positive regulation of T cell mediated cytotoxicity|adaptive immune response|antigen processing and presentation of peptide antigen via MHC class I|antigen processing and presentation of exogenous peptide antigen via MHC class I, TAP-depend	hsa04144,hsa04145,hsa04218,hsa04514,hsa04612,hsa04650,hsa04940,hsa05163,hsa05165,hsa05166,hsa05167,hsa05168,hsa05169,hsa05170,hsa05203,hsa05320,hsa05330,hsa05332,hsa05416	Endocytosis|Phagosome|Cellular senescence|Cell adhesion molecules|Antigen processing and presentation|Natural killer cell mediated cytotoxicity|Type I diabetes mellitus|Human cytomegalovirus infection|Human papillomavirus infection|Human T-cell leukemia v		3146.77	0.0943798	-12.9935	0.427406	-1.22632	1.3327e-38	4.76829e-37	Down	151.736	165.333	145.893	80.9296	86.0454	75.6533	3106	major histocompatibility complex, class I, B	GO:0000139,GO:0001916,GO:0002250,GO:0002474,GO:0002479,GO:0002480,GO:0002486,GO:0002667,GO:0005102,GO:0005515,GO:0005783,GO:0005794,GO:0005886,GO:0005887,GO:0006952,GO:0006955,GO:0009986,GO:0012507,GO:0016020,GO:0016032,GO:0016045,GO:0030667,GO:0030670,GO:0031901,GO:0032655,GO:0032675,GO:0042270,GO:0042605,GO:0042612,GO:0043312,GO:0046977,GO:0050776,GO:0051087,GO:0055038,GO:0060333,GO:0060337,GO:…	Golgi membrane|positive regulation of T cell mediated cytotoxicity|adaptive immune response|antigen processing and presentation of peptide antigen via MHC class I|antigen processing and presentation of exogenous peptide antigen via MHC class I, TAP-dependent|antigen processing and presentation of exogenous peptide antigen via MHC class I, TAP-independent|antigen processing and presentation of end…	hsa04144,hsa04145,hsa04218,hsa04514,hsa04612,hsa04650,hsa04940,hsa05163,hsa05165,hsa05166,hsa05167,hsa05168,hsa05169,hsa05170,hsa05203,hsa05320,hsa05330,hsa05332,hsa05416	Endocytosis|Phagosome|Cellular senescence|Cell adhesion molecules|Antigen processing and presentation|Natural killer cell mediated cytotoxicity|Type I diabetes mellitus|Human cytomegalovirus infection|Human papillomavirus infection|Human T-cell leukemia virus 1 infection|Kaposi sarcoma-associated herpesvirus infection|Herpes simplex virus 1 infection|Epstein-Barr virus infection|Human immunodefic…
ACYP1	287.615	0.146349	-6.91628	0.495792	-1.01219	4.63673e-12	6.06642e-11	Down	22.3378	22.8976	22.9479	14.874	13.6245	12.5972	97	acylphosphatase 1	GO:0003998,GO:0006796	acylphosphatase activity|phosphate-containing compound metabolic process	hsa00620	Pyruvate metabolism		252.136	0.148195	-9.30021	0.384688	-1.37824	1.40165e-20	1.70031e-19	Down	22.3378	22.8976	22.9479	10.1949	11.5404	10.4595	97	acylphosphatase 1	GO:0003998,GO:0006796	acylphosphatase activity|phosphate-containing compound metabolic process	hsa00620	Pyruvate metabolism
CLK3	1717.3	0.113214	-8.95082	0.495393	-1.01336	3.52859e-19	1.12257e-17	Down	63.8258	56.0781	63.6946	35.5646	35.3477	39.6782	1198	CDC like kinase 3	GO:0001669,GO:0003723,GO:0004674,GO:0004712,GO:0004713,GO:0005515,GO:0005524,GO:0005634,GO:0005654,GO:0006468,GO:0016020,GO:0016607,GO:0018108,GO:0042802,GO:0043484,GO:0045111,GO:0046777	acrosomal vesicle|RNA binding|protein serine/threonine kinase activity|protein serine/threonine/tyrosine kinase activity|protein tyrosine kinase activity|protein binding|ATP binding|nucleus|nucleoplasm|protein phosphorylation|membrane|nuclear speck|peptid				1509.21	0.106997	-12.7701	0.38787	-1.36636	2.40925e-37	8.24722e-36	Down	63.8258	56.0781	63.6946	30.8075	26.9517	29.6061	1198	CDC like kinase 3	GO:0001669,GO:0003723,GO:0004674,GO:0004712,GO:0004713,GO:0005515,GO:0005524,GO:0005634,GO:0005654,GO:0006468,GO:0016020,GO:0016607,GO:0018108,GO:0042802,GO:0043484,GO:0045111,GO:0046777	acrosomal vesicle|RNA binding|protein serine/threonine kinase activity|protein serine/threonine/tyrosine kinase activity|protein tyrosine kinase activity|protein binding|ATP binding|nucleus|nucleoplasm|protein phosphorylation|membrane|nuclear speck|peptidyl-tyrosine phosphorylation|identical protein binding|regulation of RNA splicing|intermediate filament cytoskeleton|protein autophosphorylation
MICAL2	5120.04	0.158954	-6.38542	0.494833	-1.01499	1.70925e-10	1.77902e-09	Down	47.9893	34.0883	55.1486	27.3793	27.5919	27.7139	9645	microtubule associated monooxygenase, calponin and LIM domain containing 2	GO:0001947,GO:0003779,GO:0005515,GO:0005634,GO:0007010,GO:0007507,GO:0010735,GO:0016491,GO:0016709,GO:0019417,GO:0030042,GO:0043914,GO:0046872,GO:0055114,GO:0071949	heart looping|actin binding|protein binding|nucleus|cytoskeleton organization|heart development|positive regulation of transcription via serum response element binding|oxidoreductase activity|oxidoreductase activity, acting on paired donors, with incorpor				4796.05	0.147445	-7.20262	0.478972	-1.06199	5.90676e-13	3.87061e-12	Down	47.9893	34.0883	55.1486	26.7886	26.3208	27.6615	9645	microtubule associated monooxygenase, calponin and LIM domain containing 2	GO:0001947,GO:0003779,GO:0005515,GO:0005634,GO:0007010,GO:0007507,GO:0010735,GO:0016491,GO:0016709,GO:0019417,GO:0030042,GO:0043914,GO:0046872,GO:0055114,GO:0071949	heart looping|actin binding|protein binding|nucleus|cytoskeleton organization|heart development|positive regulation of transcription via serum response element binding|oxidoreductase activity|oxidoreductase activity, acting on paired donors, with incorporation or reduction of molecular oxygen, NAD(P)H as one donor, and incorporation of one atom of oxygen|sulfur oxidation|actin filament depolymeri…
TBC1D8	721.965	0.158787	-6.39899	0.49446	-1.01607	1.56412e-10	1.63935e-09	Down	7.39861	6.84317	9.30674	4.30964	4.37233	5.48541	11138	TBC1 domain family member 8	GO:0005096,GO:0005515,GO:0006886,GO:0008015,GO:0008284,GO:0016020,GO:0090630,GO:1902017	GTPase activator activity|protein binding|intracellular protein transport|blood circulation|positive regulation of cell population proliferation|membrane|activation of GTPase activity|regulation of cilium assembly				625.614	0.14765	-9.77526	0.367721	-1.44332	1.43794e-22	1.99429e-21	Down	7.39861	6.84317	9.30674	3.17318	3.97069	3.49455	11138	TBC1 domain family member 8	GO:0005096,GO:0005515,GO:0006886,GO:0008015,GO:0008284,GO:0016020,GO:0090630,GO:1902017	GTPase activator activity|protein binding|intracellular protein transport|blood circulation|positive regulation of cell population proliferation|membrane|activation of GTPase activity|regulation of cilium assembly
SFN	7182.99	0.112042	-9.07039	0.494395	-1.01626	1.18591e-19	3.99919e-18	Down	355.805	371.285	394.651	251.8	212.853	209.435	2810	stratifin	GO:0000079,GO:0001836,GO:0003334,GO:0005515,GO:0005615,GO:0005634,GO:0005739,GO:0005829,GO:0006469,GO:0006977,GO:0007165,GO:0008426,GO:0008630,GO:0010482,GO:0010839,GO:0019901,GO:0030307,GO:0031424,GO:0042802,GO:0043154,GO:0045296,GO:0045606,GO:0046827,GO	regulation of cyclin-dependent protein serine/threonine kinase activity|release of cytochrome c from mitochondria|keratinocyte development|protein binding|extracellular space|nucleus|mitochondrion|cytosol|negative regulation of protein kinase activity|DNA	hsa04110,hsa04115,hsa04960	Cell cycle|p53 signaling pathway|Aldosterone-regulated sodium reabsorption		6607.43	0.104001	-11.0272	0.451614	-1.14684	2.82443e-28	5.48299e-27	Down	355.805	371.285	394.651	218.311	219.883	183.047	2810	stratifin	GO:0000079,GO:0001836,GO:0003334,GO:0005515,GO:0005615,GO:0005634,GO:0005739,GO:0005829,GO:0006469,GO:0006977,GO:0007165,GO:0008426,GO:0008630,GO:0010482,GO:0010839,GO:0019901,GO:0030307,GO:0031424,GO:0042802,GO:0043154,GO:0045296,GO:0045606,GO:0046827,GO:0051219,GO:0061024,GO:0061436,GO:0070062,GO:0071901,GO:1900740	regulation of cyclin-dependent protein serine/threonine kinase activity|release of cytochrome c from mitochondria|keratinocyte development|protein binding|extracellular space|nucleus|mitochondrion|cytosol|negative regulation of protein kinase activity|DNA damage response, signal transduction by p53 class mediator resulting in cell cycle arrest|signal transduction|protein kinase C inhibitor activi…	hsa04110,hsa04115,hsa04960	Cell cycle|p53 signaling pathway|Aldosterone-regulated sodium reabsorption
FGG	2589.55	0.158057	-6.44072	0.493801	-1.018	1.18908e-10	1.26894e-09	Down	78.5667	95.099	77.7773	38.417	51.6163	60.7879	2266	fibrinogen gamma chain	GO:0002224,GO:0002576,GO:0005102,GO:0005198,GO:0005201,GO:0005515,GO:0005576,GO:0005577,GO:0005615,GO:0005788,GO:0005886,GO:0007160,GO:0007596,GO:0009306,GO:0009897,GO:0009986,GO:0030198,GO:0031091,GO:0031093,GO:0031639,GO:0034116,GO:0034622,GO:0042730,GO	toll-like receptor signaling pathway|platelet degranulation|signaling receptor binding|structural molecule activity|extracellular matrix structural constituent|protein binding|extracellular region|fibrinogen complex|extracellular space|endoplasmic reticul	hsa04610,hsa04611,hsa05150,hsa05171	Complement and coagulation cascades|Platelet activation|Staphylococcus aureus infection|Coronavirus disease - COVID-19		2075.09	0.11823	-16.2515	0.263995	-1.92142	2.17818e-59	1.92783e-57	Down	78.5667	95.099	77.7773	24.131	26.2278	31.0686	2266	fibrinogen gamma chain	GO:0002224,GO:0002576,GO:0005102,GO:0005198,GO:0005201,GO:0005515,GO:0005576,GO:0005577,GO:0005615,GO:0005788,GO:0005886,GO:0007160,GO:0007596,GO:0009306,GO:0009897,GO:0009986,GO:0030198,GO:0031091,GO:0031093,GO:0031639,GO:0034116,GO:0034622,GO:0042730,GO:0043687,GO:0044267,GO:0045907,GO:0045921,GO:0046872,GO:0050714,GO:0050839,GO:0051258,GO:0051592,GO:0062023,GO:0070062,GO:0070374,GO:0070527,GO:…	toll-like receptor signaling pathway|platelet degranulation|signaling receptor binding|structural molecule activity|extracellular matrix structural constituent|protein binding|extracellular region|fibrinogen complex|extracellular space|endoplasmic reticulum lumen|plasma membrane|cell-matrix adhesion|blood coagulation|protein secretion|external side of plasma membrane|cell surface|extracellular ma…	hsa04610,hsa04611,hsa05150,hsa05171	Complement and coagulation cascades|Platelet activation|Staphylococcus aureus infection|Coronavirus disease - COVID-19
WBP2	2039.05	0.0992917	-10.2566	0.493665	-1.0184	1.10519e-24	6.48167e-23	Down	68.6057	65.8282	70.4466	40.2175	40.0207	42.7179	23558	WW domain binding protein 2	GO:0000785,GO:0000978,GO:0003713,GO:0005515,GO:0005634,GO:0005737,GO:0030331,GO:0031490,GO:0032570,GO:0033148,GO:0043627,GO:0045184,GO:0045815,GO:0045893,GO:0045944,GO:0050847,GO:0071391,GO:0071442	chromatin|RNA polymerase II cis-regulatory region sequence-specific DNA binding|transcription coactivator activity|protein binding|nucleus|cytoplasm|estrogen receptor binding|chromatin DNA binding|response to progesterone|positive regulation of intracellu				1831.89	0.0971045	-12.997	0.416946	-1.26207	1.27242e-38	4.56504e-37	Down	68.6057	65.8282	70.4466	36.0515	36.2031	32.5501	23558	WW domain binding protein 2	GO:0000785,GO:0000978,GO:0003713,GO:0005515,GO:0005634,GO:0005737,GO:0030331,GO:0031490,GO:0032570,GO:0033148,GO:0043627,GO:0045184,GO:0045815,GO:0045893,GO:0045944,GO:0050847,GO:0071391,GO:0071442	chromatin|RNA polymerase II cis-regulatory region sequence-specific DNA binding|transcription coactivator activity|protein binding|nucleus|cytoplasm|estrogen receptor binding|chromatin DNA binding|response to progesterone|positive regulation of intracellular estrogen receptor signaling pathway|response to estrogen|establishment of protein localization|positive regulation of gene expression, epige…
RND3	1963.89	0.166325	-6.12374	0.493618	-1.01853	9.14066e-10	8.43931e-09	Down	46.2476	48.9775	54.1706	27.0104	23.9592	38.6815	390	Rho family GTPase 3	GO:0000139,GO:0003924,GO:0005515,GO:0005525,GO:0005856,GO:0005886,GO:0005925,GO:0005938,GO:0007015,GO:0007155,GO:0007163,GO:0007264,GO:0008360,GO:0016477,GO:0019901,GO:0030036,GO:0030865,GO:0031410,GO:0032956,GO:0042995,GO:0043231	Golgi membrane|GTPase activity|protein binding|GTP binding|cytoskeleton|plasma membrane|focal adhesion|cell cortex|actin filament organization|cell adhesion|establishment or maintenance of cell polarity|small GTPase mediated signal transduction|regulation				1763.54	0.116706	-10.8311	0.416371	-1.26406	2.45168e-27	4.52435e-26	Down	46.2476	48.9775	54.1706	23.7558	29.1128	23.4927	390	Rho family GTPase 3	GO:0000139,GO:0003924,GO:0005515,GO:0005525,GO:0005856,GO:0005886,GO:0005925,GO:0005938,GO:0007015,GO:0007155,GO:0007163,GO:0007264,GO:0008360,GO:0016477,GO:0019901,GO:0030036,GO:0030865,GO:0031410,GO:0032956,GO:0042995,GO:0043231	Golgi membrane|GTPase activity|protein binding|GTP binding|cytoskeleton|plasma membrane|focal adhesion|cell cortex|actin filament organization|cell adhesion|establishment or maintenance of cell polarity|small GTPase mediated signal transduction|regulation of cell shape|cell migration|protein kinase binding|actin cytoskeleton organization|cortical cytoskeleton organization|cytoplasmic vesicle|regu…
ZNF841	656.995	0.164414	-6.20499	0.493053	-1.02019	5.46999e-10	5.25906e-09	Down	9.73682	6.65548	8.32417	4.76033	4.42002	5.64103	284371	zinc finger protein 841	GO:0000978,GO:0001228,GO:0005634,GO:0006357,GO:0045944,GO:0046872	RNA polymerase II cis-regulatory region sequence-specific DNA binding|DNA-binding transcription activator activity, RNA polymerase II-specific|nucleus|regulation of transcription by RNA polymerase II|positive regulation of transcription by RNA polymerase	hsa05168	Herpes simplex virus 1 infection		614.096	0.146623	-7.34683	0.473943	-1.07721	2.02968e-13	1.38535e-12	Down	9.73682	6.65548	8.32417	4.89758	4.71083	4.76784	284371	zinc finger protein 841	GO:0000978,GO:0001228,GO:0005634,GO:0006357,GO:0045944,GO:0046872	RNA polymerase II cis-regulatory region sequence-specific DNA binding|DNA-binding transcription activator activity, RNA polymerase II-specific|nucleus|regulation of transcription by RNA polymerase II|positive regulation of transcription by RNA polymerase II|metal ion binding	hsa05168	Herpes simplex virus 1 infection
SAMD8	1638.3	0.172071	-5.94352	0.492192	-1.02271	2.78973e-09	2.38367e-08	Down	15.9258	13.4248	19.8114	8.67645	8.73614	12.0401	142891	sterile alpha motif domain containing 8	GO:0002950,GO:0003674,GO:0005783,GO:0005789,GO:0005829,GO:0005887,GO:0006686,GO:0016021,GO:0030148,GO:0030173,GO:0030176,GO:0033188,GO:0046513,GO:0047493,GO:2000303	ceramide phosphoethanolamine synthase activity|molecular_function|endoplasmic reticulum|endoplasmic reticulum membrane|cytosol|integral component of plasma membrane|sphingomyelin biosynthetic process|integral component of membrane|sphingolipid biosyntheti				1452.35	0.142694	-9.33461	0.397219	-1.33199	1.01364e-20	1.2363e-19	Down	15.9258	13.4248	19.8114	7.19057	8.52706	8.28346	142891	sterile alpha motif domain containing 8	GO:0002950,GO:0003674,GO:0005783,GO:0005789,GO:0005829,GO:0005887,GO:0006686,GO:0016021,GO:0030148,GO:0030173,GO:0030176,GO:0033188,GO:0046513,GO:0047493,GO:2000303	ceramide phosphoethanolamine synthase activity|molecular_function|endoplasmic reticulum|endoplasmic reticulum membrane|cytosol|integral component of plasma membrane|sphingomyelin biosynthetic process|integral component of membrane|sphingolipid biosynthetic process|integral component of Golgi membrane|integral component of endoplasmic reticulum membrane|sphingomyelin synthase activity|ceramide bio…
FKBP14	601.358	0.159197	-6.42885	0.491938	-1.02345	1.28576e-10	1.36457e-09	Down	7.75899	7.86854	9.08335	4.02511	4.77908	5.9769	55033	FKBP prolyl isomerase 14	GO:0000413,GO:0003755,GO:0005509,GO:0005515,GO:0005788,GO:0036498	protein peptidyl-prolyl isomerization|peptidyl-prolyl cis-trans isomerase activity|calcium ion binding|protein binding|endoplasmic reticulum lumen|IRE1-mediated unfolded protein response				510.874	0.133858	-11.6657	0.338789	-1.56154	1.9093e-31	4.69576e-30	Down	7.75899	7.86854	9.08335	3.06548	3.37685	3.83027	55033	FKBP prolyl isomerase 14	GO:0000413,GO:0003755,GO:0005509,GO:0005515,GO:0005788,GO:0036498	protein peptidyl-prolyl isomerization|peptidyl-prolyl cis-trans isomerase activity|calcium ion binding|protein binding|endoplasmic reticulum lumen|IRE1-mediated unfolded protein response
TRIM15	1065.33	0.160114	-6.39719	0.491656	-1.02428	1.58265e-10	1.65491e-09	Down	33.2187	42.235	41.7244	19.7885	21.4434	28.7905	89870	tripartite motif containing 15	GO:0003713,GO:0005515,GO:0005737,GO:0007500,GO:0008270,GO:0010468,GO:0016567,GO:0032481,GO:0045087,GO:0045893,GO:0051091,GO:0051092,GO:0061630,GO:1900246,GO:1901253,GO:1902187	transcription coactivator activity|protein binding|cytoplasm|mesodermal cell fate determination|zinc ion binding|regulation of gene expression|protein ubiquitination|positive regulation of type I interferon production|innate immune response|positive regul				923.725	0.122205	-11.8744	0.365739	-1.45112	1.60711e-32	4.19001e-31	Down	33.2187	42.235	41.7244	17.4882	17.7364	17.3541	89870	tripartite motif containing 15	GO:0003713,GO:0005515,GO:0005737,GO:0007500,GO:0008270,GO:0010468,GO:0016567,GO:0032481,GO:0045087,GO:0045893,GO:0051091,GO:0051092,GO:0061630,GO:1900246,GO:1901253,GO:1902187	transcription coactivator activity|protein binding|cytoplasm|mesodermal cell fate determination|zinc ion binding|regulation of gene expression|protein ubiquitination|positive regulation of type I interferon production|innate immune response|positive regulation of transcription, DNA-templated|positive regulation of DNA-binding transcription factor activity|positive regulation of NF-kappaB transcri…
TMBIM1	11135.7	0.0996128	-10.2853	0.491565	-1.02455	8.20958e-25	4.85697e-23	Down	243.741	233.068	250.837	136.813	141.206	156.839	64114	transmembrane BAX inhibitor motif containing 1	GO:0005123,GO:0005515,GO:0005765,GO:0005794,GO:0005886,GO:0010008,GO:0016021,GO:0035579,GO:0043086,GO:0043231,GO:0043312,GO:0070062,GO:1902042,GO:1902045,GO:1903077,GO:2000504	death receptor binding|protein binding|lysosomal membrane|Golgi apparatus|plasma membrane|endosome membrane|integral component of membrane|specific granule membrane|negative regulation of catalytic activity|intracellular membrane-bounded organelle|neutrop				9952.35	0.0817918	-15.8248	0.407723	-1.29434	2.09901e-56	1.66105e-54	Down	243.741	233.068	250.837	124.07	119.707	120.21	64114	transmembrane BAX inhibitor motif containing 1	GO:0005123,GO:0005515,GO:0005765,GO:0005794,GO:0005886,GO:0010008,GO:0016021,GO:0035579,GO:0043086,GO:0043231,GO:0043312,GO:0070062,GO:1902042,GO:1902045,GO:1903077,GO:2000504	death receptor binding|protein binding|lysosomal membrane|Golgi apparatus|plasma membrane|endosome membrane|integral component of membrane|specific granule membrane|negative regulation of catalytic activity|intracellular membrane-bounded organelle|neutrophil degranulation|extracellular exosome|negative regulation of extrinsic apoptotic signaling pathway via death domain receptors|negative regulat…
CD55	14474.2	0.151836	-6.74867	0.491515	-1.02469	1.49202e-11	1.81642e-10	Down	253.165	288.102	356.252	164.243	161.391	211.036	1604	CD55 molecule (Cromer blood group)	GO:0000139,GO:0001618,GO:0005515,GO:0005576,GO:0005886,GO:0006888,GO:0006958,GO:0007204,GO:0008289,GO:0009986,GO:0030133,GO:0030449,GO:0030667,GO:0031225,GO:0031664,GO:0033116,GO:0035743,GO:0043312,GO:0045087,GO:0045121,GO:0045730,GO:0045916,GO:0046718,GO	Golgi membrane|virus receptor activity|protein binding|extracellular region|plasma membrane|endoplasmic reticulum to Golgi vesicle-mediated transport|complement activation, classical pathway|positive regulation of cytosolic calcium ion concentration|lipid	hsa04610,hsa04640,hsa05416	Complement and coagulation cascades|Hematopoietic cell lineage|Viral myocarditis		13025.4	0.12177	-10.3482	0.417514	-1.2601	4.26388e-25	6.90277e-24	Down	253.165	288.102	356.252	147.287	156.48	156.493	1604	CD55 molecule (Cromer blood group)	GO:0000139,GO:0001618,GO:0005515,GO:0005576,GO:0005886,GO:0006888,GO:0006958,GO:0007204,GO:0008289,GO:0009986,GO:0030133,GO:0030449,GO:0030667,GO:0031225,GO:0031664,GO:0033116,GO:0035743,GO:0043312,GO:0045087,GO:0045121,GO:0045730,GO:0045916,GO:0046718,GO:0070062,GO:0101003,GO:1903659,GO:2000516,GO:2000563	Golgi membrane|virus receptor activity|protein binding|extracellular region|plasma membrane|endoplasmic reticulum to Golgi vesicle-mediated transport|complement activation, classical pathway|positive regulation of cytosolic calcium ion concentration|lipid binding|cell surface|transport vesicle|regulation of complement activation|secretory granule membrane|anchored component of membrane|regulation…	hsa04610,hsa04640,hsa05416	Complement and coagulation cascades|Hematopoietic cell lineage|Viral myocarditis
FEM1C	813.363	0.17661	-5.804	0.491395	-1.02505	6.47522e-09	5.16219e-08	Down	8.85941	7.07602	11.1755	4.9272	4.99793	6.29328	56929	fem-1 homolog C	GO:0000151,GO:0005515,GO:0005654,GO:0005829,GO:0006511,GO:0016567,GO:0043687	ubiquitin ligase complex|protein binding|nucleoplasm|cytosol|ubiquitin-dependent protein catabolic process|protein ubiquitination|post-translational protein modification				759.541	0.157392	-6.90183	0.47097	-1.08629	5.1337e-12	3.09148e-11	Down	8.85941	7.07602	11.1755	5.27532	5.39479	5.0144	56929	fem-1 homolog C	GO:0000151,GO:0005515,GO:0005654,GO:0005829,GO:0006511,GO:0016567,GO:0043687	ubiquitin ligase complex|protein binding|nucleoplasm|cytosol|ubiquitin-dependent protein catabolic process|protein ubiquitination|post-translational protein modification
ARHGAP29	2509.17	0.197718	-5.18549	0.49132	-1.02527	2.15443e-07	1.30377e-06	Down	16.1772	16.4017	23.2255	10.1536	8.46309	14.7479	9411	Rho GTPase activating protein 29	GO:0005096,GO:0005737,GO:0005829,GO:0007266,GO:0030165,GO:0032991,GO:0046872,GO:0051056,GO:0090630	GTPase activator activity|cytoplasm|cytosol|Rho protein signal transduction|PDZ domain binding|protein-containing complex|metal ion binding|regulation of small GTPase mediated signal transduction|activation of GTPase activity				2237.04	0.150113	-8.7029	0.404324	-1.30642	3.23511e-18	3.31722e-17	Down	16.1772	16.4017	23.2255	7.95629	10.4702	9.31176	9411	Rho GTPase activating protein 29	GO:0005096,GO:0005737,GO:0005829,GO:0007266,GO:0030165,GO:0032991,GO:0046872,GO:0051056,GO:0090630	GTPase activator activity|cytoplasm|cytosol|Rho protein signal transduction|PDZ domain binding|protein-containing complex|metal ion binding|regulation of small GTPase mediated signal transduction|activation of GTPase activity
JMJD1C	1541.04	0.365417	-2.80991	0.490801	-1.02679	0.00495548	0.0122786	Down	7.89522	6.14252	11.1327	4.03178	4.23349	6.78551	221037	jumonji domain containing 1C	GO:0000118,GO:0000785,GO:0003712,GO:0005515,GO:0005654,GO:0006355,GO:0006357,GO:0007596,GO:0031490,GO:0032454,GO:0033169,GO:0046872,GO:0046966,GO:0051213,GO:0055114	histone deacetylase complex|chromatin|transcription coregulator activity|protein binding|nucleoplasm|regulation of transcription, DNA-templated|regulation of transcription by RNA polymerase II|blood coagulation|chromatin DNA binding|histone demethylase ac	hsa05202	Transcriptional misregulation in cancer	chromosome_remodelling_factor	1358.05	0.178481	-7.65537	0.387875	-1.36634	1.92759e-14	1.4479e-13	Down	7.89522	6.14252	11.1327	3.54128	3.97196	4.49869	221037	jumonji domain containing 1C	GO:0000118,GO:0000785,GO:0003712,GO:0005515,GO:0005654,GO:0006355,GO:0006357,GO:0007596,GO:0031490,GO:0032454,GO:0033169,GO:0046872,GO:0046966,GO:0051213,GO:0055114	histone deacetylase complex|chromatin|transcription coregulator activity|protein binding|nucleoplasm|regulation of transcription, DNA-templated|regulation of transcription by RNA polymerase II|blood coagulation|chromatin DNA binding|histone demethylase activity (H3-K9 specific)|histone H3-K9 demethylation|metal ion binding|thyroid hormone receptor binding|dioxygenase activity|oxidation-reduction …	hsa05202	Transcriptional misregulation in cancer	chromosome_remodelling_factor
ANO8	633.432	0.1909	-5.38111	0.490643	-1.02725	7.40294e-08	4.90222e-07	Down	8.68447	6.95451	10.328	4.28644	4.61472	6.60524	57719	anoctamin 8	GO:0005229,GO:0005788,GO:0005886,GO:0006821,GO:0016021,GO:0034220,GO:0043687,GO:0044267,GO:0055085,GO:1902476	intracellular calcium activated chloride channel activity|endoplasmic reticulum lumen|plasma membrane|chloride transport|integral component of membrane|ion transmembrane transport|post-translational protein modification|cellular protein metabolic process|				533.289	0.161272	-10.0411	0.325482	-1.61935	1.00516e-23	1.48762e-22	Down	8.68447	6.95451	10.328	3.11286	3.87413	3.39856	57719	anoctamin 8	GO:0005229,GO:0005788,GO:0005886,GO:0006821,GO:0016021,GO:0034220,GO:0043687,GO:0044267,GO:0055085,GO:1902476	intracellular calcium activated chloride channel activity|endoplasmic reticulum lumen|plasma membrane|chloride transport|integral component of membrane|ion transmembrane transport|post-translational protein modification|cellular protein metabolic process|transmembrane transport|chloride transmembrane transport
GCNT3	2721.44	0.35776	-2.87166	0.490606	-1.02736	0.00408323	0.010357	Down	31.5055	39.061	42.3669	16.0577	18.5647	32.7457	9245	glucosaminyl (N-acetyl) transferase 3, mucin type	GO:0000139,GO:0003829,GO:0005975,GO:0006493,GO:0008109,GO:0016020,GO:0016021,GO:0016266,GO:0018215,GO:0048729,GO:0050892,GO:0060993,GO:0070062,GO:0106325,GO:0106326	Golgi membrane|beta-1,3-galactosyl-O-glycosyl-glycoprotein beta-1,6-N-acetylglucosaminyltransferase activity|carbohydrate metabolic process|protein O-linked glycosylation|N-acetyllactosaminide beta-1,6-N-acetylglucosaminyltransferase activity|membrane|int	hsa00512	Mucin type O-glycan biosynthesis		2183.08	0.134326	-14.3511	0.262842	-1.92773	1.04814e-46	5.50806e-45	Down	31.5055	39.061	42.3669	10.7427	11.5037	14.2115	9245	glucosaminyl (N-acetyl) transferase 3, mucin type	GO:0000139,GO:0003829,GO:0005975,GO:0006493,GO:0008109,GO:0016020,GO:0016021,GO:0016266,GO:0018215,GO:0048729,GO:0050892,GO:0060993,GO:0070062,GO:0106325,GO:0106326	Golgi membrane|beta-1,3-galactosyl-O-glycosyl-glycoprotein beta-1,6-N-acetylglucosaminyltransferase activity|carbohydrate metabolic process|protein O-linked glycosylation|N-acetyllactosaminide beta-1,6-N-acetylglucosaminyltransferase activity|membrane|integral component of membrane|O-glycan processing|protein phosphopantetheinylation|tissue morphogenesis|intestinal absorption|kidney morphogenesis…	hsa00512	Mucin type O-glycan biosynthesis
C19orf81	152.673	0.20964	-4.9086	0.490036	-1.02904	9.17286e-07	4.95285e-06	Down	13.4698	16.4735	11.1999	9.1792	6.771	8.56713	342918	chromosome 19 open reading frame 81						141.524	0.232257	-4.85246	0.457862	-1.12702	1.21942e-06	4.12007e-06	Down	13.4698	16.4735	11.1999	9.31643	8.40645	5.38648	342918	chromosome 19 open reading frame 81
ABHD17C	1373.1	0.103829	-9.91339	0.489948	-1.0293	3.64074e-23	1.7989e-21	Down	39.4547	38.5123	41.1865	23.3318	22.962	24.6766	58489	abhydrolase domain containing 17C, depalmitoylase	GO:0002084,GO:0005515,GO:0005886,GO:0008474,GO:0010008,GO:0018215,GO:0043197,GO:0055038,GO:0098839,GO:0098978,GO:0099175,GO:1902817,GO:1905668	protein depalmitoylation|protein binding|plasma membrane|palmitoyl-(protein) hydrolase activity|endosome membrane|protein phosphopantetheinylation|dendritic spine|recycling endosome membrane|postsynaptic density membrane|glutamatergic synapse|regulation o				1273.08	0.100018	-11.2425	0.458674	-1.12446	2.52037e-29	5.25682e-28	Down	39.4547	38.5123	41.1865	22.1927	23.752	21.1235	58489	abhydrolase domain containing 17C, depalmitoylase	GO:0002084,GO:0005515,GO:0005886,GO:0008474,GO:0010008,GO:0018215,GO:0043197,GO:0055038,GO:0098839,GO:0098978,GO:0099175,GO:1902817,GO:1905668	protein depalmitoylation|protein binding|plasma membrane|palmitoyl-(protein) hydrolase activity|endosome membrane|protein phosphopantetheinylation|dendritic spine|recycling endosome membrane|postsynaptic density membrane|glutamatergic synapse|regulation of postsynapse organization|negative regulation of protein localization to microtubule|positive regulation of protein localization to endosome
LAMC2	4061.83	0.142668	-7.21639	0.489863	-1.02955	5.33853e-13	8.09117e-12	Down	42.8104	37.3606	53.0564	28.3934	24.3989	26.6278	3918	laminin subunit gamma 2	GO:0005102,GO:0005201,GO:0005576,GO:0005604,GO:0005607,GO:0005615,GO:0005938,GO:0007155,GO:0008045,GO:0008201,GO:0008284,GO:0008544,GO:0009887,GO:0009888,GO:0016020,GO:0016358,GO:0030198,GO:0030335,GO:0031581,GO:0048471,GO:0062023	signaling receptor binding|extracellular matrix structural constituent|extracellular region|basement membrane|laminin-2 complex|extracellular space|cell cortex|cell adhesion|motor neuron axon guidance|heparin binding|positive regulation of cell population	hsa04151,hsa04510,hsa04512,hsa05145,hsa05146,hsa05165,hsa05200,hsa05222	PI3K-Akt signaling pathway|Focal adhesion|ECM-receptor interaction|Toxoplasmosis|Amoebiasis|Human papillomavirus infection|Pathways in cancer|Small cell lung cancer		3839.04	0.130548	-7.94601	0.487228	-1.03733	1.92613e-15	1.57809e-14	Down	42.8104	37.3606	53.0564	27.6841	27.2379	24.7774	3918	laminin subunit gamma 2	GO:0005102,GO:0005201,GO:0005576,GO:0005604,GO:0005607,GO:0005615,GO:0005938,GO:0007155,GO:0008045,GO:0008201,GO:0008284,GO:0008544,GO:0009887,GO:0009888,GO:0016020,GO:0016358,GO:0030198,GO:0030335,GO:0031581,GO:0048471,GO:0062023	signaling receptor binding|extracellular matrix structural constituent|extracellular region|basement membrane|laminin-2 complex|extracellular space|cell cortex|cell adhesion|motor neuron axon guidance|heparin binding|positive regulation of cell population proliferation|epidermis development|animal organ morphogenesis|tissue development|membrane|dendrite development|extracellular matrix organizati…	hsa04151,hsa04510,hsa04512,hsa05145,hsa05146,hsa05165,hsa05200,hsa05222	PI3K-Akt signaling pathway|Focal adhesion|ECM-receptor interaction|Toxoplasmosis|Amoebiasis|Human papillomavirus infection|Pathways in cancer|Small cell lung cancer
PHC2	3628.25	0.111434	-9.25036	0.489438	-1.0308	2.23746e-20	8.09146e-19	Down	56.4415	58.1921	52.3276	31.5243	30.5382	37.2077	1912	polyhomeotic homolog 2	GO:0000792,GO:0003677,GO:0003682,GO:0005515,GO:0005634,GO:0005654,GO:0007275,GO:0007283,GO:0008270,GO:0031519,GO:0035102,GO:0042393,GO:0042802,GO:0045892	heterochromatin|DNA binding|chromatin binding|protein binding|nucleus|nucleoplasm|multicellular organism development|spermatogenesis|zinc ion binding|PcG protein complex|PRC1 complex|histone binding|identical protein binding|negative regulation of transcr				3268.65	0.0903354	-13.9761	0.41681	-1.26254	2.18016e-44	1.02194e-42	Down	56.4415	58.1921	52.3276	29.8296	28.3556	27.1312	1912	polyhomeotic homolog 2	GO:0000792,GO:0003677,GO:0003682,GO:0005515,GO:0005634,GO:0005654,GO:0007275,GO:0007283,GO:0008270,GO:0031519,GO:0035102,GO:0042393,GO:0042802,GO:0045892	heterochromatin|DNA binding|chromatin binding|protein binding|nucleus|nucleoplasm|multicellular organism development|spermatogenesis|zinc ion binding|PcG protein complex|PRC1 complex|histone binding|identical protein binding|negative regulation of transcription, DNA-templated
B4GALT1	4923.74	0.124819	-8.26119	0.48932	-1.03115	1.44224e-16	3.38927e-15	Down	69.0011	67.0131	78.4408	38.5705	40.3431	48.7104	2683	beta-1,4-galactosyltransferase 1	GO:0000138,GO:0000139,GO:0002064,GO:0002526,GO:0003831,GO:0003945,GO:0004461,GO:0005615,GO:0005794,GO:0005886,GO:0005989,GO:0006012,GO:0006487,GO:0007155,GO:0007339,GO:0007341,GO:0008285,GO:0008378,GO:0009312,GO:0009897,GO:0016020,GO:0016021,GO:0016323,GO	Golgi trans cisterna|Golgi membrane|epithelial cell development|acute inflammatory response|beta-N-acetylglucosaminylglycopeptide beta-1,4-galactosyltransferase activity|N-acetyllactosamine synthase activity|lactose synthase activity|extracellular space|G	hsa00052,hsa00510,hsa00513,hsa00514,hsa00515,hsa00533,hsa00601	Galactose metabolism|N-Glycan biosynthesis|Various types of N-glycan biosynthesis|Other types of O-glycan biosynthesis|Mannose type O-glycan biosynthesis|Glycosaminoglycan biosynthesis - keratan sulfate|Glycosphingolipid biosynthesis - lacto and neolacto		4477.01	0.0964112	-12.6254	0.430107	-1.21723	1.52893e-36	5.04134e-35	Down	69.0011	67.0131	78.4408	38.4261	37.269	37.5102	2683	beta-1,4-galactosyltransferase 1	GO:0000138,GO:0000139,GO:0002064,GO:0002526,GO:0003831,GO:0003945,GO:0004461,GO:0005615,GO:0005794,GO:0005886,GO:0005989,GO:0006012,GO:0006487,GO:0007155,GO:0007339,GO:0007341,GO:0008285,GO:0008378,GO:0009312,GO:0009897,GO:0016020,GO:0016021,GO:0016323,GO:0018146,GO:0030057,GO:0030145,GO:0030175,GO:0030198,GO:0030667,GO:0031526,GO:0032580,GO:0035250,GO:0035577,GO:0043065,GO:0043312,GO:0045136,GO:…	Golgi trans cisterna|Golgi membrane|epithelial cell development|acute inflammatory response|beta-N-acetylglucosaminylglycopeptide beta-1,4-galactosyltransferase activity|N-acetyllactosamine synthase activity|lactose synthase activity|extracellular space|Golgi apparatus|plasma membrane|lactose biosynthetic process|galactose metabolic process|protein N-linked glycosylation|cell adhesion|binding of …	hsa00052,hsa00510,hsa00513,hsa00514,hsa00515,hsa00533,hsa00601	Galactose metabolism|N-Glycan biosynthesis|Various types of N-glycan biosynthesis|Other types of O-glycan biosynthesis|Mannose type O-glycan biosynthesis|Glycosaminoglycan biosynthesis - keratan sulfate|Glycosphingolipid biosynthesis - lacto and neolacto series
CREB3L1	1470.73	0.133813	-7.71321	0.48899	-1.03212	1.22695e-14	2.30185e-13	Down	32.9512	32.0214	32.1272	17.4987	17.1191	23.0893	90993	cAMP responsive element binding protein 3 like 1	GO:0000122,GO:0000785,GO:0000976,GO:0000981,GO:0001227,GO:0001228,GO:0001649,GO:0003682,GO:0005515,GO:0005634,GO:0005783,GO:0005789,GO:0006357,GO:0007275,GO:0010629,GO:0016020,GO:0016021,GO:0016032,GO:0030968,GO:0032967,GO:0035497,GO:0040037,GO:0045892,GO	negative regulation of transcription by RNA polymerase II|chromatin|transcription regulatory region sequence-specific DNA binding|DNA-binding transcription factor activity, RNA polymerase II-specific|DNA-binding transcription repressor activity, RNA polym	hsa04022,hsa04024,hsa04151,hsa04152,hsa04211,hsa04261,hsa04668,hsa04714,hsa04725,hsa04728,hsa04911,hsa04915,hsa04916,hsa04918,hsa04922,hsa04925,hsa04926,hsa04927,hsa04928,hsa04931,hsa04934,hsa04935,hsa04962,hsa05016,hsa05020,hsa05030,hsa05031,hsa05034,hsa	cGMP-PKG signaling pathway|cAMP signaling pathway|PI3K-Akt signaling pathway|AMPK signaling pathway|Longevity regulating pathway|Adrenergic signaling in cardiomyocytes|TNF signaling pathway|Thermogenesis|Cholinergic synapse|Dopaminergic synapse|Insulin se		1275.48	0.0928659	-15.7141	0.363667	-1.45931	1.21011e-55	9.14583e-54	Down	32.9512	32.0214	32.1272	13.9566	14.834	14.5371	90993	cAMP responsive element binding protein 3 like 1	GO:0000122,GO:0000785,GO:0000976,GO:0000981,GO:0001227,GO:0001228,GO:0001649,GO:0003682,GO:0005515,GO:0005634,GO:0005783,GO:0005789,GO:0006357,GO:0007275,GO:0010629,GO:0016020,GO:0016021,GO:0016032,GO:0030968,GO:0032967,GO:0035497,GO:0040037,GO:0045892,GO:0046332,GO:0070278,GO:1902236,GO:1903671,GO:1990440,GO:1990837	negative regulation of transcription by RNA polymerase II|chromatin|transcription regulatory region sequence-specific DNA binding|DNA-binding transcription factor activity, RNA polymerase II-specific|DNA-binding transcription repressor activity, RNA polymerase II-specific|DNA-binding transcription activator activity, RNA polymerase II-specific|osteoblast differentiation|chromatin binding|protein …	hsa04022,hsa04024,hsa04151,hsa04152,hsa04211,hsa04261,hsa04668,hsa04714,hsa04725,hsa04728,hsa04911,hsa04915,hsa04916,hsa04918,hsa04922,hsa04925,hsa04926,hsa04927,hsa04928,hsa04931,hsa04934,hsa04935,hsa04962,hsa05016,hsa05020,hsa05030,hsa05031,hsa05034,hsa05161,hsa05163,hsa05165,hsa05166,hsa05203,hsa05215	cGMP-PKG signaling pathway|cAMP signaling pathway|PI3K-Akt signaling pathway|AMPK signaling pathway|Longevity regulating pathway|Adrenergic signaling in cardiomyocytes|TNF signaling pathway|Thermogenesis|Cholinergic synapse|Dopaminergic synapse|Insulin secretion|Estrogen signaling pathway|Melanogenesis|Thyroid hormone synthesis|Glucagon signaling pathway|Aldosterone synthesis and secretion|Relaxi…
LMAN1	2789.03	0.130699	-7.90613	0.488584	-1.03332	2.65509e-15	5.33748e-14	Down	40.4606	35.4335	42.6102	22.8639	20.7379	26.8086	3998	lectin, mannose binding 1	GO:0000139,GO:0005515,GO:0005537,GO:0005783,GO:0005789,GO:0005793,GO:0005829,GO:0006457,GO:0006888,GO:0007029,GO:0007030,GO:0007596,GO:0010638,GO:0012507,GO:0016020,GO:0016021,GO:0018279,GO:0030017,GO:0030134,GO:0032527,GO:0033116,GO:0034498,GO:0046872,GO	Golgi membrane|protein binding|mannose binding|endoplasmic reticulum|endoplasmic reticulum membrane|endoplasmic reticulum-Golgi intermediate compartment|cytosol|protein folding|endoplasmic reticulum to Golgi vesicle-mediated transport|endoplasmic reticulu	hsa04141	Protein processing in endoplasmic reticulum		2445.73	0.109986	-12.7381	0.378664	-1.40101	3.63214e-37	1.23392e-35	Down	40.4606	35.4335	42.6102	16.3766	19.4266	19.3121	3998	lectin, mannose binding 1	GO:0000139,GO:0005515,GO:0005537,GO:0005783,GO:0005789,GO:0005793,GO:0005829,GO:0006457,GO:0006888,GO:0007029,GO:0007030,GO:0007596,GO:0010638,GO:0012507,GO:0016020,GO:0016021,GO:0018279,GO:0030017,GO:0030134,GO:0032527,GO:0033116,GO:0034498,GO:0046872,GO:0048208,GO:0051082,GO:0062023,GO:0070062,GO:1903215	Golgi membrane|protein binding|mannose binding|endoplasmic reticulum|endoplasmic reticulum membrane|endoplasmic reticulum-Golgi intermediate compartment|cytosol|protein folding|endoplasmic reticulum to Golgi vesicle-mediated transport|endoplasmic reticulum organization|Golgi organization|blood coagulation|positive regulation of organelle organization|ER to Golgi transport vesicle membrane|membran…	hsa04141	Protein processing in endoplasmic reticulum
CCNB1IP1	2779.84	0.140491	-7.36374	0.488173	-1.03454	1.78833e-13	2.8855e-12	Down	111.372	119.821	114.344	57.8607	63.1167	84.0032	57820	cyclin B1 interacting protein 1	GO:0000795,GO:0005515,GO:0007131,GO:0016567,GO:0042802,GO:0046872,GO:0051026,GO:0061630	synaptonemal complex|protein binding|reciprocal meiotic recombination|protein ubiquitination|identical protein binding|metal ion binding|chiasma assembly|ubiquitin protein ligase activity				2405.84	0.0849958	-17.3398	0.360029	-1.47381	2.35352e-67	2.95906e-65	Down	111.372	119.821	114.344	50.5494	50.2489	51.8003	57820	cyclin B1 interacting protein 1	GO:0000795,GO:0005515,GO:0007131,GO:0016567,GO:0042802,GO:0046872,GO:0051026,GO:0061630	synaptonemal complex|protein binding|reciprocal meiotic recombination|protein ubiquitination|identical protein binding|metal ion binding|chiasma assembly|ubiquitin protein ligase activity
WIPI1	492.717	0.133186	-7.76973	0.488078	-1.03482	7.86533e-15	1.4901e-13	Down	7.7941	8.27835	7.45574	4.60491	4.19603	5.15742	55062	WD repeat domain, phosphoinositide interacting 1	GO:0000045,GO:0000139,GO:0000407,GO:0000421,GO:0000422,GO:0005102,GO:0005515,GO:0005737,GO:0005802,GO:0005829,GO:0005856,GO:0006497,GO:0006914,GO:0009267,GO:0010008,GO:0016236,GO:0019898,GO:0030136,GO:0030331,GO:0032266,GO:0034045,GO:0034497,GO:0036498,GO	autophagosome assembly|Golgi membrane|phagophore assembly site|autophagosome membrane|autophagy of mitochondrion|signaling receptor binding|protein binding|cytoplasm|trans-Golgi network|cytosol|cytoskeleton|protein lipidation|autophagy|cellular response t	hsa04136,hsa04140,hsa05010,hsa05014,hsa05016,hsa05017,hsa05022,hsa05131	Autophagy - other|Autophagy - animal|Alzheimer disease|Amyotrophic lateral sclerosis|Huntington disease|Spinocerebellar ataxia|Pathways of neurodegeneration - multiple diseases|Shigellosis		427.354	0.135333	-10.803	0.362989	-1.462	3.32977e-27	6.0946e-26	Down	7.7941	8.27835	7.45574	3.09489	4.02195	3.36694	55062	WD repeat domain, phosphoinositide interacting 1	GO:0000045,GO:0000139,GO:0000407,GO:0000421,GO:0000422,GO:0005102,GO:0005515,GO:0005737,GO:0005802,GO:0005829,GO:0005856,GO:0006497,GO:0006914,GO:0009267,GO:0010008,GO:0016236,GO:0019898,GO:0030136,GO:0030331,GO:0032266,GO:0034045,GO:0034497,GO:0036498,GO:0044804,GO:0048203,GO:0050681,GO:0080025	autophagosome assembly|Golgi membrane|phagophore assembly site|autophagosome membrane|autophagy of mitochondrion|signaling receptor binding|protein binding|cytoplasm|trans-Golgi network|cytosol|cytoskeleton|protein lipidation|autophagy|cellular response to starvation|endosome membrane|macroautophagy|extrinsic component of membrane|clathrin-coated vesicle|estrogen receptor binding|phosphatidylinos…	hsa04136,hsa04140,hsa05010,hsa05014,hsa05016,hsa05017,hsa05022,hsa05131	Autophagy - other|Autophagy - animal|Alzheimer disease|Amyotrophic lateral sclerosis|Huntington disease|Spinocerebellar ataxia|Pathways of neurodegeneration - multiple diseases|Shigellosis
GAB2	767.451	0.153276	-6.75204	0.488041	-1.03493	1.45785e-11	1.77802e-10	Down	7.7309	6.04276	7.98297	3.86412	4.0936	4.95889	9846	GRB2 associated binding protein 2	GO:0005068,GO:0005515,GO:0005547,GO:0005737,GO:0005829,GO:0005886,GO:0007169,GO:0007411,GO:0008284,GO:0019221,GO:0030316,GO:0038095,GO:0043306,GO:0043325,GO:0048015	transmembrane receptor protein tyrosine kinase adaptor activity|protein binding|phosphatidylinositol-3,4,5-trisphosphate binding|cytoplasm|cytosol|plasma membrane|transmembrane receptor protein tyrosine kinase signaling pathway|axon guidance|positive regu	hsa04014,hsa04071,hsa04072,hsa04380,hsa04664,hsa04666,hsa05220	Ras signaling pathway|Sphingolipid signaling pathway|Phospholipase D signaling pathway|Osteoclast differentiation|Fc epsilon RI signaling pathway|Fc gamma R-mediated phagocytosis|Chronic myeloid leukemia		687.381	0.135469	-9.5608	0.407482	-1.29519	1.16849e-21	1.52471e-20	Down	7.7309	6.04276	7.98297	3.6511	3.74588	3.48717	9846	GRB2 associated binding protein 2	GO:0005068,GO:0005515,GO:0005547,GO:0005737,GO:0005829,GO:0005886,GO:0007169,GO:0007411,GO:0008284,GO:0019221,GO:0030316,GO:0038095,GO:0043306,GO:0043325,GO:0048015	transmembrane receptor protein tyrosine kinase adaptor activity|protein binding|phosphatidylinositol-3,4,5-trisphosphate binding|cytoplasm|cytosol|plasma membrane|transmembrane receptor protein tyrosine kinase signaling pathway|axon guidance|positive regulation of cell population proliferation|cytokine-mediated signaling pathway|osteoclast differentiation|Fc-epsilon receptor signaling pathway|pos…	hsa04014,hsa04071,hsa04072,hsa04380,hsa04664,hsa04666,hsa05220	Ras signaling pathway|Sphingolipid signaling pathway|Phospholipase D signaling pathway|Osteoclast differentiation|Fc epsilon RI signaling pathway|Fc gamma R-mediated phagocytosis|Chronic myeloid leukemia
PCNX2	789.435	0.147439	-7.02261	0.487878	-1.03541	2.17766e-12	2.98269e-11	Down	5.92909	5.58205	6.9489	3.13049	3.61941	4.20405	80003	pecanex 2	GO:0003674,GO:0005575,GO:0008150,GO:0016021	molecular_function|cellular_component|biological_process|integral component of membrane				733.192	0.122758	-9.14096	0.459416	-1.12213	6.18999e-20	7.19118e-19	Down	5.92909	5.58205	6.9489	3.41883	3.40709	3.58382	80003	pecanex 2	GO:0003674,GO:0005575,GO:0008150,GO:0016021	molecular_function|cellular_component|biological_process|integral component of membrane
OAF	1592.87	0.0977186	-10.6134	0.487297	-1.03713	2.58181e-26	1.76963e-24	Down	46.9979	48.8905	48.6899	27.5224	28.8864	29.2152	220323	out at first homolog						1415.44	0.0916415	-14.6021	0.395525	-1.33816	2.72337e-48	1.4833e-46	Down	46.9979	48.8905	48.6899	22.7461	24.1898	23.2286	220323	out at first homolog
BTN2A2	443.496	0.1744	-5.95468	0.486835	-1.0385	2.60578e-09	2.24396e-08	Down	8.02693	5.94564	7.96745	3.81215	3.97871	5.20229	10385	butyrophilin subfamily 2 member A2	GO:0001817,GO:0001818,GO:0005102,GO:0005515,GO:0005886,GO:0009897,GO:0016021,GO:0031324,GO:0046007,GO:0050852	regulation of cytokine production|negative regulation of cytokine production|signaling receptor binding|protein binding|plasma membrane|external side of plasma membrane|integral component of membrane|negative regulation of cellular metabolic process|negat				402.299	0.152133	-8.12536	0.424508	-1.23614	4.46042e-16	3.82692e-15	Down	8.02693	5.94564	7.96745	3.84258	3.7253	3.86395	10385	butyrophilin subfamily 2 member A2	GO:0001817,GO:0001818,GO:0005102,GO:0005515,GO:0005886,GO:0009897,GO:0016021,GO:0031324,GO:0046007,GO:0050852	regulation of cytokine production|negative regulation of cytokine production|signaling receptor binding|protein binding|plasma membrane|external side of plasma membrane|integral component of membrane|negative regulation of cellular metabolic process|negative regulation of activated T cell proliferation|T cell receptor signaling pathway
SDE2	1128.58	0.14694	-7.07001	0.48671	-1.03887	1.54922e-12	2.19051e-11	Down	17.7185	20.4315	19.9892	9.8821	10.4903	14.0182	163859	SDE2 telomere maintenance homolog	GO:0003684,GO:0005515,GO:0005634,GO:0005654,GO:0005794,GO:0005829,GO:0005886,GO:0006260,GO:0007049,GO:0016485,GO:0016567,GO:0016607,GO:0034644,GO:0051301,GO:0071156	damaged DNA binding|protein binding|nucleus|nucleoplasm|Golgi apparatus|cytosol|plasma membrane|DNA replication|cell cycle|protein processing|protein ubiquitination|nuclear speck|cellular response to UV|cell division|regulation of cell cycle arrest				1041.53	0.108425	-10.6636	0.448693	-1.1562	1.50701e-26	2.66409e-25	Down	17.7185	20.4315	19.9892	10.4492	11.4025	10.1566	163859	SDE2 telomere maintenance homolog	GO:0003684,GO:0005515,GO:0005634,GO:0005654,GO:0005794,GO:0005829,GO:0005886,GO:0006260,GO:0007049,GO:0016485,GO:0016567,GO:0016607,GO:0034644,GO:0051301,GO:0071156	damaged DNA binding|protein binding|nucleus|nucleoplasm|Golgi apparatus|cytosol|plasma membrane|DNA replication|cell cycle|protein processing|protein ubiquitination|nuclear speck|cellular response to UV|cell division|regulation of cell cycle arrest
NECTIN1	2473.37	0.130975	-7.94055	0.486322	-1.04002	2.01284e-15	4.0952e-14	Down	28.4677	21.2051	27.3743	15.3723	15.3659	14.842	5818	nectin cell adhesion molecule 1	GO:0001618,GO:0002089,GO:0002934,GO:0005515,GO:0005576,GO:0005886,GO:0005912,GO:0006826,GO:0006955,GO:0007155,GO:0007156,GO:0007157,GO:0007411,GO:0015026,GO:0016020,GO:0016021,GO:0019062,GO:0030246,GO:0030425,GO:0032584,GO:0034332,GO:0042802,GO:0042803,GO	virus receptor activity|lens morphogenesis in camera-type eye|desmosome organization|protein binding|extracellular region|plasma membrane|adherens junction|iron ion transport|immune response|cell adhesion|homophilic cell adhesion via plasma membrane adhes	hsa04514,hsa04520,hsa05168	Cell adhesion molecules|Adherens junction|Herpes simplex virus 1 infection		2326.79	0.127844	-8.36256	0.476614	-1.06911	6.13721e-17	5.62424e-16	Down	28.4677	21.2051	27.3743	16.2836	14.7186	14.0541	5818	nectin cell adhesion molecule 1	GO:0001618,GO:0002089,GO:0002934,GO:0005515,GO:0005576,GO:0005886,GO:0005912,GO:0006826,GO:0006955,GO:0007155,GO:0007156,GO:0007157,GO:0007411,GO:0015026,GO:0016020,GO:0016021,GO:0019062,GO:0030246,GO:0030425,GO:0032584,GO:0034332,GO:0042802,GO:0042803,GO:0043231,GO:0043296,GO:0044291,GO:0044877,GO:0046718,GO:0046790,GO:0050839,GO:0051963,GO:0060041,GO:0070166,GO:0098609,GO:0098686,GO:0099059,GO:…	virus receptor activity|lens morphogenesis in camera-type eye|desmosome organization|protein binding|extracellular region|plasma membrane|adherens junction|iron ion transport|immune response|cell adhesion|homophilic cell adhesion via plasma membrane adhesion molecules|heterophilic cell-cell adhesion via plasma membrane cell adhesion molecules|axon guidance|coreceptor activity|membrane|integral co…	hsa04514,hsa04520,hsa05168	Cell adhesion molecules|Adherens junction|Herpes simplex virus 1 infection
IDI1	2640.5	0.107668	-9.68109	0.485537	-1.04235	3.62838e-22	1.58392e-20	Down	32.882	29.6823	28.2838	17.8822	19.1068	16.6124	3422	isopentenyl-diphosphate delta isomerase 1	GO:0004452,GO:0005737,GO:0005777,GO:0005829,GO:0006695,GO:0009240,GO:0016787,GO:0045540,GO:0046872,GO:0050992	isopentenyl-diphosphate delta-isomerase activity|cytoplasm|peroxisome|cytosol|cholesterol biosynthetic process|isopentenyl diphosphate biosynthetic process|hydrolase activity|regulation of cholesterol biosynthetic process|metal ion binding|dimethylallyl d	hsa00900	Terpenoid backbone biosynthesis		2509.68	0.101628	-10.0999	0.490924	-1.02643	5.53064e-24	8.33189e-23	Down	32.882	29.6823	28.2838	16.372	19.5196	18.8422	3422	isopentenyl-diphosphate delta isomerase 1	GO:0004452,GO:0005737,GO:0005777,GO:0005829,GO:0006695,GO:0009240,GO:0016787,GO:0045540,GO:0046872,GO:0050992	isopentenyl-diphosphate delta-isomerase activity|cytoplasm|peroxisome|cytosol|cholesterol biosynthetic process|isopentenyl diphosphate biosynthetic process|hydrolase activity|regulation of cholesterol biosynthetic process|metal ion binding|dimethylallyl diphosphate biosynthetic process	hsa00900	Terpenoid backbone biosynthesis
BRSK1	582.107	0.171979	-6.06407	0.485353	-1.04289	1.32719e-09	1.19429e-08	Down	12.2125	11.7777	11.2909	6.08778	5.67232	9.0511	84446	BR serine/threonine kinase 1	GO:0000086,GO:0000287,GO:0004674,GO:0005524,GO:0005634,GO:0005654,GO:0005737,GO:0005813,GO:0006468,GO:0006974,GO:0007095,GO:0007269,GO:0007409,GO:0008021,GO:0008306,GO:0009411,GO:0010212,GO:0010975,GO:0018105,GO:0019901,GO:0030010,GO:0030054,GO:0030182,GO	G2/M transition of mitotic cell cycle|magnesium ion binding|protein serine/threonine kinase activity|ATP binding|nucleus|nucleoplasm|cytoplasm|centrosome|protein phosphorylation|cellular response to DNA damage stimulus|mitotic G2 DNA damage checkpoint|neu				495.587	0.125775	-12.5127	0.335926	-1.57379	6.36364e-36	2.01435e-34	Down	12.2125	11.7777	11.2909	4.31965	4.79526	5.41978	84446	BR serine/threonine kinase 1	GO:0000086,GO:0000287,GO:0004674,GO:0005524,GO:0005634,GO:0005654,GO:0005737,GO:0005813,GO:0006468,GO:0006974,GO:0007095,GO:0007269,GO:0007409,GO:0008021,GO:0008306,GO:0009411,GO:0010212,GO:0010975,GO:0018105,GO:0019901,GO:0030010,GO:0030054,GO:0030182,GO:0035556,GO:0042149,GO:0043015,GO:0048156,GO:0048167,GO:0048786,GO:0050321,GO:0050770,GO:0051298,GO:0090176,GO:0099504,GO:0106310,GO:0106311,GO:…	G2/M transition of mitotic cell cycle|magnesium ion binding|protein serine/threonine kinase activity|ATP binding|nucleus|nucleoplasm|cytoplasm|centrosome|protein phosphorylation|cellular response to DNA damage stimulus|mitotic G2 DNA damage checkpoint|neurotransmitter secretion|axonogenesis|synaptic vesicle|associative learning|response to UV|response to ionizing radiation|regulation of neuron pr…
MMP14	10056.9	0.0936202	-11.1409	0.485313	-1.04301	7.93093e-29	7.13202e-27	Down	193.005	181.325	184.279	106.093	106.596	116.808	4323	matrix metallopeptidase 14	GO:0001501,GO:0001525,GO:0001541,GO:0001666,GO:0001935,GO:0001958,GO:0004175,GO:0004222,GO:0005178,GO:0005515,GO:0005615,GO:0005634,GO:0005737,GO:0005796,GO:0005829,GO:0005886,GO:0005887,GO:0005925,GO:0006508,GO:0006979,GO:0008270,GO:0008584,GO:0009612,GO	skeletal system development|angiogenesis|ovarian follicle development|response to hypoxia|endothelial cell proliferation|endochondral ossification|endopeptidase activity|metalloendopeptidase activity|integrin binding|protein binding|extracellular space|nu	hsa04668,hsa04912,hsa04928	TNF signaling pathway|GnRH signaling pathway|Parathyroid hormone synthesis, secretion and action		9030.3	0.0789732	-16.3612	0.408356	-1.2921	3.6164e-60	3.28726e-58	Down	193.005	181.325	184.279	94.8883	91.7411	93.1867	4323	matrix metallopeptidase 14	GO:0001501,GO:0001525,GO:0001541,GO:0001666,GO:0001935,GO:0001958,GO:0004175,GO:0004222,GO:0005178,GO:0005515,GO:0005615,GO:0005634,GO:0005737,GO:0005796,GO:0005829,GO:0005886,GO:0005887,GO:0005925,GO:0006508,GO:0006979,GO:0008270,GO:0008584,GO:0009612,GO:0010831,GO:0010954,GO:0014070,GO:0016485,GO:0022617,GO:0030198,GO:0030307,GO:0030324,GO:0030335,GO:0030574,GO:0031012,GO:0031410,GO:0031638,GO:…	skeletal system development|angiogenesis|ovarian follicle development|response to hypoxia|endothelial cell proliferation|endochondral ossification|endopeptidase activity|metalloendopeptidase activity|integrin binding|protein binding|extracellular space|nucleus|cytoplasm|Golgi lumen|cytosol|plasma membrane|integral component of plasma membrane|focal adhesion|proteolysis|response to oxidative stres…	hsa04668,hsa04912,hsa04928	TNF signaling pathway|GnRH signaling pathway|Parathyroid hormone synthesis, secretion and action
PTK2B	824.809	0.153821	-6.79175	0.484741	-1.04471	1.10784e-11	1.38239e-10	Down	10.52	10.133	12.4913	5.9921	5.71427	7.83607	2185	protein tyrosine kinase 2 beta	GO:0000165,GO:0001525,GO:0001556,GO:0001666,GO:0001954,GO:0002040,GO:0002250,GO:0002315,GO:0004683,GO:0004713,GO:0004715,GO:0004972,GO:0005102,GO:0005515,GO:0005524,GO:0005634,GO:0005737,GO:0005829,GO:0005856,GO:0005925,GO:0005938,GO:0006468,GO:0006915,GO	MAPK cascade|angiogenesis|oocyte maturation|response to hypoxia|positive regulation of cell-matrix adhesion|sprouting angiogenesis|adaptive immune response|marginal zone B cell differentiation|calmodulin-dependent protein kinase activity|protein tyrosine	hsa04020,hsa04062,hsa04072,hsa04650,hsa04670,hsa04912,hsa05135,hsa05161,hsa05163,hsa05170	Calcium signaling pathway|Chemokine signaling pathway|Phospholipase D signaling pathway|Natural killer cell mediated cytotoxicity|Leukocyte transendothelial migration|GnRH signaling pathway|Yersinia infection|Hepatitis B|Human cytomegalovirus infection|Hu		709.276	0.125945	-12.0711	0.348616	-1.52029	1.50181e-33	4.15717e-32	Down	10.52	10.133	12.4913	4.42399	4.80509	4.95598	2185	protein tyrosine kinase 2 beta	GO:0000165,GO:0001525,GO:0001556,GO:0001666,GO:0001954,GO:0002040,GO:0002250,GO:0002315,GO:0004683,GO:0004713,GO:0004715,GO:0004972,GO:0005102,GO:0005515,GO:0005524,GO:0005634,GO:0005737,GO:0005829,GO:0005856,GO:0005925,GO:0005938,GO:0006468,GO:0006915,GO:0006968,GO:0006970,GO:0007165,GO:0007166,GO:0007169,GO:0007172,GO:0007173,GO:0007204,GO:0007229,GO:0008022,GO:0008284,GO:0008285,GO:0008360,GO:…	MAPK cascade|angiogenesis|oocyte maturation|response to hypoxia|positive regulation of cell-matrix adhesion|sprouting angiogenesis|adaptive immune response|marginal zone B cell differentiation|calmodulin-dependent protein kinase activity|protein tyrosine kinase activity|non-membrane spanning protein tyrosine kinase activity|NMDA glutamate receptor activity|signaling receptor binding|protein bindi…	hsa04020,hsa04062,hsa04072,hsa04650,hsa04670,hsa04912,hsa05135,hsa05161,hsa05163,hsa05170	Calcium signaling pathway|Chemokine signaling pathway|Phospholipase D signaling pathway|Natural killer cell mediated cytotoxicity|Leukocyte transendothelial migration|GnRH signaling pathway|Yersinia infection|Hepatitis B|Human cytomegalovirus infection|Human immunodeficiency virus 1 infection
ITPRID2	10344.1	0.158975	-6.5757	0.484521	-1.04537	4.84242e-11	5.51684e-10	Down	92.0241	84.4216	121.972	54.5692	52.3211	69.1027	6744	ITPR interacting domain containing 2	GO:0005102,GO:0005654,GO:0005829,GO:0005886,GO:0051015	signaling receptor binding|nucleoplasm|cytosol|plasma membrane|actin filament binding				9276.91	0.132836	-9.78564	0.406157	-1.29989	1.29773e-22	1.80729e-21	Down	92.0241	84.4216	121.972	47.1838	53.1984	48.5484	6744	ITPR interacting domain containing 2	GO:0005102,GO:0005654,GO:0005829,GO:0005886,GO:0051015	signaling receptor binding|nucleoplasm|cytosol|plasma membrane|actin filament binding
YPEL3	816.092	0.147016	-7.11083	0.484509	-1.04541	1.15347e-12	1.67123e-11	Down	34.323	32.7834	37.6803	18.0649	18.8313	24.8404	83719	yippee like 3	GO:0005730,GO:0046872,GO:2000774	nucleolus|metal ion binding|positive regulation of cellular senescence				693.792	0.116032	-13.6814	0.332752	-1.58748	1.31149e-42	5.6369e-41	Down	34.323	32.7834	37.6803	14.3816	14.368	14.0431	83719	yippee like 3	GO:0005730,GO:0046872,GO:2000774	nucleolus|metal ion binding|positive regulation of cellular senescence
RPL22L1	686.233	0.180617	-5.78966	0.484407	-1.04571	7.05303e-09	5.59637e-08	Down	21.5573	30.549	22.202	12.6932	12.6521	18.3541	200916	ribosomal protein L22 like 1	GO:0002181,GO:0003723,GO:0003735,GO:0005515,GO:0005840	cytoplasmic translation|RNA binding|structural constituent of ribosome|protein binding|ribosome	hsa03010,hsa05171	Ribosome|Coronavirus disease - COVID-19		614.257	0.154437	-8.49235	0.402893	-1.31153	2.02508e-17	1.9418e-16	Down	21.5573	30.549	22.202	10.6856	13.919	12.1146	200916	ribosomal protein L22 like 1	GO:0002181,GO:0003723,GO:0003735,GO:0005515,GO:0005840	cytoplasmic translation|RNA binding|structural constituent of ribosome|protein binding|ribosome	hsa03010,hsa05171	Ribosome|Coronavirus disease - COVID-19
CEMIP	607.458	0.157898	-6.62733	0.484161	-1.04644	3.4182e-11	3.968e-10	Down	5.60171	4.83954	6.43634	3.66242	2.80197	3.47839	57214	cell migration inducing hyaluronidase 1	GO:0004415,GO:0005515,GO:0005540,GO:0005576,GO:0005634,GO:0005737,GO:0005783,GO:0005886,GO:0005905,GO:0007605,GO:0010800,GO:0030213,GO:0030214,GO:0030335,GO:0030665,GO:0032050,GO:0045334,GO:0046923,GO:0051281,GO:0090314,GO:1900020	hyalurononglucosaminidase activity|protein binding|hyaluronic acid binding|extracellular region|nucleus|cytoplasm|endoplasmic reticulum|plasma membrane|clathrin-coated pit|sensory perception of sound|positive regulation of peptidyl-threonine phosphorylati				539.525	0.144333	-9.35566	0.392202	-1.35033	8.30817e-21	1.0198e-19	Down	5.60171	4.83954	6.43634	2.79401	2.88976	2.44399	57214	cell migration inducing hyaluronidase 1	GO:0004415,GO:0005515,GO:0005540,GO:0005576,GO:0005634,GO:0005737,GO:0005783,GO:0005886,GO:0005905,GO:0007605,GO:0010800,GO:0030213,GO:0030214,GO:0030335,GO:0030665,GO:0032050,GO:0045334,GO:0046923,GO:0051281,GO:0090314,GO:1900020	hyalurononglucosaminidase activity|protein binding|hyaluronic acid binding|extracellular region|nucleus|cytoplasm|endoplasmic reticulum|plasma membrane|clathrin-coated pit|sensory perception of sound|positive regulation of peptidyl-threonine phosphorylation|hyaluronan biosynthetic process|hyaluronan catabolic process|positive regulation of cell migration|clathrin-coated vesicle membrane|clathrin …
EFNA3	898.399	0.118144	-8.85824	0.484126	-1.04654	8.1285e-19	2.52639e-17	Down	35.9714	31.4628	34.267	18.8513	19.6699	21.3329	1944	ephrin A3	GO:0005005,GO:0005515,GO:0005886,GO:0007267,GO:0007411,GO:0016525,GO:0031225,GO:0031226,GO:0045664,GO:0046875,GO:0048013,GO:1902961	transmembrane-ephrin receptor activity|protein binding|plasma membrane|cell-cell signaling|axon guidance|negative regulation of angiogenesis|anchored component of membrane|intrinsic component of plasma membrane|regulation of neuron differentiation|ephrin	hsa04010,hsa04014,hsa04015,hsa04151,hsa04360,hsa05206	MAPK signaling pathway|Ras signaling pathway|Rap1 signaling pathway|PI3K-Akt signaling pathway|Axon guidance|MicroRNAs in cancer		810.565	0.109913	-11.5757	0.413993	-1.27232	5.46992e-31	1.30242e-29	Down	35.9714	31.4628	34.267	17.6516	16.7426	17.2616	1944	ephrin A3	GO:0005005,GO:0005515,GO:0005886,GO:0007267,GO:0007411,GO:0016525,GO:0031225,GO:0031226,GO:0045664,GO:0046875,GO:0048013,GO:1902961	transmembrane-ephrin receptor activity|protein binding|plasma membrane|cell-cell signaling|axon guidance|negative regulation of angiogenesis|anchored component of membrane|intrinsic component of plasma membrane|regulation of neuron differentiation|ephrin receptor binding|ephrin receptor signaling pathway|positive regulation of aspartic-type endopeptidase activity involved in amyloid precursor pro…	hsa04010,hsa04014,hsa04015,hsa04151,hsa04360,hsa05206	MAPK signaling pathway|Ras signaling pathway|Rap1 signaling pathway|PI3K-Akt signaling pathway|Axon guidance|MicroRNAs in cancer
GAD1	1520	0.104972	-9.97744	0.483857	-1.04735	1.91332e-23	9.88843e-22	Down	24.5296	23.7899	21.3909	13.1587	13.6277	14.1934	2571	glutamate decarboxylase 1	GO:0004351,GO:0005515,GO:0005886,GO:0005938,GO:0006538,GO:0006540,GO:0007268,GO:0007269,GO:0009449,GO:0012506,GO:0016595,GO:0018352,GO:0030170,GO:0035176,GO:0035641,GO:0042136,GO:0042493,GO:0043679,GO:0044877,GO:0047485,GO:0048786,GO:0060077,GO:0061202	glutamate decarboxylase activity|protein binding|plasma membrane|cell cortex|glutamate catabolic process|glutamate decarboxylation to succinate|chemical synaptic transmission|neurotransmitter secretion|gamma-aminobutyric acid biosynthetic process|vesicle	hsa00250,hsa00410,hsa00430,hsa00650,hsa04727,hsa04940	Alanine, aspartate and glutamate metabolism|beta-Alanine metabolism|Taurine and hypotaurine metabolism|Butanoate metabolism|GABAergic synapse|Type I diabetes mellitus		1342.07	0.104721	-13.21	0.383323	-1.38337	7.68381e-40	2.91184e-38	Down	24.5296	23.7899	21.3909	10.3637	11.9315	10.4873	2571	glutamate decarboxylase 1	GO:0004351,GO:0005515,GO:0005886,GO:0005938,GO:0006538,GO:0006540,GO:0007268,GO:0007269,GO:0009449,GO:0012506,GO:0016595,GO:0018352,GO:0030170,GO:0035176,GO:0035641,GO:0042136,GO:0042493,GO:0043679,GO:0044877,GO:0047485,GO:0048786,GO:0060077,GO:0061202	glutamate decarboxylase activity|protein binding|plasma membrane|cell cortex|glutamate catabolic process|glutamate decarboxylation to succinate|chemical synaptic transmission|neurotransmitter secretion|gamma-aminobutyric acid biosynthetic process|vesicle membrane|glutamate binding|protein-pyridoxal-5-phosphate linkage|pyridoxal phosphate binding|social behavior|locomotory exploration behavior|neu…	hsa00250,hsa00410,hsa00430,hsa00650,hsa04727,hsa04940	Alanine, aspartate and glutamate metabolism|beta-Alanine metabolism|Taurine and hypotaurine metabolism|Butanoate metabolism|GABAergic synapse|Type I diabetes mellitus
GGT7	599.253	0.134578	-7.786	0.483698	-1.04782	6.91664e-15	1.31592e-13	Down	13.2175	11.0622	13.5896	7.64527	7.09209	7.54067	2686	gamma-glutamyltransferase 7	GO:0000048,GO:0005515,GO:0005886,GO:0006412,GO:0006508,GO:0006750,GO:0006751,GO:0007283,GO:0016021,GO:0018215,GO:0032355,GO:0032496,GO:0034612,GO:0036374,GO:0102953,GO:0103068,GO:1901750,GO:1902883	peptidyltransferase activity|protein binding|plasma membrane|translation|proteolysis|glutathione biosynthetic process|glutathione catabolic process|spermatogenesis|integral component of membrane|protein phosphopantetheinylation|response to estradiol|respo	hsa00430,hsa00480	Taurine and hypotaurine metabolism|Glutathione metabolism		549.204	0.129121	-9.26809	0.436271	-1.1967	1.89518e-20	2.26831e-19	Down	13.2175	11.0622	13.5896	6.78539	6.48356	7.00477	2686	gamma-glutamyltransferase 7	GO:0000048,GO:0005515,GO:0005886,GO:0006412,GO:0006508,GO:0006750,GO:0006751,GO:0007283,GO:0016021,GO:0018215,GO:0032355,GO:0032496,GO:0034612,GO:0036374,GO:0102953,GO:0103068,GO:1901750,GO:1902883	peptidyltransferase activity|protein binding|plasma membrane|translation|proteolysis|glutathione biosynthetic process|glutathione catabolic process|spermatogenesis|integral component of membrane|protein phosphopantetheinylation|response to estradiol|response to lipopolysaccharide|response to tumor necrosis factor|glutathione hydrolase activity|hypoglycin A gamma-glutamyl transpeptidase activity|l…	hsa00430,hsa00480	Taurine and hypotaurine metabolism|Glutathione metabolism
LTBP4	6130.62	0.101335	-10.3491	0.483396	-1.04872	4.22541e-25	2.52197e-23	Down	80.8521	71.5857	79.1515	45.9086	43.1526	47.0387	8425	latent transforming growth factor beta binding protein 4	GO:0001527,GO:0001558,GO:0005024,GO:0005178,GO:0005201,GO:0005509,GO:0005515,GO:0005539,GO:0005576,GO:0005615,GO:0006457,GO:0007179,GO:0007275,GO:0017015,GO:0030162,GO:0030252,GO:0031012,GO:0045595,GO:0050431,GO:0062023	microfibril|regulation of cell growth|transforming growth factor beta-activated receptor activity|integrin binding|extracellular matrix structural constituent|calcium ion binding|protein binding|glycosaminoglycan binding|extracellular region|extracellular				5498.43	0.0927079	-14.0673	0.404959	-1.30415	6.02965e-45	2.88672e-43	Down	80.8521	71.5857	79.1515	39.7793	38.5574	36.715	8425	latent transforming growth factor beta binding protein 4	GO:0001527,GO:0001558,GO:0005024,GO:0005178,GO:0005201,GO:0005509,GO:0005515,GO:0005539,GO:0005576,GO:0005615,GO:0006457,GO:0007179,GO:0007275,GO:0017015,GO:0030162,GO:0030252,GO:0031012,GO:0045595,GO:0050431,GO:0062023	microfibril|regulation of cell growth|transforming growth factor beta-activated receptor activity|integrin binding|extracellular matrix structural constituent|calcium ion binding|protein binding|glycosaminoglycan binding|extracellular region|extracellular space|protein folding|transforming growth factor beta receptor signaling pathway|multicellular organism development|regulation of transforming …
TINAGL1	6954.47	0.11455	-9.15932	0.483235	-1.0492	5.2227e-20	1.8157e-18	Down	185.863	200.538	214.433	117.097	106.181	129.66	64129	tubulointerstitial nephritis antigen like 1	GO:0005201,GO:0005515,GO:0005576,GO:0005615,GO:0005764,GO:0006508,GO:0008234,GO:0016197,GO:0043236,GO:0062023,GO:0070062	extracellular matrix structural constituent|protein binding|extracellular region|extracellular space|lysosome|proteolysis|cysteine-type peptidase activity|endosomal transport|laminin binding|collagen-containing extracellular matrix|extracellular exosome				6299.72	0.0947512	-13.2509	0.418838	-1.25554	4.46047e-40	1.69991e-38	Down	185.863	200.538	214.433	107.548	103.056	98.0895	64129	tubulointerstitial nephritis antigen like 1	GO:0005201,GO:0005515,GO:0005576,GO:0005615,GO:0005764,GO:0006508,GO:0008234,GO:0016197,GO:0043236,GO:0062023,GO:0070062	extracellular matrix structural constituent|protein binding|extracellular region|extracellular space|lysosome|proteolysis|cysteine-type peptidase activity|endosomal transport|laminin binding|collagen-containing extracellular matrix|extracellular exosome
DEDD2	2234.17	0.121746	-8.63769	0.482431	-1.05161	5.7359e-18	1.59859e-16	Down	72.4345	60.3419	68.8841	41.2352	41.9834	35.0781	162989	death effector domain containing 2	GO:0003677,GO:0005515,GO:0005654,GO:0005730,GO:0006396,GO:0008625,GO:0016075,GO:0019725,GO:0030159,GO:0030262,GO:0035556,GO:0045892,GO:2001238	DNA binding|protein binding|nucleoplasm|nucleolus|RNA processing|extrinsic apoptotic signaling pathway via death domain receptors|rRNA catabolic process|cellular homeostasis|signaling receptor complex adaptor activity|apoptotic nuclear changes|intracellul				2077.91	0.10222	-11.082	0.45603	-1.1328	1.53446e-28	3.01358e-27	Down	72.4345	60.3419	68.8841	37.5056	36.6091	38.7458	162989	death effector domain containing 2	GO:0003677,GO:0005515,GO:0005654,GO:0005730,GO:0006396,GO:0008625,GO:0016075,GO:0019725,GO:0030159,GO:0030262,GO:0035556,GO:0045892,GO:2001238	DNA binding|protein binding|nucleoplasm|nucleolus|RNA processing|extrinsic apoptotic signaling pathway via death domain receptors|rRNA catabolic process|cellular homeostasis|signaling receptor complex adaptor activity|apoptotic nuclear changes|intracellular signal transduction|negative regulation of transcription, DNA-templated|positive regulation of extrinsic apoptotic signaling pathway
H1-2	130.122	0.193262	-5.44407	0.482254	-1.05214	5.20755e-08	3.52103e-07	Down	12.4324	11.5991	12.6438	6.87355	7.87375	6.72958	3006	H1.2 linker histone, cluster member	GO:0000786,GO:0000791,GO:0003690,GO:0003723,GO:0005515,GO:0005634,GO:0006334,GO:0016584,GO:0030261,GO:0031490,GO:0031492,GO:0031936,GO:0045910	nucleosome|euchromatin|double-stranded DNA binding|RNA binding|protein binding|nucleus|nucleosome assembly|nucleosome positioning|chromosome condensation|chromatin DNA binding|nucleosomal DNA binding|negative regulation of chromatin silencing|negative reg				115.558	0.208501	-6.53625	0.388824	-1.36281	6.3082e-11	3.42655e-10	Down	12.4324	11.5991	12.6438	6.74295	5.49293	5.26768	3006	H1.2 linker histone, cluster member	GO:0000786,GO:0000791,GO:0003690,GO:0003723,GO:0005515,GO:0005634,GO:0006334,GO:0016584,GO:0030261,GO:0031490,GO:0031492,GO:0031936,GO:0045910	nucleosome|euchromatin|double-stranded DNA binding|RNA binding|protein binding|nucleus|nucleosome assembly|nucleosome positioning|chromosome condensation|chromatin DNA binding|nucleosomal DNA binding|negative regulation of chromatin silencing|negative regulation of DNA recombination
UBE2B	845.475	0.11439	-9.21077	0.481758	-1.05362	3.23802e-20	1.14941e-18	Down	25.0159	26.5777	26.1537	14.519	14.5541	16.4504	7320	ubiquitin conjugating enzyme E2 B	GO:0000209,GO:0000785,GO:0001701,GO:0001741,GO:0004842,GO:0005515,GO:0005524,GO:0005634,GO:0005654,GO:0005657,GO:0005737,GO:0005886,GO:0006281,GO:0006301,GO:0006511,GO:0006513,GO:0006974,GO:0007283,GO:0007288,GO:0009411,GO:0010845,GO:0016567,GO:0016574,GO	protein polyubiquitination|chromatin|in utero embryonic development|XY body|ubiquitin-protein transferase activity|protein binding|ATP binding|nucleus|nucleoplasm|replication fork|cytoplasm|plasma membrane|DNA repair|postreplication repair|ubiquitin-depen	hsa04120	Ubiquitin mediated proteolysis		780.578	0.112566	-10.3972	0.444306	-1.17037	2.55372e-25	4.21536e-24	Down	25.0159	26.5777	26.1537	15.2158	14.243	12.9149	7320	ubiquitin conjugating enzyme E2 B	GO:0000209,GO:0000785,GO:0001701,GO:0001741,GO:0004842,GO:0005515,GO:0005524,GO:0005634,GO:0005654,GO:0005657,GO:0005737,GO:0005886,GO:0006281,GO:0006301,GO:0006511,GO:0006513,GO:0006974,GO:0007283,GO:0007288,GO:0009411,GO:0010845,GO:0016567,GO:0016574,GO:0031625,GO:0033128,GO:0033503,GO:0033522,GO:0042493,GO:0042769,GO:0043066,GO:0043161,GO:0043951,GO:0045141,GO:0050821,GO:0051026,GO:0051865,GO:…	protein polyubiquitination|chromatin|in utero embryonic development|XY body|ubiquitin-protein transferase activity|protein binding|ATP binding|nucleus|nucleoplasm|replication fork|cytoplasm|plasma membrane|DNA repair|postreplication repair|ubiquitin-dependent protein catabolic process|protein monoubiquitination|cellular response to DNA damage stimulus|spermatogenesis|sperm axoneme assembly|respon…	hsa04120	Ubiquitin mediated proteolysis
CCDC107	258.862	0.154322	-6.82802	0.481727	-1.05371	8.60961e-12	1.09149e-10	Down	13.92	14.2803	14.0114	7.32006	8.19642	9.19044	203260	coiled-coil domain containing 107	GO:0005515,GO:0016021	protein binding|integral component of membrane				235.887	0.156146	-7.90503	0.425037	-1.23434	2.67877e-15	2.16702e-14	Down	13.92	14.2803	14.0114	8.22656	7.10717	6.68247	203260	coiled-coil domain containing 107	GO:0005515,GO:0016021	protein binding|integral component of membrane
ELL	777.483	0.13073	-8.06106	0.48169	-1.05382	7.5638e-16	1.62207e-14	Down	11.0578	9.53735	11.8404	5.9711	6.34119	6.68817	8178	elongation factor for RNA polymerase II	GO:0001701,GO:0005515,GO:0005654,GO:0005829,GO:0006366,GO:0006368,GO:0008023,GO:0010923,GO:0015030,GO:0016604,GO:0016607,GO:0019902,GO:0032786,GO:0032968,GO:0035327,GO:0035363,GO:0042795,GO:0042796,GO:0045945	in utero embryonic development|protein binding|nucleoplasm|cytosol|transcription by RNA polymerase II|transcription elongation from RNA polymerase II promoter|transcription elongation factor complex|negative regulation of phosphatase activity|Cajal body|n				715.637	0.122192	-9.68674	0.44024	-1.18364	3.43305e-22	4.61849e-21	Down	11.0578	9.53735	11.8404	5.88218	5.81845	5.82574	8178	elongation factor for RNA polymerase II	GO:0001701,GO:0005515,GO:0005654,GO:0005829,GO:0006366,GO:0006368,GO:0008023,GO:0010923,GO:0015030,GO:0016604,GO:0016607,GO:0019902,GO:0032786,GO:0032968,GO:0035327,GO:0035363,GO:0042795,GO:0042796,GO:0045945	in utero embryonic development|protein binding|nucleoplasm|cytosol|transcription by RNA polymerase II|transcription elongation from RNA polymerase II promoter|transcription elongation factor complex|negative regulation of phosphatase activity|Cajal body|nuclear body|nuclear speck|phosphatase binding|positive regulation of DNA-templated transcription, elongation|positive regulation of transcriptio…
BTN2A1	755.282	0.146919	-7.17572	0.481549	-1.05425	7.19295e-13	1.07448e-11	Down	14.8004	12.5734	15.5945	7.27854	8.17701	9.70897	11120	butyrophilin subfamily 2 member A1	GO:0001817,GO:0003674,GO:0005102,GO:0005886,GO:0005887,GO:0006629,GO:0009897,GO:0050852	regulation of cytokine production|molecular_function|signaling receptor binding|plasma membrane|integral component of plasma membrane|lipid metabolic process|external side of plasma membrane|T cell receptor signaling pathway				690.186	0.12651	-9.62482	0.429986	-1.21764	6.28151e-22	8.34206e-21	Down	14.8004	12.5734	15.5945	7.31177	7.16285	8.20096	11120	butyrophilin subfamily 2 member A1	GO:0001817,GO:0003674,GO:0005102,GO:0005886,GO:0005887,GO:0006629,GO:0009897,GO:0050852	regulation of cytokine production|molecular_function|signaling receptor binding|plasma membrane|integral component of plasma membrane|lipid metabolic process|external side of plasma membrane|T cell receptor signaling pathway
CLDND1	1267.57	0.124781	-8.45294	0.481376	-1.05476	2.84062e-17	7.34044e-16	Down	35.4333	36.2018	38.6574	21.8914	18.7274	23.9278	56650	claudin domain containing 1	GO:0005515,GO:0009986,GO:0016021	protein binding|cell surface|integral component of membrane				1160.65	0.0990728	-12.1986	0.432705	-1.20854	3.16389e-34	9.03689e-33	Down	35.4333	36.2018	38.6574	18.6769	19.4283	20.4578	56650	claudin domain containing 1	GO:0005515,GO:0009986,GO:0016021	protein binding|cell surface|integral component of membrane
BNIP3L	996.801	0.148034	-7.12605	0.481331	-1.0549	1.03293e-12	1.51119e-11	Down	20.2616	18.5434	18.9514	10.5944	9.41601	13.78	665	BCL2 interacting protein 3 like	GO:0005515,GO:0005521,GO:0005634,GO:0005635,GO:0005739,GO:0005741,GO:0005783,GO:0005829,GO:0010917,GO:0016021,GO:0016032,GO:0016239,GO:0016607,GO:0031224,GO:0035694,GO:0042802,GO:0042803,GO:0042981,GO:0043065,GO:0043066,GO:0043067,GO:0051607,GO:0060548,GO	protein binding|lamin binding|nucleus|nuclear envelope|mitochondrion|mitochondrial outer membrane|endoplasmic reticulum|cytosol|negative regulation of mitochondrial membrane potential|integral component of membrane|viral process|positive regulation of mac	hsa04137	Mitophagy - animal		933.479	0.135118	-8.16887	0.465302	-1.10376	3.11296e-16	2.70185e-15	Down	20.2616	18.5434	18.9514	11.7314	8.70557	12.5193	665	BCL2 interacting protein 3 like	GO:0005515,GO:0005521,GO:0005634,GO:0005635,GO:0005739,GO:0005741,GO:0005783,GO:0005829,GO:0010917,GO:0016021,GO:0016032,GO:0016239,GO:0016607,GO:0031224,GO:0035694,GO:0042802,GO:0042803,GO:0042981,GO:0043065,GO:0043066,GO:0043067,GO:0051607,GO:0060548,GO:0071456,GO:0097345,GO:1903146,GO:1903214	protein binding|lamin binding|nucleus|nuclear envelope|mitochondrion|mitochondrial outer membrane|endoplasmic reticulum|cytosol|negative regulation of mitochondrial membrane potential|integral component of membrane|viral process|positive regulation of macroautophagy|nuclear speck|intrinsic component of membrane|mitochondrial protein catabolic process|identical protein binding|protein homodimeriza…	hsa04137	Mitophagy - animal
ARHGEF18	1949.31	0.150589	-7.00543	0.481317	-1.05494	2.46229e-12	3.3448e-11	Down	15.9676	13.0153	18.7534	8.41304	9.13713	10.4153	23370	Rho/Rac guanine nucleotide exchange factor 18	GO:0005085,GO:0005515,GO:0005829,GO:0005856,GO:0005886,GO:0007179,GO:0007186,GO:0007264,GO:0008360,GO:0016324,GO:0030036,GO:0030054,GO:0035023,GO:0043065,GO:0045177,GO:0046872,GO:0050790,GO:0051056,GO:0051497,GO:0070062,GO:0150105	guanyl-nucleotide exchange factor activity|protein binding|cytosol|cytoskeleton|plasma membrane|transforming growth factor beta receptor signaling pathway|G protein-coupled receptor signaling pathway|small GTPase mediated signal transduction|regulation of	hsa04530	Tight junction		1767.5	0.135206	-9.29422	0.418519	-1.25663	1.48284e-20	1.78912e-19	Down	15.9676	13.0153	18.7534	8.31472	8.53439	7.68495	23370	Rho/Rac guanine nucleotide exchange factor 18	GO:0005085,GO:0005515,GO:0005829,GO:0005856,GO:0005886,GO:0007179,GO:0007186,GO:0007264,GO:0008360,GO:0016324,GO:0030036,GO:0030054,GO:0035023,GO:0043065,GO:0045177,GO:0046872,GO:0050790,GO:0051056,GO:0051497,GO:0070062,GO:0150105	guanyl-nucleotide exchange factor activity|protein binding|cytosol|cytoskeleton|plasma membrane|transforming growth factor beta receptor signaling pathway|G protein-coupled receptor signaling pathway|small GTPase mediated signal transduction|regulation of cell shape|apical plasma membrane|actin cytoskeleton organization|cell junction|regulation of Rho protein signal transduction|positive regulati…	hsa04530	Tight junction
VSIG10L	251.198	0.166262	-6.36144	0.480409	-1.05767	1.99872e-10	2.05807e-09	Down	4.6693	4.32896	5.04092	2.37526	2.68955	3.13295	147645	V-set and immunoglobulin domain containing 10 like	GO:0005654,GO:0016021	nucleoplasm|integral component of membrane				231.253	0.158734	-7.48947	0.438656	-1.18884	6.91501e-14	4.92992e-13	Down	4.6693	4.32896	5.04092	2.5625	2.67503	2.32336	147645	V-set and immunoglobulin domain containing 10 like	GO:0005654,GO:0016021	nucleoplasm|integral component of membrane
CARD10	2154.01	0.10917	-9.69162	0.480288	-1.05803	3.273e-22	1.44279e-20	Down	36.8359	32.8102	38.3686	20.6735	20.6144	21.7987	29775	caspase recruitment domain family member 10	GO:0005515,GO:0005737,GO:0007250,GO:0030159,GO:0032449,GO:0042981,GO:0050700,GO:0065003,GO:0090051,GO:1900182	protein binding|cytoplasm|activation of NF-kappaB-inducing kinase activity|signaling receptor complex adaptor activity|CBM complex|regulation of apoptotic process|CARD domain binding|protein-containing complex assembly|negative regulation of cell migratio	hsa04064	NF-kappa B signaling pathway		1981.25	0.0997477	-11.9441	0.43788	-1.19139	6.97401e-33	1.86153e-31	Down	36.8359	32.8102	38.3686	19.1019	19.7498	19.2019	29775	caspase recruitment domain family member 10	GO:0005515,GO:0005737,GO:0007250,GO:0030159,GO:0032449,GO:0042981,GO:0050700,GO:0065003,GO:0090051,GO:1900182	protein binding|cytoplasm|activation of NF-kappaB-inducing kinase activity|signaling receptor complex adaptor activity|CBM complex|regulation of apoptotic process|CARD domain binding|protein-containing complex assembly|negative regulation of cell migration involved in sprouting angiogenesis|positive regulation of protein localization to nucleus	hsa04064	NF-kappa B signaling pathway
NFKB2	2246.91	0.139048	-7.63295	0.479185	-1.06134	2.29442e-14	4.1266e-13	Down	34.855	38.0254	40.4034	20.45	19.1114	26.427	4791	nuclear factor kappa B subunit 2	GO:0000785,GO:0000978,GO:0000981,GO:0001228,GO:0002268,GO:0002467,GO:0003700,GO:0005515,GO:0005634,GO:0005654,GO:0005737,GO:0005829,GO:0006355,GO:0006357,GO:0007568,GO:0030198,GO:0032481,GO:0032496,GO:0033257,GO:0034097,GO:0038061,GO:0045944,GO:0048511,GO	chromatin|RNA polymerase II cis-regulatory region sequence-specific DNA binding|DNA-binding transcription factor activity, RNA polymerase II-specific|DNA-binding transcription activator activity, RNA polymerase II-specific|follicular dendritic cell differ	hsa04010,hsa04064,hsa04380,hsa04625,hsa05134,hsa05166,hsa05169,hsa05200,hsa05203,hsa05224	MAPK signaling pathway|NF-kappa B signaling pathway|Osteoclast differentiation|C-type lectin receptor signaling pathway|Legionellosis|Human T-cell leukemia virus 1 infection|Epstein-Barr virus infection|Pathways in cancer|Viral carcinogenesis|Breast cance	RHD	1941.35	0.109213	-13.8862	0.349521	-1.51655	7.6792e-44	3.50197e-42	Down	34.855	38.0254	40.4034	17.4702	16.3615	14.7341	4791	nuclear factor kappa B subunit 2	GO:0000785,GO:0000978,GO:0000981,GO:0001228,GO:0002268,GO:0002467,GO:0003700,GO:0005515,GO:0005634,GO:0005654,GO:0005737,GO:0005829,GO:0006355,GO:0006357,GO:0007568,GO:0030198,GO:0032481,GO:0032496,GO:0033257,GO:0034097,GO:0038061,GO:0045944,GO:0048511,GO:0048536,GO:0051092,GO:1990837	chromatin|RNA polymerase II cis-regulatory region sequence-specific DNA binding|DNA-binding transcription factor activity, RNA polymerase II-specific|DNA-binding transcription activator activity, RNA polymerase II-specific|follicular dendritic cell differentiation|germinal center formation|DNA-binding transcription factor activity|protein binding|nucleus|nucleoplasm|cytoplasm|cytosol|regulation o…	hsa04010,hsa04064,hsa04380,hsa04625,hsa05134,hsa05166,hsa05169,hsa05200,hsa05203,hsa05224	MAPK signaling pathway|NF-kappa B signaling pathway|Osteoclast differentiation|C-type lectin receptor signaling pathway|Legionellosis|Human T-cell leukemia virus 1 infection|Epstein-Barr virus infection|Pathways in cancer|Viral carcinogenesis|Breast cancer	RHD
GRHL3	711.641	0.201499	-5.26794	0.47914	-1.06148	1.37966e-07	8.71281e-07	Down	13.9402	10.4593	19.1946	7.12629	9.50562	8.81454	57822	grainyhead like transcription factor 3	GO:0000785,GO:0000978,GO:0000981,GO:0001228,GO:0001736,GO:0001843,GO:0005515,GO:0005634,GO:0005654,GO:0006357,GO:0007389,GO:0007398,GO:0007417,GO:0008544,GO:0031490,GO:0032956,GO:0042060,GO:0043547,GO:0043565,GO:0045944,GO:0061029,GO:0061436,GO:0090103,GO	chromatin|RNA polymerase II cis-regulatory region sequence-specific DNA binding|DNA-binding transcription factor activity, RNA polymerase II-specific|DNA-binding transcription activator activity, RNA polymerase II-specific|establishment of planar polarity			CP2	643.761	0.186603	-6.83026	0.413356	-1.27454	8.47623e-12	5.03669e-11	Down	13.9402	10.4593	19.1946	6.78834	7.18622	8.18373	57822	grainyhead like transcription factor 3	GO:0000785,GO:0000978,GO:0000981,GO:0001228,GO:0001736,GO:0001843,GO:0005515,GO:0005634,GO:0005654,GO:0006357,GO:0007389,GO:0007398,GO:0007417,GO:0008544,GO:0031490,GO:0032956,GO:0042060,GO:0043547,GO:0043565,GO:0045944,GO:0061029,GO:0061436,GO:0090103,GO:0090179	chromatin|RNA polymerase II cis-regulatory region sequence-specific DNA binding|DNA-binding transcription factor activity, RNA polymerase II-specific|DNA-binding transcription activator activity, RNA polymerase II-specific|establishment of planar polarity|neural tube closure|protein binding|nucleus|nucleoplasm|regulation of transcription by RNA polymerase II|pattern specification process|ectoderm…			CP2
EHF	974.95	0.150402	-7.08815	0.477617	-1.06607	1.35919e-12	1.94011e-11	Down	8.89295	8.42328	10.5887	4.74876	5.04617	6.41745	26298	ETS homologous factor	GO:0000785,GO:0000978,GO:0000981,GO:0001228,GO:0003677,GO:0003700,GO:0005634,GO:0005654,GO:0005794,GO:0006357,GO:0006366,GO:0007275,GO:0030154,GO:0030855,GO:0045893,GO:0045944,GO:0050673	chromatin|RNA polymerase II cis-regulatory region sequence-specific DNA binding|DNA-binding transcription factor activity, RNA polymerase II-specific|DNA-binding transcription activator activity, RNA polymerase II-specific|DNA binding|DNA-binding transcri			ETS	864.497	0.124526	-11.0987	0.383667	-1.38207	1.27266e-28	2.50309e-27	Down	8.89295	8.42328	10.5887	4.23124	4.66102	4.2536	26298	ETS homologous factor	GO:0000785,GO:0000978,GO:0000981,GO:0001228,GO:0003677,GO:0003700,GO:0005634,GO:0005654,GO:0005794,GO:0006357,GO:0006366,GO:0007275,GO:0030154,GO:0030855,GO:0045893,GO:0045944,GO:0050673	chromatin|RNA polymerase II cis-regulatory region sequence-specific DNA binding|DNA-binding transcription factor activity, RNA polymerase II-specific|DNA-binding transcription activator activity, RNA polymerase II-specific|DNA binding|DNA-binding transcription factor activity|nucleus|nucleoplasm|Golgi apparatus|regulation of transcription by RNA polymerase II|transcription by RNA polymerase II|mu…			ETS
NPC1	3811.57	0.16719	-6.37828	0.477515	-1.06638	1.79083e-10	1.85677e-09	Down	35.4488	29.188	40.5578	17.2321	18.3772	25.521	4864	NPC intracellular cholesterol transporter 1	GO:0001618,GO:0004888,GO:0005515,GO:0005576,GO:0005635,GO:0005764,GO:0005765,GO:0005783,GO:0005794,GO:0005887,GO:0006486,GO:0006897,GO:0006914,GO:0007041,GO:0007628,GO:0008203,GO:0008206,GO:0015248,GO:0015485,GO:0016020,GO:0016021,GO:0016242,GO:0030301,GO	virus receptor activity|transmembrane signaling receptor activity|protein binding|extracellular region|nuclear envelope|lysosome|lysosomal membrane|endoplasmic reticulum|Golgi apparatus|integral component of plasma membrane|protein glycosylation|endocytos	hsa04142,hsa04979	Lysosome|Cholesterol metabolism		3359.09	0.122889	-11.5066	0.37526	-1.41404	1.2215e-30	2.83326e-29	Down	35.4488	29.188	40.5578	15.6299	16.1359	16.7271	4864	NPC intracellular cholesterol transporter 1	GO:0001618,GO:0004888,GO:0005515,GO:0005576,GO:0005635,GO:0005764,GO:0005765,GO:0005783,GO:0005794,GO:0005887,GO:0006486,GO:0006897,GO:0006914,GO:0007041,GO:0007628,GO:0008203,GO:0008206,GO:0015248,GO:0015485,GO:0016020,GO:0016021,GO:0016242,GO:0030301,GO:0031579,GO:0031902,GO:0032367,GO:0033344,GO:0034383,GO:0038023,GO:0042493,GO:0042632,GO:0045121,GO:0046686,GO:0046718,GO:0048471,GO:0060548,GO:…	virus receptor activity|transmembrane signaling receptor activity|protein binding|extracellular region|nuclear envelope|lysosome|lysosomal membrane|endoplasmic reticulum|Golgi apparatus|integral component of plasma membrane|protein glycosylation|endocytosis|autophagy|lysosomal transport|adult walking behavior|cholesterol metabolic process|bile acid metabolic process|sterol transporter activity|ch…	hsa04142,hsa04979	Lysosome|Cholesterol metabolism
AARS1	7600.26	0.134885	-7.90799	0.477421	-1.06667	2.61583e-15	5.2664e-14	Down	139.773	162.971	154.361	83.899	75.7093	105.518	16	alanyl-tRNA synthetase 1	GO:0000049,GO:0002161,GO:0002196,GO:0004813,GO:0005524,GO:0005737,GO:0005739,GO:0005829,GO:0006400,GO:0006418,GO:0006419,GO:0008033,GO:0008270,GO:0016020,GO:0016597,GO:0070062,GO:0106074	tRNA binding|aminoacyl-tRNA editing activity|Ser-tRNA(Ala) hydrolase activity|alanine-tRNA ligase activity|ATP binding|cytoplasm|mitochondrion|cytosol|tRNA modification|tRNA aminoacylation for protein translation|alanyl-tRNA aminoacylation|tRNA processing	hsa00970	Aminoacyl-tRNA biosynthesis		7095.27	0.101835	-11.1127	0.456389	-1.13167	1.0883e-28	2.14991e-27	Down	139.773	162.971	154.361	90.6644	87.7586	77.3048	16	alanyl-tRNA synthetase 1	GO:0000049,GO:0002161,GO:0002196,GO:0004813,GO:0005524,GO:0005737,GO:0005739,GO:0005829,GO:0006400,GO:0006418,GO:0006419,GO:0008033,GO:0008270,GO:0016020,GO:0016597,GO:0070062,GO:0106074	tRNA binding|aminoacyl-tRNA editing activity|Ser-tRNA(Ala) hydrolase activity|alanine-tRNA ligase activity|ATP binding|cytoplasm|mitochondrion|cytosol|tRNA modification|tRNA aminoacylation for protein translation|alanyl-tRNA aminoacylation|tRNA processing|zinc ion binding|membrane|amino acid binding|extracellular exosome|aminoacyl-tRNA metabolism involved in translational fidelity	hsa00970	Aminoacyl-tRNA biosynthesis
ZYX	5162.79	0.128175	-8.32228	0.477407	-1.06671	8.62857e-17	2.08212e-15	Down	150.71	141.065	186.554	92.3528	88.6459	96.8574	7791	zyxin	GO:0001725,GO:0003723,GO:0005515,GO:0005634,GO:0005737,GO:0005829,GO:0005886,GO:0005912,GO:0005925,GO:0007160,GO:0007165,GO:0007179,GO:0007229,GO:0007267,GO:0015629,GO:0016032,GO:0043149,GO:0045335,GO:0046872,GO:0050727,GO:0071346	stress fiber|RNA binding|protein binding|nucleus|cytoplasm|cytosol|plasma membrane|adherens junction|focal adhesion|cell-matrix adhesion|signal transduction|transforming growth factor beta receptor signaling pathway|integrin-mediated signaling pathway|cel	hsa04510	Focal adhesion		4841.72	0.119662	-9.27623	0.463292	-1.11001	1.75583e-20	2.10903e-19	Down	150.71	141.065	186.554	96.2218	86.4452	89.3704	7791	zyxin	GO:0001725,GO:0003723,GO:0005515,GO:0005634,GO:0005737,GO:0005829,GO:0005886,GO:0005912,GO:0005925,GO:0007160,GO:0007165,GO:0007179,GO:0007229,GO:0007267,GO:0015629,GO:0016032,GO:0043149,GO:0045335,GO:0046872,GO:0050727,GO:0071346	stress fiber|RNA binding|protein binding|nucleus|cytoplasm|cytosol|plasma membrane|adherens junction|focal adhesion|cell-matrix adhesion|signal transduction|transforming growth factor beta receptor signaling pathway|integrin-mediated signaling pathway|cell-cell signaling|actin cytoskeleton|viral process|stress fiber assembly|phagocytic vesicle|metal ion binding|regulation of inflammatory response…	hsa04510	Focal adhesion
RIPK4	1060	0.132808	-8.03587	0.477234	-1.06723	9.29161e-16	1.97377e-14	Down	18.7711	16.9592	21.4099	10.2525	10.803	12.1137	54101	receptor interacting serine/threonine kinase 4	GO:0002009,GO:0005515,GO:0005524,GO:0005737,GO:0006468,GO:0016020,GO:0051092,GO:0106310,GO:0106311	morphogenesis of an epithelium|protein binding|ATP binding|cytoplasm|protein phosphorylation|membrane|positive regulation of NF-kappaB transcription factor activity|protein serine kinase activity|protein threonine kinase activity				978.553	0.124161	-9.52803	0.440431	-1.18301	1.603e-21	2.07357e-20	Down	18.7711	16.9592	21.4099	9.42945	10.1259	11.3483	54101	receptor interacting serine/threonine kinase 4	GO:0002009,GO:0005515,GO:0005524,GO:0005737,GO:0006468,GO:0016020,GO:0051092,GO:0106310,GO:0106311	morphogenesis of an epithelium|protein binding|ATP binding|cytoplasm|protein phosphorylation|membrane|positive regulation of NF-kappaB transcription factor activity|protein serine kinase activity|protein threonine kinase activity
PNPLA8	660.519	0.136864	-7.80076	0.477098	-1.06764	6.15353e-15	1.17405e-13	Down	7.83838	8.15804	8.63986	4.24647	4.50125	5.54075	50640	patatin like phospholipase domain containing 8	GO:0001516,GO:0004620,GO:0004622,GO:0005524,GO:0005739,GO:0005777,GO:0005778,GO:0005789,GO:0006631,GO:0008219,GO:0016020,GO:0016021,GO:0019369,GO:0031966,GO:0034638,GO:0036151,GO:0036152,GO:0043651,GO:0046338,GO:0047499,GO:0050482,GO:0055088,GO:0070328,GO	prostaglandin biosynthetic process|phospholipase activity|lysophospholipase activity|ATP binding|mitochondrion|peroxisome|peroxisomal membrane|endoplasmic reticulum membrane|fatty acid metabolic process|cell death|membrane|integral component of membrane|a				603.578	0.120662	-10.2106	0.425719	-1.23203	1.77775e-24	2.75848e-23	Down	7.83838	8.15804	8.63986	4.2285	3.89351	4.7413	50640	patatin like phospholipase domain containing 8	GO:0001516,GO:0004620,GO:0004622,GO:0005524,GO:0005739,GO:0005777,GO:0005778,GO:0005789,GO:0006631,GO:0008219,GO:0016020,GO:0016021,GO:0019369,GO:0031966,GO:0034638,GO:0036151,GO:0036152,GO:0043651,GO:0046338,GO:0047499,GO:0050482,GO:0055088,GO:0070328,GO:0102545	prostaglandin biosynthetic process|phospholipase activity|lysophospholipase activity|ATP binding|mitochondrion|peroxisome|peroxisomal membrane|endoplasmic reticulum membrane|fatty acid metabolic process|cell death|membrane|integral component of membrane|arachidonic acid metabolic process|mitochondrial membrane|phosphatidylcholine catabolic process|phosphatidylcholine acyl-chain remodeling|phospha…
NUAK2	1312.99	0.15607	-6.84156	0.477058	-1.06776	7.83341e-12	1.00131e-10	Down	24.6776	23.1224	29.5595	12.9368	13.7314	18.2288	81788	NUAK family kinase 2	GO:0000287,GO:0004674,GO:0005515,GO:0005524,GO:0005634,GO:0005737,GO:0006468,GO:0006915,GO:0030036,GO:0035556,GO:0042149,GO:0043066,GO:0106310,GO:0106311	magnesium ion binding|protein serine/threonine kinase activity|protein binding|ATP binding|nucleus|cytoplasm|protein phosphorylation|apoptotic process|actin cytoskeleton organization|intracellular signal transduction|cellular response to glucose starvatio				1196.56	0.127538	-9.77412	0.421449	-1.24657	1.45413e-22	2.01259e-21	Down	24.6776	23.1224	29.5595	14.1016	13.8831	12.0317	81788	NUAK family kinase 2	GO:0000287,GO:0004674,GO:0005515,GO:0005524,GO:0005634,GO:0005737,GO:0006468,GO:0006915,GO:0030036,GO:0035556,GO:0042149,GO:0043066,GO:0106310,GO:0106311	magnesium ion binding|protein serine/threonine kinase activity|protein binding|ATP binding|nucleus|cytoplasm|protein phosphorylation|apoptotic process|actin cytoskeleton organization|intracellular signal transduction|cellular response to glucose starvation|negative regulation of apoptotic process|protein serine kinase activity|protein threonine kinase activity
DNAJB11	2588.58	0.0941979	-11.3356	0.47705	-1.06779	8.74546e-30	8.67408e-28	Down	109.155	113.361	103.907	60.8642	63.1056	65.232	51726	DnaJ heat shock protein family (Hsp40) member B11	GO:0005515,GO:0005783,GO:0005788,GO:0006457,GO:0016020,GO:0032781,GO:0036498,GO:0051082,GO:0051604,GO:0051787,GO:0101031	protein binding|endoplasmic reticulum|endoplasmic reticulum lumen|protein folding|membrane|positive regulation of ATPase activity|IRE1-mediated unfolded protein response|unfolded protein binding|protein maturation|misfolded protein binding|chaperone compl	hsa04141	Protein processing in endoplasmic reticulum		2466.79	0.0903961	-11.503	0.486387	-1.03982	1.27445e-30	2.9459e-29	Down	109.155	113.361	103.907	62.993	61.6243	70.1363	51726	DnaJ heat shock protein family (Hsp40) member B11	GO:0005515,GO:0005783,GO:0005788,GO:0006457,GO:0016020,GO:0032781,GO:0036498,GO:0051082,GO:0051604,GO:0051787,GO:0101031	protein binding|endoplasmic reticulum|endoplasmic reticulum lumen|protein folding|membrane|positive regulation of ATPase activity|IRE1-mediated unfolded protein response|unfolded protein binding|protein maturation|misfolded protein binding|chaperone complex	hsa04141	Protein processing in endoplasmic reticulum
ERMP1	4061.66	0.116632	-9.16949	0.4765	-1.06945	4.75258e-20	1.66082e-18	Down	54.3322	45.3967	52.495	28.9321	27.3237	31.9397	79956	endoplasmic reticulum metallopeptidase 1	GO:0005515,GO:0005783,GO:0005789,GO:0006508,GO:0008237,GO:0016020,GO:0016021,GO:0030968,GO:0034599,GO:0046872	protein binding|endoplasmic reticulum|endoplasmic reticulum membrane|proteolysis|metallopeptidase activity|membrane|integral component of membrane|endoplasmic reticulum unfolded protein response|cellular response to oxidative stress|metal ion binding				3623.51	0.104761	-12.9283	0.391103	-1.35438	3.1164e-38	1.10039e-36	Down	54.3322	45.3967	52.495	22.2094	25.9392	24.9557	79956	endoplasmic reticulum metallopeptidase 1	GO:0005515,GO:0005783,GO:0005789,GO:0006508,GO:0008237,GO:0016020,GO:0016021,GO:0030968,GO:0034599,GO:0046872	protein binding|endoplasmic reticulum|endoplasmic reticulum membrane|proteolysis|metallopeptidase activity|membrane|integral component of membrane|endoplasmic reticulum unfolded protein response|cellular response to oxidative stress|metal ion binding
WEE1	2332.46	0.149184	-7.17198	0.476336	-1.06995	7.39224e-13	1.09938e-11	Down	36.5304	37.1558	39.0793	19.0545	18.8275	27.4103	7465	WEE1 G2 checkpoint kinase	GO:0000086,GO:0000226,GO:0000287,GO:0004672,GO:0004713,GO:0004715,GO:0005515,GO:0005524,GO:0005634,GO:0005654,GO:0005730,GO:0005737,GO:0007093,GO:0016301,GO:0018108,GO:0030010,GO:0048812,GO:0051301,GO:2000134	G2/M transition of mitotic cell cycle|microtubule cytoskeleton organization|magnesium ion binding|protein kinase activity|protein tyrosine kinase activity|non-membrane spanning protein tyrosine kinase activity|protein binding|ATP binding|nucleus|nucleopla	hsa04110,hsa05170	Cell cycle|Human immunodeficiency virus 1 infection		2122.14	0.0882215	-14.2444	0.41851	-1.25666	4.85502e-46	2.47404e-44	Down	36.5304	37.1558	39.0793	18.6447	19.6516	19.6183	7465	WEE1 G2 checkpoint kinase	GO:0000086,GO:0000226,GO:0000287,GO:0004672,GO:0004713,GO:0004715,GO:0005515,GO:0005524,GO:0005634,GO:0005654,GO:0005730,GO:0005737,GO:0007093,GO:0016301,GO:0018108,GO:0030010,GO:0048812,GO:0051301,GO:2000134	G2/M transition of mitotic cell cycle|microtubule cytoskeleton organization|magnesium ion binding|protein kinase activity|protein tyrosine kinase activity|non-membrane spanning protein tyrosine kinase activity|protein binding|ATP binding|nucleus|nucleoplasm|nucleolus|cytoplasm|mitotic cell cycle checkpoint|kinase activity|peptidyl-tyrosine phosphorylation|establishment of cell polarity|neuron pro…	hsa04110,hsa05170	Cell cycle|Human immunodeficiency virus 1 infection
KLF10	3351.83	0.19505	-5.48653	0.47627	-1.07015	4.09899e-08	2.82099e-07	Down	73.9295	71.3148	72.1447	33.7407	32.0922	59.9752	7071	Kruppel like factor 10	GO:0000122,GO:0000785,GO:0000978,GO:0000981,GO:0001046,GO:0001228,GO:0003700,GO:0005515,GO:0005634,GO:0006357,GO:0007267,GO:0007623,GO:0008285,GO:0009267,GO:0030282,GO:0035019,GO:0042752,GO:0045672,GO:0045892,GO:0045944,GO:0046872,GO:1901653,GO:1990837	negative regulation of transcription by RNA polymerase II|chromatin|RNA polymerase II cis-regulatory region sequence-specific DNA binding|DNA-binding transcription factor activity, RNA polymerase II-specific|core promoter sequence-specific DNA binding|DNA			zf-C2H2	2874.61	0.0971985	-16.1498	0.336871	-1.56973	1.13971e-58	9.64307e-57	Down	73.9295	71.3148	72.1447	30.7649	31.9688	27.0906	7071	Kruppel like factor 10	GO:0000122,GO:0000785,GO:0000978,GO:0000981,GO:0001046,GO:0001228,GO:0003700,GO:0005515,GO:0005634,GO:0006357,GO:0007267,GO:0007623,GO:0008285,GO:0009267,GO:0030282,GO:0035019,GO:0042752,GO:0045672,GO:0045892,GO:0045944,GO:0046872,GO:1901653,GO:1990837	negative regulation of transcription by RNA polymerase II|chromatin|RNA polymerase II cis-regulatory region sequence-specific DNA binding|DNA-binding transcription factor activity, RNA polymerase II-specific|core promoter sequence-specific DNA binding|DNA-binding transcription activator activity, RNA polymerase II-specific|DNA-binding transcription factor activity|protein binding|nucleus|regulati…			zf-C2H2
SLC25A37	1386.66	0.156128	-6.86024	0.475964	-1.07108	6.87455e-12	8.84835e-11	Down	34.6921	29.5268	40.2326	17.6253	18.8849	23.9842	51312	solute carrier family 25 member 37	GO:0005381,GO:0005515,GO:0005743,GO:0016021,GO:0048250,GO:0055072	iron ion transmembrane transporter activity|protein binding|mitochondrial inner membrane|integral component of membrane|iron import into the mitochondrion|iron ion homeostasis				1238.23	0.12687	-10.6497	0.391988	-1.35112	1.75021e-26	3.08593e-25	Down	34.6921	29.5268	40.2326	16.4928	16.8963	16.8911	51312	solute carrier family 25 member 37	GO:0005381,GO:0005515,GO:0005743,GO:0016021,GO:0048250,GO:0055072	iron ion transmembrane transporter activity|protein binding|mitochondrial inner membrane|integral component of membrane|iron import into the mitochondrion|iron ion homeostasis
IL2RG	238.284	0.199279	-5.38019	0.475607	-1.07216	7.4406e-08	4.92233e-07	Down	10.1391	9.73581	13.3875	6.45874	5.14829	7.6489	3561	interleukin 2 receptor subunit gamma	GO:0000165,GO:0004896,GO:0004911,GO:0004913,GO:0004917,GO:0005515,GO:0005768,GO:0005829,GO:0005886,GO:0005887,GO:0006955,GO:0007165,GO:0009897,GO:0009986,GO:0016020,GO:0016032,GO:0019221,GO:0019955,GO:0019976,GO:0035723,GO:0035771,GO:0038110,GO:0038111,GO	MAPK cascade|cytokine receptor activity|interleukin-2 receptor activity|interleukin-4 receptor activity|interleukin-7 receptor activity|protein binding|endosome|cytosol|plasma membrane|integral component of plasma membrane|immune response|signal transduct	hsa04060,hsa04061,hsa04144,hsa04151,hsa04630,hsa04658,hsa04659,hsa05162,hsa05166,hsa05200,hsa05321,hsa05340	Cytokine-cytokine receptor interaction|Viral protein interaction with cytokine and cytokine receptor|Endocytosis|PI3K-Akt signaling pathway|JAK-STAT signaling pathway|Th1 and Th2 cell differentiation|Th17 cell differentiation|Measles|Human T-cell leukemia		203.9	0.208723	-7.59823	0.333111	-1.58592	3.00203e-14	2.20932e-13	Down	10.1391	9.73581	13.3875	4.88165	5.38014	3.35717	3561	interleukin 2 receptor subunit gamma	GO:0000165,GO:0004896,GO:0004911,GO:0004913,GO:0004917,GO:0005515,GO:0005768,GO:0005829,GO:0005886,GO:0005887,GO:0006955,GO:0007165,GO:0009897,GO:0009986,GO:0016020,GO:0016032,GO:0019221,GO:0019955,GO:0019976,GO:0035723,GO:0035771,GO:0038110,GO:0038111,GO:0038113,GO:0038114,GO:0042010,GO:0043235,GO:0050766	MAPK cascade|cytokine receptor activity|interleukin-2 receptor activity|interleukin-4 receptor activity|interleukin-7 receptor activity|protein binding|endosome|cytosol|plasma membrane|integral component of plasma membrane|immune response|signal transduction|external side of plasma membrane|cell surface|membrane|viral process|cytokine-mediated signaling pathway|cytokine binding|interleukin-2 bind…	hsa04060,hsa04061,hsa04144,hsa04151,hsa04630,hsa04658,hsa04659,hsa05162,hsa05166,hsa05200,hsa05321,hsa05340	Cytokine-cytokine receptor interaction|Viral protein interaction with cytokine and cytokine receptor|Endocytosis|PI3K-Akt signaling pathway|JAK-STAT signaling pathway|Th1 and Th2 cell differentiation|Th17 cell differentiation|Measles|Human T-cell leukemia virus 1 infection|Pathways in cancer|Inflammatory bowel disease|Primary immunodeficiency
TICAM1	995.651	0.147175	-7.28834	0.475442	-1.07266	3.13805e-13	4.85427e-12	Down	24.1943	23.005	29.4871	13.9262	13.3364	17.0917	148022	toll like receptor adaptor molecule 1	GO:0002281,GO:0002735,GO:0002756,GO:0005515,GO:0005739,GO:0005776,GO:0005829,GO:0006954,GO:0007249,GO:0010008,GO:0010508,GO:0010628,GO:0016032,GO:0019901,GO:0030890,GO:0031398,GO:0031663,GO:0032092,GO:0032722,GO:0032728,GO:0032755,GO:0032760,GO:0032816,GO	macrophage activation involved in immune response|positive regulation of myeloid dendritic cell cytokine production|MyD88-independent toll-like receptor signaling pathway|protein binding|mitochondrion|autophagosome|cytosol|inflammatory response|I-kappaB k	hsa04064,hsa04217,hsa04620,hsa04621,hsa05133,hsa05135,hsa05142,hsa05160,hsa05161,hsa05164,hsa05165,hsa05167,hsa05168,hsa05235	NF-kappa B signaling pathway|Necroptosis|Toll-like receptor signaling pathway|NOD-like receptor signaling pathway|Pertussis|Yersinia infection|Chagas disease|Hepatitis C|Hepatitis B|Influenza A|Human papillomavirus infection|Kaposi sarcoma-associated herp		869.746	0.127685	-11.5025	0.361308	-1.4687	1.28082e-30	2.95555e-29	Down	24.1943	23.005	29.4871	10.566	11.8668	11.5931	148022	toll like receptor adaptor molecule 1	GO:0002281,GO:0002735,GO:0002756,GO:0005515,GO:0005739,GO:0005776,GO:0005829,GO:0006954,GO:0007249,GO:0010008,GO:0010508,GO:0010628,GO:0016032,GO:0019901,GO:0030890,GO:0031398,GO:0031663,GO:0032092,GO:0032722,GO:0032728,GO:0032755,GO:0032760,GO:0032816,GO:0034128,GO:0034138,GO:0035666,GO:0043123,GO:0043254,GO:0043330,GO:0045087,GO:0045429,GO:0051092,GO:0051607,GO:0070266,GO:0071222,GO:0097190,GO:…	macrophage activation involved in immune response|positive regulation of myeloid dendritic cell cytokine production|MyD88-independent toll-like receptor signaling pathway|protein binding|mitochondrion|autophagosome|cytosol|inflammatory response|I-kappaB kinase/NF-kappaB signaling|endosome membrane|positive regulation of autophagy|positive regulation of gene expression|viral process|protein kinase…	hsa04064,hsa04217,hsa04620,hsa04621,hsa05133,hsa05135,hsa05142,hsa05160,hsa05161,hsa05164,hsa05165,hsa05167,hsa05168,hsa05235	NF-kappa B signaling pathway|Necroptosis|Toll-like receptor signaling pathway|NOD-like receptor signaling pathway|Pertussis|Yersinia infection|Chagas disease|Hepatitis C|Hepatitis B|Influenza A|Human papillomavirus infection|Kaposi sarcoma-associated herpesvirus infection|Herpes simplex virus 1 infection|PD-L1 expression and PD-1 checkpoint pathway in cancer
OSER1	1577.55	0.119486	-8.98212	0.47525	-1.07324	2.65587e-19	8.55219e-18	Down	17.5286	17.0418	17.3052	9.07348	9.43216	11.4602	51526	oxidative stress responsive serine rich 1	GO:0070301	cellular response to hydrogen peroxide				1437.45	0.0902314	-13.8869	0.419564	-1.25304	7.60341e-44	3.47921e-42	Down	17.5286	17.0418	17.3052	8.80767	8.73684	9.15728	51526	oxidative stress responsive serine rich 1	GO:0070301	cellular response to hydrogen peroxide
OSGIN1	659.296	0.12865	-8.34294	0.475224	-1.07332	7.24678e-17	1.76447e-15	Down	20.8381	25.143	25.0233	12.9755	14.0606	13.9692	29948	oxidative stress induced growth inhibitor 1	GO:0005515,GO:0005575,GO:0007165,GO:0007275,GO:0008083,GO:0030154,GO:0030308,GO:0030334,GO:0042127,GO:0042981,GO:0043065	protein binding|cellular_component|signal transduction|multicellular organism development|growth factor activity|cell differentiation|negative regulation of cell growth|regulation of cell migration|regulation of cell population proliferation|regulation of				576.949	0.128904	-11.3453	0.362876	-1.46245	7.82881e-30	1.69054e-28	Down	20.8381	25.143	25.0233	10.5393	11.2247	9.8558	29948	oxidative stress induced growth inhibitor 1	GO:0005515,GO:0005575,GO:0007165,GO:0007275,GO:0008083,GO:0030154,GO:0030308,GO:0030334,GO:0042127,GO:0042981,GO:0043065	protein binding|cellular_component|signal transduction|multicellular organism development|growth factor activity|cell differentiation|negative regulation of cell growth|regulation of cell migration|regulation of cell population proliferation|regulation of apoptotic process|positive regulation of apoptotic process
FHIP1A	1301.4	0.18403	-5.84172	0.474654	-1.07505	5.16637e-09	4.18051e-08	Down	6.87732	4.85857	8.51687	3.55392	3.7615	4.39294	729830	FHF complex subunit HOOK interacting protein 1A						1091.33	0.170235	-10.0319	0.306131	-1.70778	1.1038e-23	1.62467e-22	Down	6.87732	4.85857	8.51687	2.59387	2.57339	2.45137	729830	FHF complex subunit HOOK interacting protein 1A
RELA	1197.32	0.154701	-6.94999	0.474614	-1.07517	3.65304e-12	4.83571e-11	Down	34.1754	25.6887	38.4799	19.4756	17.8583	19.4737	5970	RELA proto-oncogene, NF-kB subunit	GO:0000122,GO:0000785,GO:0000976,GO:0000977,GO:0000978,GO:0000979,GO:0000981,GO:0001225,GO:0001227,GO:0001228,GO:0001889,GO:0001942,GO:0002223,GO:0003677,GO:0003682,GO:0003700,GO:0005515,GO:0005634,GO:0005654,GO:0005667,GO:0005730,GO:0005737,GO:0005829,GO	negative regulation of transcription by RNA polymerase II|chromatin|transcription regulatory region sequence-specific DNA binding|RNA polymerase II transcription regulatory region sequence-specific DNA binding|RNA polymerase II cis-regulatory region seque	hsa01523,hsa04010,hsa04014,hsa04024,hsa04062,hsa04064,hsa04066,hsa04071,hsa04137,hsa04151,hsa04210,hsa04211,hsa04218,hsa04380,hsa04620,hsa04621,hsa04622,hsa04623,hsa04625,hsa04657,hsa04658,hsa04659,hsa04660,hsa04662,hsa04668,hsa04722,hsa04917,hsa04920,hsa	Antifolate resistance|MAPK signaling pathway|Ras signaling pathway|cAMP signaling pathway|Chemokine signaling pathway|NF-kappa B signaling pathway|HIF-1 signaling pathway|Sphingolipid signaling pathway|Mitophagy - animal|PI3K-Akt signaling pathway|Apoptos	RHD	1095.11	0.144418	-8.55787	0.424575	-1.23591	1.14969e-17	1.1265e-16	Down	34.1754	25.6887	38.4799	17.3835	16.5747	17.3221	5970	RELA proto-oncogene, NF-kB subunit	GO:0000122,GO:0000785,GO:0000976,GO:0000977,GO:0000978,GO:0000979,GO:0000981,GO:0001225,GO:0001227,GO:0001228,GO:0001889,GO:0001942,GO:0002223,GO:0003677,GO:0003682,GO:0003700,GO:0005515,GO:0005634,GO:0005654,GO:0005667,GO:0005730,GO:0005737,GO:0005829,GO:0006117,GO:0006325,GO:0006351,GO:0006355,GO:0006357,GO:0006954,GO:0006968,GO:0007249,GO:0007568,GO:0008134,GO:0008284,GO:0009887,GO:0010033,GO:…	negative regulation of transcription by RNA polymerase II|chromatin|transcription regulatory region sequence-specific DNA binding|RNA polymerase II transcription regulatory region sequence-specific DNA binding|RNA polymerase II cis-regulatory region sequence-specific DNA binding|RNA polymerase II core promoter sequence-specific DNA binding|DNA-binding transcription factor activity, RNA polymerase…	hsa01523,hsa04010,hsa04014,hsa04024,hsa04062,hsa04064,hsa04066,hsa04071,hsa04137,hsa04151,hsa04210,hsa04211,hsa04218,hsa04380,hsa04620,hsa04621,hsa04622,hsa04623,hsa04625,hsa04657,hsa04658,hsa04659,hsa04660,hsa04662,hsa04668,hsa04722,hsa04917,hsa04920,hsa04926,hsa04931,hsa04932,hsa04933,hsa05010,hsa05022,hsa05030,hsa05120,hsa05130,hsa05131,hsa05132,hsa05133,hsa05134,hsa05135,hsa05140,hsa05142,hsa…	Antifolate resistance|MAPK signaling pathway|Ras signaling pathway|cAMP signaling pathway|Chemokine signaling pathway|NF-kappa B signaling pathway|HIF-1 signaling pathway|Sphingolipid signaling pathway|Mitophagy - animal|PI3K-Akt signaling pathway|Apoptosis|Longevity regulating pathway|Cellular senescence|Osteoclast differentiation|Toll-like receptor signaling pathway|NOD-like receptor signaling …	RHD
RAB33B	384.637	0.206714	-5.20136	0.474608	-1.07519	1.97839e-07	1.20481e-06	Down	5.49224	4.76703	6.60994	3.15865	2.36057	4.22452	83452	RAB33B, member RAS oncogene family	GO:0000139,GO:0001558,GO:0003924,GO:0005515,GO:0005525,GO:0005768,GO:0005794,GO:0005796,GO:0006891,GO:0006914,GO:0015031,GO:0032482,GO:0034067,GO:0048705,GO:0050678,GO:1903358,GO:1903434,GO:2000156	Golgi membrane|regulation of cell growth|GTPase activity|protein binding|GTP binding|endosome|Golgi apparatus|Golgi lumen|intra-Golgi vesicle-mediated transport|autophagy|protein transport|Rab protein signal transduction|protein localization to Golgi appa	hsa04140	Autophagy - animal		347.542	0.162908	-7.94002	0.407961	-1.2935	2.02153e-15	1.65122e-14	Down	5.49224	4.76703	6.60994	2.43503	2.95961	3.05664	83452	RAB33B, member RAS oncogene family	GO:0000139,GO:0001558,GO:0003924,GO:0005515,GO:0005525,GO:0005768,GO:0005794,GO:0005796,GO:0006891,GO:0006914,GO:0015031,GO:0032482,GO:0034067,GO:0048705,GO:0050678,GO:1903358,GO:1903434,GO:2000156	Golgi membrane|regulation of cell growth|GTPase activity|protein binding|GTP binding|endosome|Golgi apparatus|Golgi lumen|intra-Golgi vesicle-mediated transport|autophagy|protein transport|Rab protein signal transduction|protein localization to Golgi apparatus|skeletal system morphogenesis|regulation of epithelial cell proliferation|regulation of Golgi organization|negative regulation of constitu…	hsa04140	Autophagy - animal
ATP2B4	6286.96	0.171514	-6.26978	0.474555	-1.07535	3.61565e-10	3.5835e-09	Down	48.9072	34.1107	57.4514	24.8307	26.1665	30.1888	493	ATPase plasma membrane Ca2+ transporting 4	GO:0003407,GO:0005388,GO:0005515,GO:0005516,GO:0005524,GO:0005886,GO:0005887,GO:0005901,GO:0006357,GO:0006874,GO:0007283,GO:0010629,GO:0010751,GO:0014832,GO:0015085,GO:0016020,GO:0016323,GO:0016525,GO:0017080,GO:0019829,GO:0019901,GO:0021766,GO:0030018,GO	neural retina development|calcium transmembrane transporter activity, phosphorylative mechanism|protein binding|calmodulin binding|ATP binding|plasma membrane|integral component of plasma membrane|caveola|regulation of transcription by RNA polymerase II|c	hsa04020,hsa04022,hsa04024,hsa04261,hsa04925,hsa04961,hsa04970,hsa04972,hsa04978	Calcium signaling pathway|cGMP-PKG signaling pathway|cAMP signaling pathway|Adrenergic signaling in cardiomyocytes|Aldosterone synthesis and secretion|Endocrine and other factor-regulated calcium reabsorption|Salivary secretion|Pancreatic secretion|Minera		5453.9	0.153669	-9.82634	0.351111	-1.51	8.67166e-23	1.21647e-21	Down	48.9072	34.1107	57.4514	20.0105	19.7864	20.8234	493	ATPase plasma membrane Ca2+ transporting 4	GO:0003407,GO:0005388,GO:0005515,GO:0005516,GO:0005524,GO:0005886,GO:0005887,GO:0005901,GO:0006357,GO:0006874,GO:0007283,GO:0010629,GO:0010751,GO:0014832,GO:0015085,GO:0016020,GO:0016323,GO:0016525,GO:0017080,GO:0019829,GO:0019901,GO:0021766,GO:0030018,GO:0030165,GO:0030315,GO:0030317,GO:0030346,GO:0032991,GO:0033138,GO:0034220,GO:0036126,GO:0036487,GO:0043005,GO:0043231,GO:0043537,GO:0045019,GO:…	neural retina development|calcium transmembrane transporter activity, phosphorylative mechanism|protein binding|calmodulin binding|ATP binding|plasma membrane|integral component of plasma membrane|caveola|regulation of transcription by RNA polymerase II|cellular calcium ion homeostasis|spermatogenesis|negative regulation of gene expression|negative regulation of nitric oxide mediated signal trans…	hsa04020,hsa04022,hsa04024,hsa04261,hsa04925,hsa04961,hsa04970,hsa04972,hsa04978	Calcium signaling pathway|cGMP-PKG signaling pathway|cAMP signaling pathway|Adrenergic signaling in cardiomyocytes|Aldosterone synthesis and secretion|Endocrine and other factor-regulated calcium reabsorption|Salivary secretion|Pancreatic secretion|Mineral absorption
ZNF217	3682.32	0.194274	-5.54732	0.473783	-1.0777	2.90085e-08	2.06271e-07	Down	29.7306	23.6571	34.1431	13.3562	14.3166	22.8005	7764	zinc finger protein 217	GO:0000118,GO:0000122,GO:0000976,GO:0000978,GO:0000981,GO:0001227,GO:0003700,GO:0005515,GO:0005634,GO:0005654,GO:0005739,GO:0006355,GO:0016607,GO:0045892,GO:0046872	histone deacetylase complex|negative regulation of transcription by RNA polymerase II|transcription regulatory region sequence-specific DNA binding|RNA polymerase II cis-regulatory region sequence-specific DNA binding|DNA-binding transcription factor acti			zf-C2H2	3217.09	0.129492	-11.3844	0.359938	-1.47418	5.00231e-30	1.09961e-28	Down	29.7306	23.6571	34.1431	12.7704	12.6369	13.295	7764	zinc finger protein 217	GO:0000118,GO:0000122,GO:0000976,GO:0000978,GO:0000981,GO:0001227,GO:0003700,GO:0005515,GO:0005634,GO:0005654,GO:0005739,GO:0006355,GO:0016607,GO:0045892,GO:0046872	histone deacetylase complex|negative regulation of transcription by RNA polymerase II|transcription regulatory region sequence-specific DNA binding|RNA polymerase II cis-regulatory region sequence-specific DNA binding|DNA-binding transcription factor activity, RNA polymerase II-specific|DNA-binding transcription repressor activity, RNA polymerase II-specific|DNA-binding transcription factor activ…			zf-C2H2
SELENOK	960.372	0.115082	-9.36848	0.473639	-1.07814	7.35816e-21	2.82776e-19	Down	43.8019	48.5085	40.7047	26.6877	25.3393	24.5073	58515	selenoprotein K	GO:0002230,GO:0005515,GO:0005783,GO:0005789,GO:0005794,GO:0005886,GO:0006816,GO:0006979,GO:0010742,GO:0016021,GO:0018345,GO:0032469,GO:0032755,GO:0032760,GO:0042102,GO:0042802,GO:0045728,GO:0050848,GO:0051223,GO:0070059,GO:0071639,GO:2000406	positive regulation of defense response to virus by host|protein binding|endoplasmic reticulum|endoplasmic reticulum membrane|Golgi apparatus|plasma membrane|calcium ion transport|response to oxidative stress|macrophage derived foam cell differentiation|i				881.91	0.114962	-10.6276	0.428756	-1.22177	2.21826e-26	3.87561e-25	Down	43.8019	48.5085	40.7047	22.372	25.6405	21.9472	58515	selenoprotein K	GO:0002230,GO:0005515,GO:0005783,GO:0005789,GO:0005794,GO:0005886,GO:0006816,GO:0006979,GO:0010742,GO:0016021,GO:0018345,GO:0032469,GO:0032755,GO:0032760,GO:0042102,GO:0042802,GO:0045728,GO:0050848,GO:0051223,GO:0070059,GO:0071639,GO:2000406	positive regulation of defense response to virus by host|protein binding|endoplasmic reticulum|endoplasmic reticulum membrane|Golgi apparatus|plasma membrane|calcium ion transport|response to oxidative stress|macrophage derived foam cell differentiation|integral component of membrane|protein palmitoylation|endoplasmic reticulum calcium ion homeostasis|positive regulation of interleukin-6 producti…
ETV3	2023.82	0.12549	-8.59569	0.473463	-1.07868	8.27642e-18	2.25537e-16	Down	22.5251	20.103	24.4354	11.6098	12.7457	14.2648	2117	ETS variant transcription factor 3	GO:0000122,GO:0000785,GO:0000977,GO:0000981,GO:0001227,GO:0005634,GO:0005654,GO:0006357,GO:0008150,GO:0008285,GO:0017151,GO:0030154,GO:0043231,GO:0090571,GO:0097011,GO:1990837	negative regulation of transcription by RNA polymerase II|chromatin|RNA polymerase II transcription regulatory region sequence-specific DNA binding|DNA-binding transcription factor activity, RNA polymerase II-specific|DNA-binding transcription repressor a				1825.14	0.106171	-12.3375	0.403355	-1.30988	5.6921e-35	1.69791e-33	Down	22.5251	20.103	24.4354	10.9673	10.7492	11.4893	2117	ETS variant transcription factor 3	GO:0000122,GO:0000785,GO:0000977,GO:0000981,GO:0001227,GO:0005634,GO:0005654,GO:0006357,GO:0008150,GO:0008285,GO:0017151,GO:0030154,GO:0043231,GO:0090571,GO:0097011,GO:1990837	negative regulation of transcription by RNA polymerase II|chromatin|RNA polymerase II transcription regulatory region sequence-specific DNA binding|DNA-binding transcription factor activity, RNA polymerase II-specific|DNA-binding transcription repressor activity, RNA polymerase II-specific|nucleus|nucleoplasm|regulation of transcription by RNA polymerase II|biological_process|negative regulation …
HSPA13	1071.43	0.147674	-7.31119	0.473136	-1.07967	2.64795e-13	4.15328e-12	Down	17.1839	21.0578	18.0836	9.76986	9.53206	13.0707	6782	heat shock protein family A (Hsp70) member 13	GO:0005515,GO:0005524,GO:0005737,GO:0005739,GO:0005783,GO:0016887,GO:0031072,GO:0034620,GO:0042026,GO:0043231,GO:0044183,GO:0051082,GO:0051085,GO:0051787,GO:0070062	protein binding|ATP binding|cytoplasm|mitochondrion|endoplasmic reticulum|ATPase activity|heat shock protein binding|cellular response to unfolded protein|protein refolding|intracellular membrane-bounded organelle|protein folding chaperone|unfolded protei				964.404	0.114012	-11.5911	0.400111	-1.32153	4.57385e-31	1.09488e-29	Down	17.1839	21.0578	18.0836	8.74618	9.79876	9.09968	6782	heat shock protein family A (Hsp70) member 13	GO:0005515,GO:0005524,GO:0005737,GO:0005739,GO:0005783,GO:0016887,GO:0031072,GO:0034620,GO:0042026,GO:0043231,GO:0044183,GO:0051082,GO:0051085,GO:0051787,GO:0070062	protein binding|ATP binding|cytoplasm|mitochondrion|endoplasmic reticulum|ATPase activity|heat shock protein binding|cellular response to unfolded protein|protein refolding|intracellular membrane-bounded organelle|protein folding chaperone|unfolded protein binding|chaperone cofactor-dependent protein refolding|misfolded protein binding|extracellular exosome
CCN2	2023.71	0.460977	-2.34449	0.472781	-1.08076	0.0190532	0.0400388	Down	51.4364	57.2911	70.5425	24.8193	21.6639	56.5818	1490	cellular communication network factor 2	GO:0001502,GO:0001503,GO:0001525,GO:0001894,GO:0001934,GO:0001968,GO:0005178,GO:0005515,GO:0005520,GO:0005576,GO:0005615,GO:0005801,GO:0005829,GO:0005886,GO:0005938,GO:0006367,GO:0007155,GO:0007160,GO:0007165,GO:0007229,GO:0007568,GO:0008022,GO:0008083,GO	cartilage condensation|ossification|angiogenesis|tissue homeostasis|positive regulation of protein phosphorylation|fibronectin binding|integrin binding|protein binding|insulin-like growth factor binding|extracellular region|extracellular space|cis-Golgi n	hsa04371,hsa04390	Apelin signaling pathway|Hippo signaling pathway		1703.3	0.138545	-12.2279	0.309044	-1.69412	2.20578e-34	6.38159e-33	Down	51.4364	57.2911	70.5425	22.8154	25.3538	19.8437	1490	cellular communication network factor 2	GO:0001502,GO:0001503,GO:0001525,GO:0001894,GO:0001934,GO:0001968,GO:0005178,GO:0005515,GO:0005520,GO:0005576,GO:0005615,GO:0005801,GO:0005829,GO:0005886,GO:0005938,GO:0006367,GO:0007155,GO:0007160,GO:0007165,GO:0007229,GO:0007568,GO:0008022,GO:0008083,GO:0008201,GO:0008284,GO:0008543,GO:0008544,GO:0009611,GO:0009749,GO:0010628,GO:0010629,GO:0010942,GO:0016477,GO:0030154,GO:0030324,GO:0031012,GO:…	cartilage condensation|ossification|angiogenesis|tissue homeostasis|positive regulation of protein phosphorylation|fibronectin binding|integrin binding|protein binding|insulin-like growth factor binding|extracellular region|extracellular space|cis-Golgi network|cytosol|plasma membrane|cell cortex|transcription initiation from RNA polymerase II promoter|cell adhesion|cell-matrix adhesion|signal tr…	hsa04371,hsa04390	Apelin signaling pathway|Hippo signaling pathway
LPIN1	675.069	0.190325	-5.68222	0.472548	-1.08147	1.32958e-08	1.00474e-07	Down	6.99219	5.14955	8.20225	3.10435	3.97416	4.62486	23175	lipin 1	GO:0003713,GO:0005515,GO:0005634,GO:0005635,GO:0005654,GO:0005737,GO:0005741,GO:0005789,GO:0005829,GO:0006642,GO:0006646,GO:0006656,GO:0007077,GO:0008195,GO:0009062,GO:0016311,GO:0019432,GO:0031100,GO:0031965,GO:0032869,GO:0044255,GO:0045944,GO:0120162	transcription coactivator activity|protein binding|nucleus|nuclear envelope|nucleoplasm|cytoplasm|mitochondrial outer membrane|endoplasmic reticulum membrane|cytosol|triglyceride mobilization|phosphatidylethanolamine biosynthetic process|phosphatidylcholi	hsa00561,hsa00564,hsa04150	Glycerolipid metabolism|Glycerophospholipid metabolism|mTOR signaling pathway		593.684	0.165382	-8.72427	0.367843	-1.44284	2.67912e-18	2.76185e-17	Down	6.99219	5.14955	8.20225	2.80154	3.12095	3.27311	23175	lipin 1	GO:0003713,GO:0005515,GO:0005634,GO:0005635,GO:0005654,GO:0005737,GO:0005741,GO:0005789,GO:0005829,GO:0006642,GO:0006646,GO:0006656,GO:0007077,GO:0008195,GO:0009062,GO:0016311,GO:0019432,GO:0031100,GO:0031965,GO:0032869,GO:0044255,GO:0045944,GO:0120162	transcription coactivator activity|protein binding|nucleus|nuclear envelope|nucleoplasm|cytoplasm|mitochondrial outer membrane|endoplasmic reticulum membrane|cytosol|triglyceride mobilization|phosphatidylethanolamine biosynthetic process|phosphatidylcholine biosynthetic process|mitotic nuclear envelope disassembly|phosphatidate phosphatase activity|fatty acid catabolic process|dephosphorylation|t…	hsa00561,hsa00564,hsa04150	Glycerolipid metabolism|Glycerophospholipid metabolism|mTOR signaling pathway
MICA	733.538	0.137669	-7.88951	0.471019	-1.08614	3.03371e-15	5.97398e-14	Down	39.359	31.8761	35.7429	17.8271	21.2254	22.1998	100507436	MHC class I polypeptide-related sequence A	GO:0001913,GO:0002418,GO:0005515,GO:0005615,GO:0005737,GO:0005886,GO:0005887,GO:0006955,GO:0006974,GO:0009408,GO:0009897,GO:0009986,GO:0016032,GO:0019835,GO:0030881,GO:0032815,GO:0042267,GO:0042742,GO:0045953,GO:0046629,GO:0046703,GO:0050776,GO:0051607	T cell mediated cytotoxicity|immune response to tumor cell|protein binding|extracellular space|cytoplasm|plasma membrane|integral component of plasma membrane|immune response|cellular response to DNA damage stimulus|response to heat|external side of plasm	hsa04650,hsa05167	Natural killer cell mediated cytotoxicity|Kaposi sarcoma-associated herpesvirus infection		665.269	0.1272	-10.1522	0.408567	-1.29135	3.24059e-24	4.94842e-23	Down	39.359	31.8761	35.7429	19.3598	16.9304	17.3273	100507436	MHC class I polypeptide-related sequence A	GO:0001913,GO:0002418,GO:0005515,GO:0005615,GO:0005737,GO:0005886,GO:0005887,GO:0006955,GO:0006974,GO:0009408,GO:0009897,GO:0009986,GO:0016032,GO:0019835,GO:0030881,GO:0032815,GO:0042267,GO:0042742,GO:0045953,GO:0046629,GO:0046703,GO:0050776,GO:0051607	T cell mediated cytotoxicity|immune response to tumor cell|protein binding|extracellular space|cytoplasm|plasma membrane|integral component of plasma membrane|immune response|cellular response to DNA damage stimulus|response to heat|external side of plasma membrane|cell surface|viral process|cytolysis|beta-2-microglobulin binding|negative regulation of natural killer cell activation|natural kille…	hsa04650,hsa05167	Natural killer cell mediated cytotoxicity|Kaposi sarcoma-associated herpesvirus infection
SERTAD1	1152.62	0.110874	-9.79946	0.4709	-1.08651	1.13188e-22	5.26482e-21	Down	41.7326	36.792	36.3036	22.3754	22.0949	21.2447	29950	SERTA domain containing 1	GO:0000079,GO:0005515,GO:0005634,GO:0005737,GO:0008284,GO:0045944,GO:0048096,GO:0140110	regulation of cyclin-dependent protein serine/threonine kinase activity|protein binding|nucleus|cytoplasm|positive regulation of cell population proliferation|positive regulation of transcription by RNA polymerase II|chromatin-mediated maintenance of tran				1080.1	0.109652	-10.3513	0.455324	-1.13504	4.12986e-25	6.70193e-24	Down	41.7326	36.792	36.3036	22.7449	21.2922	20.0867	29950	SERTA domain containing 1	GO:0000079,GO:0005515,GO:0005634,GO:0005737,GO:0008284,GO:0045944,GO:0048096,GO:0140110	regulation of cyclin-dependent protein serine/threonine kinase activity|protein binding|nucleus|cytoplasm|positive regulation of cell population proliferation|positive regulation of transcription by RNA polymerase II|chromatin-mediated maintenance of transcription|transcription regulator activity
ITGA6	14337.8	0.154624	-7.03471	0.470499	-1.08774	1.9968e-12	2.75407e-11	Down	151.556	140.059	201.881	86.3529	87.4075	108.884	3655	integrin subunit alpha 6	GO:0005515,GO:0005886,GO:0005912,GO:0005925,GO:0007044,GO:0007229,GO:0009986,GO:0010668,GO:0010811,GO:0010976,GO:0030175,GO:0030198,GO:0030335,GO:0031581,GO:0031589,GO:0031994,GO:0034676,GO:0035878,GO:0038132,GO:0042327,GO:0043065,GO:0043236,GO:0043547,GO	protein binding|plasma membrane|adherens junction|focal adhesion|cell-substrate junction assembly|integrin-mediated signaling pathway|cell surface|ectodermal cell differentiation|positive regulation of cell-substrate adhesion|positive regulation of neuron	hsa04151,hsa04510,hsa04512,hsa04514,hsa04640,hsa04810,hsa05145,hsa05165,hsa05200,hsa05222,hsa05410,hsa05412,hsa05414	PI3K-Akt signaling pathway|Focal adhesion|ECM-receptor interaction|Cell adhesion molecules|Hematopoietic cell lineage|Regulation of actin cytoskeleton|Toxoplasmosis|Human papillomavirus infection|Pathways in cancer|Small cell lung cancer|Hypertrophic card		12812.2	0.130609	-10.4618	0.387858	-1.3664	1.29413e-25	2.1817e-24	Down	151.556	140.059	201.881	74.3829	78.8249	82.0403	3655	integrin subunit alpha 6	GO:0005515,GO:0005886,GO:0005912,GO:0005925,GO:0007044,GO:0007229,GO:0009986,GO:0010668,GO:0010811,GO:0010976,GO:0030175,GO:0030198,GO:0030335,GO:0031581,GO:0031589,GO:0031994,GO:0034676,GO:0035878,GO:0038132,GO:0042327,GO:0043065,GO:0043236,GO:0043547,GO:0043589,GO:0044877,GO:0045296,GO:0045944,GO:0046872,GO:0050900,GO:0071407,GO:0098609,GO:2001237	protein binding|plasma membrane|adherens junction|focal adhesion|cell-substrate junction assembly|integrin-mediated signaling pathway|cell surface|ectodermal cell differentiation|positive regulation of cell-substrate adhesion|positive regulation of neuron projection development|filopodium|extracellular matrix organization|positive regulation of cell migration|hemidesmosome assembly|cell-substrate…	hsa04151,hsa04510,hsa04512,hsa04514,hsa04640,hsa04810,hsa05145,hsa05165,hsa05200,hsa05222,hsa05410,hsa05412,hsa05414	PI3K-Akt signaling pathway|Focal adhesion|ECM-receptor interaction|Cell adhesion molecules|Hematopoietic cell lineage|Regulation of actin cytoskeleton|Toxoplasmosis|Human papillomavirus infection|Pathways in cancer|Small cell lung cancer|Hypertrophic cardiomyopathy|Arrhythmogenic right ventricular cardiomyopathy|Dilated cardiomyopathy
FOSL2	4395.18	0.176752	-6.15535	0.470423	-1.08797	7.49127e-10	7.0467e-09	Down	35.7121	30.0079	38.0493	17.0988	16.0076	26.2653	2355	FOS like 2, AP-1 transcription factor subunit	GO:0000785,GO:0000977,GO:0000978,GO:0000981,GO:0001228,GO:0003334,GO:0003682,GO:0003700,GO:0005515,GO:0005634,GO:0005654,GO:0006357,GO:0008219,GO:0045944,GO:0048146	chromatin|RNA polymerase II transcription regulatory region sequence-specific DNA binding|RNA polymerase II cis-regulatory region sequence-specific DNA binding|DNA-binding transcription factor activity, RNA polymerase II-specific|DNA-binding transcription	hsa04380	Osteoclast differentiation	TF_bZIP	3887.8	0.107743	-13.1803	0.373691	-1.42008	1.13865e-39	4.24328e-38	Down	35.7121	30.0079	38.0493	15.5761	15.8311	16.2072	2355	FOS like 2, AP-1 transcription factor subunit	GO:0000785,GO:0000977,GO:0000978,GO:0000981,GO:0001228,GO:0003334,GO:0003682,GO:0003700,GO:0005515,GO:0005634,GO:0005654,GO:0006357,GO:0008219,GO:0045944,GO:0048146	chromatin|RNA polymerase II transcription regulatory region sequence-specific DNA binding|RNA polymerase II cis-regulatory region sequence-specific DNA binding|DNA-binding transcription factor activity, RNA polymerase II-specific|DNA-binding transcription activator activity, RNA polymerase II-specific|keratinocyte development|chromatin binding|DNA-binding transcription factor activity|protein bin…	hsa04380	Osteoclast differentiation	TF_bZIP
PLK2	3465.7	0.151174	-7.20038	0.470247	-1.08851	6.00463e-13	9.06001e-12	Down	82.8788	74.4422	100.698	42.8003	46.6509	58.2053	10769	polo like kinase 2	GO:0000082,GO:0000278,GO:0000785,GO:0000922,GO:0004674,GO:0005515,GO:0005524,GO:0005634,GO:0005737,GO:0005813,GO:0005814,GO:0005829,GO:0006468,GO:0006977,GO:0007052,GO:0007093,GO:0007265,GO:0007613,GO:0010508,GO:0016525,GO:0018105,GO:0030425,GO:0032092,GO	G1/S transition of mitotic cell cycle|mitotic cell cycle|chromatin|spindle pole|protein serine/threonine kinase activity|protein binding|ATP binding|nucleus|cytoplasm|centrosome|centriole|cytosol|protein phosphorylation|DNA damage response, signal transdu	hsa04068	FoxO signaling pathway		3105.98	0.122801	-11.0122	0.391664	-1.35231	3.33639e-28	6.42123e-27	Down	82.8788	74.4422	100.698	38.3901	41.3078	44.4741	10769	polo like kinase 2	GO:0000082,GO:0000278,GO:0000785,GO:0000922,GO:0004674,GO:0005515,GO:0005524,GO:0005634,GO:0005737,GO:0005813,GO:0005814,GO:0005829,GO:0006468,GO:0006977,GO:0007052,GO:0007093,GO:0007265,GO:0007613,GO:0010508,GO:0016525,GO:0018105,GO:0030425,GO:0032092,GO:0032436,GO:0032465,GO:0032486,GO:0043008,GO:0043066,GO:0043123,GO:0044877,GO:0045732,GO:0046599,GO:0048167,GO:0060291,GO:0060292,GO:0061000,GO:…	G1/S transition of mitotic cell cycle|mitotic cell cycle|chromatin|spindle pole|protein serine/threonine kinase activity|protein binding|ATP binding|nucleus|cytoplasm|centrosome|centriole|cytosol|protein phosphorylation|DNA damage response, signal transduction by p53 class mediator resulting in cell cycle arrest|mitotic spindle organization|mitotic cell cycle checkpoint|Ras protein signal transdu…	hsa04068	FoxO signaling pathway
KLF6	10870.3	0.189483	-5.74648	0.470132	-1.08886	9.11204e-09	7.11186e-08	Down	165.5	141.435	184.411	76.9344	75.0231	129.036	1316	Kruppel like factor 6	GO:0000785,GO:0000978,GO:0000981,GO:0001228,GO:0001650,GO:0005515,GO:0005634,GO:0005654,GO:0005730,GO:0005829,GO:0006357,GO:0030183,GO:0043231,GO:0045893,GO:0045944,GO:0046872,GO:1990837	chromatin|RNA polymerase II cis-regulatory region sequence-specific DNA binding|DNA-binding transcription factor activity, RNA polymerase II-specific|DNA-binding transcription activator activity, RNA polymerase II-specific|fibrillar center|protein binding			zf-C2H2	9494.6	0.109207	-13.6385	0.356156	-1.48942	2.3648e-42	1.00043e-40	Down	165.5	141.435	184.411	70.0816	70.9478	73.8933	1316	Kruppel like factor 6	GO:0000785,GO:0000978,GO:0000981,GO:0001228,GO:0001650,GO:0005515,GO:0005634,GO:0005654,GO:0005730,GO:0005829,GO:0006357,GO:0030183,GO:0043231,GO:0045893,GO:0045944,GO:0046872,GO:1990837	chromatin|RNA polymerase II cis-regulatory region sequence-specific DNA binding|DNA-binding transcription factor activity, RNA polymerase II-specific|DNA-binding transcription activator activity, RNA polymerase II-specific|fibrillar center|protein binding|nucleus|nucleoplasm|nucleolus|cytosol|regulation of transcription by RNA polymerase II|B cell differentiation|intracellular membrane-bounded or…			zf-C2H2
TMEM50B	833.22	0.117435	-9.28128	0.469779	-1.08995	1.67458e-20	6.15487e-19	Down	18.9931	17.269	17.8031	9.97013	11.2132	9.68072	757	transmembrane protein 50B	GO:0000139,GO:0003674,GO:0005515,GO:0005783,GO:0005789,GO:0005886,GO:0008150,GO:0016021,GO:0032511	Golgi membrane|molecular_function|protein binding|endoplasmic reticulum|endoplasmic reticulum membrane|plasma membrane|biological_process|integral component of membrane|late endosome to vacuole transport via multivesicular body sorting pathway				790.65	0.10655	-10.1461	0.472679	-1.08107	3.44907e-24	5.26081e-23	Down	18.9931	17.269	17.8031	10.4594	9.9683	10.9202	757	transmembrane protein 50B	GO:0000139,GO:0003674,GO:0005515,GO:0005783,GO:0005789,GO:0005886,GO:0008150,GO:0016021,GO:0032511	Golgi membrane|molecular_function|protein binding|endoplasmic reticulum|endoplasmic reticulum membrane|plasma membrane|biological_process|integral component of membrane|late endosome to vacuole transport via multivesicular body sorting pathway
DPM3	482.707	0.138198	-7.8886	0.4697	-1.09019	3.0559e-15	6.00889e-14	Down	60.2235	67.493	52.1711	34.0418	32.9094	35.6888	54344	dolichyl-phosphate mannosyltransferase subunit 3, regulatory	GO:0004582,GO:0005515,GO:0005783,GO:0005789,GO:0005975,GO:0006506,GO:0008047,GO:0016020,GO:0018279,GO:0018406,GO:0030176,GO:0031501,GO:0031647,GO:0033185,GO:0035268,GO:0035269,GO:0050790	dolichyl-phosphate beta-D-mannosyltransferase activity|protein binding|endoplasmic reticulum|endoplasmic reticulum membrane|carbohydrate metabolic process|GPI anchor biosynthetic process|enzyme activator activity|membrane|protein N-linked glycosylation vi	hsa00510	N-Glycan biosynthesis		430.642	0.156207	-8.83905	0.384026	-1.38072	9.65335e-19	1.02987e-17	Down	60.2235	67.493	52.1711	28.4366	33.0525	23.2626	54344	dolichyl-phosphate mannosyltransferase subunit 3, regulatory	GO:0004582,GO:0005515,GO:0005783,GO:0005789,GO:0005975,GO:0006506,GO:0008047,GO:0016020,GO:0018279,GO:0018406,GO:0030176,GO:0031501,GO:0031647,GO:0033185,GO:0035268,GO:0035269,GO:0050790	dolichyl-phosphate beta-D-mannosyltransferase activity|protein binding|endoplasmic reticulum|endoplasmic reticulum membrane|carbohydrate metabolic process|GPI anchor biosynthetic process|enzyme activator activity|membrane|protein N-linked glycosylation via asparagine|protein C-linked glycosylation via 2'-alpha-mannosyl-L-tryptophan|integral component of endoplasmic reticulum membrane|mannosyltran…	hsa00510	N-Glycan biosynthesis
[truncated: 395 more rows]
