# Supplementary material for: YAP and β-catenin cooperate to drive H. pylori-induced gastric tumorigenesis
Source: Gut Microbes. 2023 Mar 23;15(1):2192501. doi: 10.1080/19490976.2023.2192501 (PMC10044160; doi:10.1080/19490976.2023.2192501)
Supplement: Supplemental Material [file KGMI_A_2192501_SM2925.zip › Table S4. Unique downstream genes of -catenin in AGS cells.xlsx]

## Sheet: Sheet1
Table S4. Unique downstream genes of β-catenin in AGS cells
file	B_op-vs-Contr.xls																				B_op-vs-Contr.xls
header	BaseMean	lfcSE	stat	FoldChange	log2FoldChange	p-value	q-value	Regulation	Expression_AGS_C1	Expression_AGS_C2	Expression_AGS_C3	Expression_AGS_B_OP1	Expression_AGS_B_OP2	Expression_AGS_B_OP3	gene_Dbxref	description	GO_id	GO_term	pathway	pathway_description	TF_family
PAQR5	443.601	0.180576	-7.30347	0.40086	-1.31883	2.80438e-13	4.3732e-12	Down	6.06875	5.32361	8.08838	3.4138	2.7552	3.33792	54852	progestin and adipoQ receptor family member 5	GO:0005496,GO:0005515,GO:0005886,GO:0007275,GO:0016021,GO:0038023,GO:0048477	steroid binding|protein binding|plasma membrane|multicellular organism development|integral component of membrane|signaling receptor activity|oogenesis
DNAJC3	2262.43	0.12628	-8.47251	0.476349	-1.06991	2.40159e-17	6.25388e-16	Down	24.5378	20.1259	23.8456	12.1096	12.8167	14.7608	5611	DnaJ heat shock protein family (Hsp40) member C3	GO:0004860,GO:0005576,GO:0005737,GO:0005783,GO:0005788,GO:0005790,GO:0005829,GO:0006469,GO:0016020,GO:0019901,GO:0034975,GO:0035578,GO:0036494,GO:0036498,GO:0043066,GO:0043312,GO:0043687,GO:0044267,GO:0051087,GO:0051603,GO:0051607,GO:0051787,GO:0070062,GO	protein kinase inhibitor activity|extracellular region|cytoplasm|endoplasmic reticulum|endoplasmic reticulum lumen|smooth endoplasmic reticulum|cytosol|negative regulation of protein kinase activity|membrane|protein kinase binding|protein folding in endop	hsa04141,hsa05164	Protein processing in endoplasmic reticulum|Influenza A
SH3TC1	529.671	0.148254	-9.4963	0.37687	-1.40786	2.17481e-21	8.91671e-20	Down	6.30219	6.02245	6.34602	3.16705	2.31016	3.08221	54436	SH3 domain and tetratricopeptide repeats 1	GO:0005575,GO:0008150	cellular_component|biological_process
FGF20	182.569	0.222428	-4.97245	0.464577	-1.10601	6.61109e-07	3.64881e-06	Down	6.03038	8.17023	6.49703	3.43008	3.03873	5.21824	26281	fibroblast growth factor 20	GO:0000165,GO:0001934,GO:0005102,GO:0005104,GO:0005576,GO:0005615,GO:0005737,GO:0007165,GO:0007267,GO:0008083,GO:0008284,GO:0008543,GO:0009887,GO:0010628,GO:0014059,GO:0030154,GO:0030334,GO:0043395,GO:0043524,GO:0051897,GO:0060043,GO:0060113,GO:0070374,GO	MAPK cascade|positive regulation of protein phosphorylation|signaling receptor binding|fibroblast growth factor receptor binding|extracellular region|extracellular space|cytoplasm|signal transduction|cell-cell signaling|growth factor activity|positive reg	hsa04010,hsa04014,hsa04015,hsa04020,hsa04151,hsa04810,hsa05200,hsa05218,hsa05224,hsa05226	MAPK signaling pathway|Ras signaling pathway|Rap1 signaling pathway|Calcium signaling pathway|PI3K-Akt signaling pathway|Regulation of actin cytoskeleton|Pathways in cancer|Melanoma|Breast cancer|Gastric cancer
ZNF670	461.07	0.201764	5.67986	2.21298	1.14599	1.34806e-08	1.01814e-07	Up	3.00886	3.44556	3.98242	6.68669	9.33849	12.06	93474	zinc finger protein 670	GO:0000978,GO:0000981,GO:0005515,GO:0005634,GO:0006357,GO:0046872	RNA polymerase II cis-regulatory region sequence-specific DNA binding|DNA-binding transcription factor activity, RNA polymerase II-specific|protein binding|nucleus|regulation of transcription by RNA polymerase II|metal ion binding	hsa05168	Herpes simplex virus 1 infection
PDLIM2	901.84	0.122195	-8.76802	0.475855	-1.07141	1.81838e-18	5.41458e-17	Down	10.0068	10.6947	11.1238	6.21011	5.52746	6.6742	64236	PDZ and LIM domain 2	GO:0001725,GO:0003779,GO:0005515,GO:0005634,GO:0005912,GO:0007507,GO:0030018,GO:0030036,GO:0031941,GO:0046872,GO:0051371,GO:0061061	stress fiber|actin binding|protein binding|nucleus|adherens junction|heart development|Z disc|actin cytoskeleton organization|filamentous actin|metal ion binding|muscle alpha-actinin binding|muscle structure development
SCN1B	167.702	0.203141	-7.68023	0.339111	-1.56017	1.58808e-14	2.92556e-13	Down	5.60914	5.3548	6.58749	2.98491	2.19164	2.07006	6324	sodium voltage-gated channel beta subunit 1	GO:0001518,GO:0005244,GO:0005248,GO:0005515,GO:0005576,GO:0005886,GO:0005887,GO:0007155,GO:0007411,GO:0010765,GO:0010976,GO:0014704,GO:0017080,GO:0019227,GO:0019871,GO:0021966,GO:0030315,GO:0033268,GO:0035725,GO:0040011,GO:0043204,GO:0044325,GO:0046684,GO	voltage-gated sodium channel complex|voltage-gated ion channel activity|voltage-gated sodium channel activity|protein binding|extracellular region|plasma membrane|integral component of plasma membrane|cell adhesion|axon guidance|positive regulation of sod	hsa04261	Adrenergic signaling in cardiomyocytes
RAC2	171.283	0.20659	-7.89252	0.322973	-1.63052	2.96154e-15	5.84893e-14	Down	7.77403	6.82777	9.49448	3.17973	2.67723	3.61837	5880	Rac family small GTPase 2	GO:0003924,GO:0005515,GO:0005525,GO:0005635,GO:0005829,GO:0005856,GO:0005884,GO:0005886,GO:0005925,GO:0005938,GO:0007015,GO:0007163,GO:0007165,GO:0007186,GO:0008045,GO:0008284,GO:0008360,GO:0010310,GO:0010592,GO:0010810,GO:0016601,GO:0019887,GO:0019901,GO	GTPase activity|protein binding|GTP binding|nuclear envelope|cytosol|cytoskeleton|actin filament|plasma membrane|focal adhesion|cell cortex|actin filament organization|establishment or maintenance of cell polarity|signal transduction|G protein-coupled rec	hsa04010,hsa04014,hsa04015,hsa04024,hsa04062,hsa04071,hsa04310,hsa04360,hsa04370,hsa04510,hsa04520,hsa04650,hsa04662,hsa04664,hsa04666,hsa04670,hsa04810,hsa05020,hsa05135,hsa05163,hsa05170,hsa05200,hsa05210,hsa05212,hsa05231,hsa05416,hsa05418	MAPK signaling pathway|Ras signaling pathway|Rap1 signaling pathway|cAMP signaling pathway|Chemokine signaling pathway|Sphingolipid signaling pathway|Wnt signaling pathway|Axon guidance|VEGF signaling pathway|Focal adhesion|Adherens junction|Natural kille
RNF122	160.393	0.218581	-5.41762	0.440071	-1.18419	6.03967e-08	4.04313e-07	Down	5.14433	4.28356	6.01796	3.48471	2.4191	2.37292	79845	ring finger protein 122	GO:0005515,GO:0005737,GO:0005783,GO:0005794,GO:0010917,GO:0012505,GO:0016021,GO:0043065,GO:0043161,GO:0046872,GO:0051865,GO:0061630	protein binding|cytoplasm|endoplasmic reticulum|Golgi apparatus|negative regulation of mitochondrial membrane potential|endomembrane system|integral component of membrane|positive regulation of apoptotic process|proteasome-mediated ubiquitin-dependent pro
PTGS2	703.905	0.382035	2.63242	2.00788	1.00567	0.00847798	0.0198128	Up	4.65111	5.84771	5.35043	8.4644	10.5014	19.6994	5743	prostaglandin-endoperoxide synthase 2	GO:0001516,GO:0004601,GO:0004666,GO:0005515,GO:0005637,GO:0005640,GO:0005737,GO:0005783,GO:0005788,GO:0005789,GO:0006954,GO:0006979,GO:0008217,GO:0010575,GO:0019221,GO:0019371,GO:0019372,GO:0019899,GO:0020037,GO:0031394,GO:0031622,GO:0034356,GO:0042759,GO	prostaglandin biosynthetic process|peroxidase activity|prostaglandin-endoperoxide synthase activity|protein binding|nuclear inner membrane|nuclear outer membrane|cytoplasm|endoplasmic reticulum|endoplasmic reticulum lumen|endoplasmic reticulum membrane|in	hsa00590,hsa04064,hsa04370,hsa04625,hsa04657,hsa04668,hsa04723,hsa04726,hsa04913,hsa04921,hsa04923,hsa05010,hsa05022,hsa05140,hsa05163,hsa05165,hsa05167,hsa05200,hsa05204,hsa05206,hsa05222	Arachidonic acid metabolism|NF-kappa B signaling pathway|VEGF signaling pathway|C-type lectin receptor signaling pathway|IL-17 signaling pathway|TNF signaling pathway|Retrograde endocannabinoid signaling|Serotonergic synapse|Ovarian steroidogenesis|Oxytoc
HMBS	703.327	0.170202	5.98816	2.02679	1.0192	2.12233e-09	1.85056e-08	Up	9.71056	13.6407	7.97613	25.358	26.937	24.7629	3145	hydroxymethylbilane synthase	GO:0004418,GO:0005515,GO:0005737,GO:0005829,GO:0006782,GO:0006783,GO:0018160	hydroxymethylbilane synthase activity|protein binding|cytoplasm|cytosol|protoporphyrinogen IX biosynthetic process|heme biosynthetic process|peptidyl-pyrromethane cofactor linkage	hsa00860	Porphyrin and chlorophyll metabolism
IRF7	982.173	0.128893	-8.49564	0.468127	-1.09503	1.96847e-17	5.16589e-16	Down	32.5154	34.4225	37.0753	20.3834	17.2016	21.6182	3665	interferon regulatory factor 7	GO:0000122,GO:0000785,GO:0000978,GO:0000981,GO:0002376,GO:0002819,GO:0003677,GO:0005515,GO:0005634,GO:0005654,GO:0005737,GO:0005829,GO:0006357,GO:0006974,GO:0009615,GO:0010008,GO:0016064,GO:0019043,GO:0032479,GO:0032481,GO:0032607,GO:0032608,GO:0032727,GO	negative regulation of transcription by RNA polymerase II|chromatin|RNA polymerase II cis-regulatory region sequence-specific DNA binding|DNA-binding transcription factor activity, RNA polymerase II-specific|immune system process|regulation of adaptive im	hsa04620,hsa04621,hsa04622,hsa04623,hsa05160,hsa05161,hsa05162,hsa05164,hsa05167,hsa05168,hsa05169,hsa05203	Toll-like receptor signaling pathway|NOD-like receptor signaling pathway|RIG-I-like receptor signaling pathway|Cytosolic DNA-sensing pathway|Hepatitis C|Hepatitis B|Measles|Influenza A|Kaposi sarcoma-associated herpesvirus infection|Herpes simplex virus 1
BMPR2	2293.87	0.115891	8.70501	2.01228	1.00883	3.17538e-18	9.09401e-17	Up	6.53967	6.08104	6.61192	14.225	15.2608	17.5644	659	bone morphogenetic protein receptor type 2	GO:0001568,GO:0001707,GO:0001893,GO:0001935,GO:0001938,GO:0001946,GO:0001974,GO:0002063,GO:0003085,GO:0003148,GO:0003151,GO:0003176,GO:0003177,GO:0003181,GO:0003183,GO:0003186,GO:0003197,GO:0003252,GO:0004674,GO:0005024,GO:0005515,GO:0005524,GO:0005615,GO	blood vessel development|mesoderm formation|maternal placenta development|endothelial cell proliferation|positive regulation of endothelial cell proliferation|lymphangiogenesis|blood vessel remodeling|chondrocyte development|negative regulation of systemi	hsa04060,hsa04350,hsa04360,hsa04390,hsa04550,hsa05206,hsa05418	Cytokine-cytokine receptor interaction|TGF-beta signaling pathway|Axon guidance|Hippo signaling pathway|Signaling pathways regulating pluripotency of stem cells|MicroRNAs in cancer|Fluid shear stress and atherosclerosis
ZG16B	113.139	0.232456	-4.7621	0.464265	-1.10698	1.91585e-06	9.7631e-06	Down	10.4295	14.7221	9.15724	6.13641	7.00121	6.19356	124220	zymogen granule protein 16B	GO:0001895,GO:0003674,GO:0005515,GO:0005615,GO:0030246,GO:0070062	retina homeostasis|molecular_function|protein binding|extracellular space|carbohydrate binding|extracellular exosome
LENG9	214.827	0.231435	4.44939	2.04166	1.02975	8.61159e-06	3.88111e-05	Up	2.50378	4.87908	3.16335	8.47136	7.3374	10.3366	94059	leukocyte receptor cluster member 9	GO:0046872	metal ion binding
SH3BP5L	873.145	0.111636	8.96618	2.00131	1.00095	3.06982e-19	9.83583e-18	Up	6.71615	6.48658	6.27074	14.9193	16.8425	15.5998	80851	SH3 binding domain protein 5 like	GO:0004860,GO:0005085,GO:0005515,GO:0005737,GO:0035556,GO:0061099	protein kinase inhibitor activity|guanyl-nucleotide exchange factor activity|protein binding|cytoplasm|intracellular signal transduction|negative regulation of protein tyrosine kinase activity
FOXO4	210.336	0.171862	-5.88591	0.496009	-1.01156	3.95879e-09	3.26407e-08	Down	3.92176	3.52641	4.04855	2.16729	2.1151	2.65217	4303	forkhead box O4	GO:0000785,GO:0000978,GO:0000981,GO:0001228,GO:0003677,GO:0003700,GO:0005515,GO:0005634,GO:0005654,GO:0005737,GO:0005829,GO:0006355,GO:0006357,GO:0007050,GO:0007095,GO:0007517,GO:0007568,GO:0008013,GO:0008134,GO:0008285,GO:0008286,GO:0014911,GO:0016525,GO	chromatin|RNA polymerase II cis-regulatory region sequence-specific DNA binding|DNA-binding transcription factor activity, RNA polymerase II-specific|DNA-binding transcription activator activity, RNA polymerase II-specific|DNA binding|DNA-binding transcri	hsa04014,hsa04068,hsa05131	Ras signaling pathway|FoxO signaling pathway|Shigellosis	Fork_head
CBLB	645.661	0.137252	-7.33783	0.497535	-1.00713	2.17084e-13	3.44906e-12	Down	4.71246	4.56943	5.45699	2.89727	2.72085	3.30047	868	Cbl proto-oncogene B	GO:0001784,GO:0002669,GO:0005509,GO:0005515,GO:0005654,GO:0005829,GO:0005886,GO:0006607,GO:0006955,GO:0007165,GO:0007175,GO:0008270,GO:0016567,GO:0017124,GO:0018193,GO:0030971,GO:0031398,GO:0035556,GO:0042110,GO:0043087,GO:0043393,GO:0045121,GO:0045732,GO	phosphotyrosine residue binding|positive regulation of T cell anergy|calcium ion binding|protein binding|nucleoplasm|cytosol|plasma membrane|NLS-bearing protein import into nucleus|immune response|signal transduction|negative regulation of epidermal growt	hsa04012,hsa04120,hsa04144,hsa04625,hsa04660,hsa04910,hsa05162	ErbB signaling pathway|Ubiquitin mediated proteolysis|Endocytosis|C-type lectin receptor signaling pathway|T cell receptor signaling pathway|Insulin signaling pathway|Measles
EPHB3	487.417	0.192429	-9.81127	0.270186	-1.88798	1.00692e-22	4.73252e-21	Down	10.7697	6.67119	10.1958	2.59052	3.10721	3.3876	2049	EPH receptor B3	GO:0001525,GO:0001655,GO:0004714,GO:0005003,GO:0005005,GO:0005515,GO:0005524,GO:0005576,GO:0005829,GO:0005886,GO:0005887,GO:0007169,GO:0007275,GO:0007411,GO:0007413,GO:0008046,GO:0016477,GO:0018108,GO:0021952,GO:0022038,GO:0022407,GO:0030425,GO:0031290,GO	angiogenesis|urogenital system development|transmembrane receptor protein tyrosine kinase activity|ephrin receptor activity|transmembrane-ephrin receptor activity|protein binding|ATP binding|extracellular region|cytosol|plasma membrane|integral component	hsa04360	Axon guidance
PLPP3	210.853	0.17915	-6.15121	0.465873	-1.10199	7.68959e-10	7.22318e-09	Down	4.58475	4.43417	4.39649	2.39634	2.127	3.07844	8613	phospholipid phosphatase 3	GO:0000139,GO:0001933,GO:0005178,GO:0005515,GO:0005789,GO:0005794,GO:0005802,GO:0005886,GO:0005887,GO:0005912,GO:0006644,GO:0006670,GO:0006672,GO:0006890,GO:0007165,GO:0007229,GO:0008195,GO:0016020,GO:0016021,GO:0016323,GO:0030111,GO:0030148,GO:0033116,GO	Golgi membrane|negative regulation of protein phosphorylation|integrin binding|protein binding|endoplasmic reticulum membrane|Golgi apparatus|trans-Golgi network|plasma membrane|integral component of plasma membrane|adherens junction|phospholipid metaboli	hsa00561,hsa00564,hsa00565,hsa00600,hsa04072,hsa04666,hsa04975,hsa05231	Glycerolipid metabolism|Glycerophospholipid metabolism|Ether lipid metabolism|Sphingolipid metabolism|Phospholipase D signaling pathway|Fc gamma R-mediated phagocytosis|Fat digestion and absorption|Choline metabolism in cancer
SLC35E4	343.192	0.140267	-7.17546	0.49776	-1.00648	7.20667e-13	1.07534e-11	Down	3.816	3.85159	3.92375	2.09089	2.41529	2.50349	339665	solute carrier family 35 member E4	GO:0005515,GO:0005794,GO:0015297,GO:0016021,GO:0055085	protein binding|Golgi apparatus|antiporter activity|integral component of membrane|transmembrane transport
STX1A	174.799	0.2298	-4.40275	0.495943	-1.01175	1.06887e-05	4.70562e-05	Down	4.11001	3.10527	5.66666	2.32775	2.63769	2.80906	6804	syntaxin 1A	GO:0000149,GO:0001956,GO:0005484,GO:0005515,GO:0005576,GO:0005829,GO:0005886,GO:0006886,GO:0006887,GO:0006906,GO:0007269,GO:0008021,GO:0008076,GO:0009629,GO:0010701,GO:0010807,GO:0012505,GO:0014047,GO:0014069,GO:0016021,GO:0016079,GO:0016081,GO:0016925,GO	SNARE binding|positive regulation of neurotransmitter secretion|SNAP receptor activity|protein binding|extracellular region|cytosol|plasma membrane|intracellular protein transport|exocytosis|vesicle fusion|neurotransmitter secretion|synaptic vesicle|volta	hsa04130,hsa04721,hsa04911,hsa05016,hsa05022,hsa05031	SNARE interactions in vesicular transport|Synaptic vesicle cycle|Insulin secretion|Huntington disease|Pathways of neurodegeneration - multiple diseases|Amphetamine addiction
RNASE4	232.92	0.172266	-9.39952	0.325512	-1.61922	5.48129e-21	2.14311e-19	Down	8.7824	7.72987	7.72431	2.7953	3.04535	3.74781	6038	ribonuclease A family member 4	GO:0003676,GO:0004522,GO:0004540,GO:0005576,GO:0005615,GO:0006379,GO:0090501,GO:0090502	nucleic acid binding|ribonuclease A activity|ribonuclease activity|extracellular region|extracellular space|mRNA cleavage|RNA phosphodiester bond hydrolysis|RNA phosphodiester bond hydrolysis, endonucleolytic
RNF39	858.813	0.156584	-14.5093	0.207054	-2.27192	1.05815e-47	5.48976e-45	Down	10.4884	9.67897	10.517	2.121	2.35436	3.24899	80352	ring finger protein 39	GO:0005515,GO:0005575,GO:0005737,GO:0008150,GO:0010468,GO:0016567,GO:0045087,GO:0046872,GO:0061630	protein binding|cellular_component|cytoplasm|biological_process|regulation of gene expression|protein ubiquitination|innate immune response|metal ion binding|ubiquitin protein ligase activity
TSPAN1	340.288	0.187968	-5.53924	0.485922	-1.0412	3.03782e-08	2.14885e-07	Down	12.5513	14.6207	9.54826	8.67556	6.89874	6.09162	10103	tetraspanin 1	GO:0005515,GO:0005654,GO:0005737,GO:0005765,GO:0005886,GO:0005887,GO:0016020,GO:0030054,GO:0031982,GO:0043231,GO:0048471,GO:0050821,GO:0070062	protein binding|nucleoplasm|cytoplasm|lysosomal membrane|plasma membrane|integral component of plasma membrane|membrane|cell junction|vesicle|intracellular membrane-bounded organelle|perinuclear region of cytoplasm|protein stabilization|extracellular exos
SPRR2D	140.944	0.267045	-9.49267	0.172543	-2.53498	2.25182e-21	9.20449e-20	Down	15.7816	20.8682	17.0978	5.74174	3.13007	2.42977	6703	small proline rich protein 2D	GO:0001533,GO:0005737,GO:0005829,GO:0008544,GO:0070268	cornified envelope|cytoplasm|cytosol|epidermis development|cornification
KRT14	116.669	0.219889	-4.8966	0.474109	-1.07671	9.75074e-07	5.23389e-06	Down	4.55385	4.48322	5.71718	3.33343	2.71401	2.4635	3861	keratin 14	GO:0005200,GO:0005515,GO:0005634,GO:0005737,GO:0005829,GO:0005882,GO:0007568,GO:0008544,GO:0010043,GO:0010212,GO:0031424,GO:0031581,GO:0042633,GO:0045095,GO:0045110,GO:0045178,GO:0070062,GO:0070268,GO:0071944,GO:1990254	structural constituent of cytoskeleton|protein binding|nucleus|cytoplasm|cytosol|intermediate filament|aging|epidermis development|response to zinc ion|response to ionizing radiation|keratinization|hemidesmosome assembly|hair cycle|keratin filament|interm	hsa04915,hsa05150	Estrogen signaling pathway|Staphylococcus aureus infection
PPP3CA	766.079	0.120984	9.27223	2.17617	1.12179	1.82288e-20	6.68174e-19	Up	4.70225	5.01599	5.48537	13.3988	12.7901	14.0248	5530	protein phosphatase 3 catalytic subunit alpha	GO:0000082,GO:0001975,GO:0004722,GO:0005509,GO:0005515,GO:0005516,GO:0005654,GO:0005737,GO:0005739,GO:0005829,GO:0005886,GO:0005955,GO:0006470,GO:0006606,GO:0006816,GO:0007223,GO:0007420,GO:0007568,GO:0009898,GO:0014883,GO:0014898,GO:0016018,GO:0016311,GO	G1/S transition of mitotic cell cycle|response to amphetamine|protein serine/threonine phosphatase activity|calcium ion binding|protein binding|calmodulin binding|nucleoplasm|cytoplasm|mitochondrion|cytosol|plasma membrane|calcineurin complex|protein deph	hsa04010,hsa04020,hsa04022,hsa04114,hsa04218,hsa04310,hsa04360,hsa04370,hsa04380,hsa04625,hsa04650,hsa04658,hsa04659,hsa04660,hsa04662,hsa04720,hsa04724,hsa04728,hsa04921,hsa04922,hsa04924,hsa05010,hsa05014,hsa05020,hsa05022,hsa05031,hsa05152,hsa05163,hsa	MAPK signaling pathway|Calcium signaling pathway|cGMP-PKG signaling pathway|Oocyte meiosis|Cellular senescence|Wnt signaling pathway|Axon guidance|VEGF signaling pathway|Osteoclast differentiation|C-type lectin receptor signaling pathway|Natural killer ce
