# Supplementary material for: YAP and β-catenin cooperate to drive H. pylori-induced gastric tumorigenesis
Source: Gut Microbes. 2023 Mar 23;15(1):2192501. doi: 10.1080/19490976.2023.2192501 (PMC10044160; doi:10.1080/19490976.2023.2192501)
Supplement: Supplemental Material [file KGMI_A_2192501_SM2925.zip › Table S5. Unique downstream genes of YAP in AGS cells.xlsx]

## Sheet: Sheet1
Table S5. Unique downstream genes of YAP in AGS cells
file	YAP_op-vs-Contrl.xls																				YAP_op-vs-Contrl.xls
header	BaseMean	lfcSE	stat	FoldChange	log2FoldChange	p-value	q-value	Regulation	Expression_AGS_C1	Expression_AGS_C2	Expression_AGS_C3	Expression_AGS_YAP_OP1	Expression_AGS_YAP_OP2	Expression_AGS_YAP_OP3	gene_Dbxref	description	GO_id	GO_term	pathway	pathway_description	TF_family
PNPT1	904.838	0.102736	10.1722	2.06344	1.04505	2.63864e-24	4.04762e-23	Up	6.63812	7.43933	6.88008	18.1693	17.2799	17.5869	87178	polyribonucleotide nucleotidyltransferase 1	GO:0000175,GO:0000957,GO:0000958,GO:0000962,GO:0000964,GO:0000965,GO:0003723,GO:0004654,GO:0005515,GO:0005634,GO:0005737,GO:0005739,GO:0005758,GO:0005759,GO:0005789,GO:0005829,GO:0006401,GO:0006402,GO:0008266,GO:0034046,GO:0034599,GO:0035198,GO:0035458,GO:0035927,GO:0035928,GO:0042788,GO:0043457,GO:0043631,GO:0045025,GO:0045926,GO:0051260,GO:0051591,GO:0060416,GO:0061014,GO:0070207,GO:0070584,GO:…	3'-5'-exoribonuclease activity|mitochondrial RNA catabolic process|mitochondrial mRNA catabolic process|positive regulation of mitochondrial RNA catabolic process|mitochondrial RNA 5'-end processing|mitochondrial RNA 3'-end processing|RNA binding|polyribonucleotide nucleotidyltransferase activity|protein binding|nucleus|cytoplasm|mitochondrion|mitochondrial intermembrane space|mitochondrial matri…	hsa03018	RNA degradation
MED18	302.607	0.177575	6.98382	2.36223	1.24015	2.87253e-12	1.76942e-11	Up	5.17627	6.51618	3.85164	15.3623	16.0304	13.6318	54797	mediator complex subunit 18	GO:0000151,GO:0003712,GO:0005515,GO:0006357,GO:0006369,GO:0016567,GO:0016592,GO:0061630,GO:0070847	ubiquitin ligase complex|transcription coregulator activity|protein binding|regulation of transcription by RNA polymerase II|termination of RNA polymerase II transcription|protein ubiquitination|mediator complex|ubiquitin protein ligase activity|core mediator complex
RHPN2	7385.95	0.112993	-10.5129	0.438946	-1.18788	7.53336e-26	1.28449e-24	Down	146.545	142.504	183.219	81.6589	83.2774	89.7111	85415	rhophilin Rho GTPase binding protein 2	GO:0005829,GO:0007165,GO:0048471	cytosol|signal transduction|perinuclear region of cytoplasm
TLE3	2244.2	0.126341	-7.99374	0.496568	-1.00994	1.30901e-15	1.0857e-14	Down	25.7066	21.1421	29.735	15.5902	15.3467	15.7682	7090	TLE family member 3, transcriptional corepressor	GO:0003714,GO:0005515,GO:0005634,GO:0005654,GO:0005667,GO:0007165,GO:0009887,GO:0016055,GO:0045892,GO:0070491,GO:0090090,GO:0120163,GO:1904837,GO:1990907	transcription corepressor activity|protein binding|nucleus|nucleoplasm|transcription regulator complex|signal transduction|animal organ morphogenesis|Wnt signaling pathway|negative regulation of transcription, DNA-templated|repressing transcription factor binding|negative regulation of canonical Wnt signaling pathway|negative regulation of cold-induced thermogenesis|beta-catenin-TCF complex assem…
USP35	274.498	0.16977	-6.54904	0.462707	-1.11183	5.79075e-11	3.1578e-10	Down	4.70155	3.94512	5.29465	2.21026	2.74548	2.96365	57558	ubiquitin specific peptidase 35	GO:0004197,GO:0004843,GO:0005634,GO:0005829,GO:0006511,GO:0016579,GO:0018215	cysteine-type endopeptidase activity|thiol-dependent ubiquitin-specific protease activity|nucleus|cytosol|ubiquitin-dependent protein catabolic process|protein deubiquitination|protein phosphopantetheinylation
SURF2	254.22	0.19657	7.39743	2.73988	1.45411	1.38847e-13	9.59873e-13	Up	7.2945	11.9898	7.04271	32.2614	29.0854	27.0649	6835	surfeit 2	GO:0003674,GO:0005654,GO:0005730,GO:0005886,GO:0008150,GO:0016607	molecular_function|nucleoplasm|nucleolus|plasma membrane|biological_process|nuclear speck
DMPK	763.75	0.112695	-11.9736	0.392463	-1.34937	4.88374e-33	1.3193e-31	Down	19.8029	18.5641	21.3786	9.19612	9.56793	10.012	1760	DM1 protein kinase	GO:0002028,GO:0004674,GO:0005515,GO:0005524,GO:0005640,GO:0005789,GO:0005829,GO:0005886,GO:0006468,GO:0006874,GO:0006998,GO:0008016,GO:0010657,GO:0010830,GO:0014722,GO:0014853,GO:0017020,GO:0018105,GO:0031307,GO:0031965,GO:0033017,GO:0035556,GO:0043666,GO:0046872,GO:0051823,GO:0106310,GO:0106311,GO:1903779	regulation of sodium ion transport|protein serine/threonine kinase activity|protein binding|ATP binding|nuclear outer membrane|endoplasmic reticulum membrane|cytosol|plasma membrane|protein phosphorylation|cellular calcium ion homeostasis|nuclear envelope organization|regulation of heart contraction|muscle cell apoptotic process|regulation of myotube differentiation|regulation of skeletal muscle …
CENPF	1769.03	0.124582	8.04524	2.00317	1.00229	8.60797e-16	7.25583e-15	Up	6.86873	5.3689	6.87703	14.4481	14.9874	17.5985	1063	centromere protein F	GO:0000278,GO:0000775,GO:0000776,GO:0000785,GO:0000922,GO:0000940,GO:0001822,GO:0003682,GO:0005515,GO:0005634,GO:0005635,GO:0005654,GO:0005737,GO:0005813,GO:0005819,GO:0005829,GO:0005930,GO:0007059,GO:0007094,GO:0007517,GO:0008017,GO:0008022,GO:0008134,GO:0010389,GO:0015031,GO:0016202,GO:0016363,GO:0021591,GO:0030154,GO:0030496,GO:0036064,GO:0042493,GO:0042803,GO:0045120,GO:0045892,GO:0048471,GO:…	mitotic cell cycle|chromosome, centromeric region|kinetochore|chromatin|spindle pole|condensed chromosome outer kinetochore|kidney development|chromatin binding|protein binding|nucleus|nuclear envelope|nucleoplasm|cytoplasm|centrosome|spindle|cytosol|axoneme|chromosome segregation|mitotic spindle assembly checkpoint|muscle organ development|microtubule binding|protein C-terminus binding|transcrip…
HECA	940.534	0.137043	-9.48234	0.40627	-1.29949	2.48645e-21	3.17154e-20	Down	12.3531	11.0467	14.7626	5.6926	6.14751	7.2052	51696	hdc homolog, cell cycle regulator	GO:0003674,GO:0005634,GO:0005737,GO:0016020,GO:0030323,GO:0045930	molecular_function|nucleus|cytoplasm|membrane|respiratory tube development|negative regulation of mitotic cell cycle
HCFC1R1	633.554	0.128502	-8.36241	0.474807	-1.07459	6.14492e-17	5.62748e-16	Down	55.1798	56.7655	68.5499	33.7169	33.8952	37.5723	54985	host cell factor C1 regulator 1	GO:0005654,GO:0005737	nucleoplasm|cytoplasm
NDUFAF1	154.041	0.193791	5.27779	2.03184	1.02279	1.30748e-07	4.959e-07	Up	4.08322	3.88246	2.85133	9.63325	9.21505	8.12241	51103	NADH:ubiquinone oxidoreductase complex assembly factor 1	GO:0005515,GO:0005739,GO:0005743,GO:0005747,GO:0005759,GO:0005829,GO:0006120,GO:0010257,GO:0032981,GO:0051082,GO:0051131,GO:0065003	protein binding|mitochondrion|mitochondrial inner membrane|mitochondrial respiratory chain complex I|mitochondrial matrix|cytosol|mitochondrial electron transport, NADH to ubiquinone|NADH dehydrogenase complex assembly|mitochondrial respiratory chain complex I assembly|unfolded protein binding|chaperone-mediated protein complex assembly|protein-containing complex assembly	hsa04714	Thermogenesis
YIPF6	1066.91	0.111446	-9.05247	0.496937	-1.00886	1.39766e-19	1.58272e-18	Down	9.4939	9.23892	9.25676	5.7742	6.25931	5.03126	286451	Yip1 domain family member 6	GO:0000138,GO:0000139,GO:0005515,GO:0005783,GO:0005797,GO:0005801,GO:0005802,GO:0016021,GO:0030134,GO:0042802,GO:0060576	Golgi trans cisterna|Golgi membrane|protein binding|endoplasmic reticulum|Golgi medial cisterna|cis-Golgi network|trans-Golgi network|integral component of membrane|COPII-coated ER to Golgi transport vesicle|identical protein binding|intestinal epithelial cell development
CLIC4	4264.17	0.107931	-9.39309	0.495238	-1.01381	5.82663e-21	7.20457e-20	Down	70.0815	64.567	81.3714	43.5328	45.4297	42.3787	25932	chloride intracellular channel 4	GO:0001525,GO:0001886,GO:0005244,GO:0005254,GO:0005515,GO:0005634,GO:0005737,GO:0005739,GO:0005813,GO:0005829,GO:0005886,GO:0005902,GO:0005911,GO:0006821,GO:0007035,GO:0009566,GO:0009986,GO:0015629,GO:0015630,GO:0016363,GO:0030154,GO:0030216,GO:0030336,GO:0030496,GO:0030659,GO:0034707,GO:0034765,GO:0035088,GO:0035264,GO:0045177,GO:0048471,GO:0048754,GO:0051493,GO:0061299,GO:0070062,GO:0071277,GO:…	angiogenesis|endothelial cell morphogenesis|voltage-gated ion channel activity|chloride channel activity|protein binding|nucleus|cytoplasm|mitochondrion|centrosome|cytosol|plasma membrane|microvillus|cell-cell junction|chloride transport|vacuolar acidification|fertilization|cell surface|actin cytoskeleton|microtubule cytoskeleton|nuclear matrix|cell differentiation|keratinocyte differentiation|ne…
MRPL40	321.896	0.166829	6.44576	2.10722	1.07534	1.15022e-10	6.0658e-10	Up	16.2632	17.2694	11.3814	38.8433	42.2609	34.9773	64976	mitochondrial ribosomal protein L40	GO:0003723,GO:0005515,GO:0005634,GO:0005730,GO:0005739,GO:0005743,GO:0005761,GO:0005762,GO:0009653,GO:0070125,GO:0070126	RNA binding|protein binding|nucleus|nucleolus|mitochondrion|mitochondrial inner membrane|mitochondrial ribosome|mitochondrial large ribosomal subunit|anatomical structure morphogenesis|mitochondrial translational elongation|mitochondrial translational termination
CDK18	1018.38	0.09988	-11.0055	0.466765	-1.09923	3.59403e-28	6.88753e-27	Down	22.4901	21.5545	22.391	12.847	13.0901	12.1118	5129	cyclin dependent kinase 18	GO:0000083,GO:0004693,GO:0005515,GO:0005524,GO:0005575,GO:0005634,GO:0005737,GO:0006468,GO:0051726	regulation of transcription involved in G1/S transition of mitotic cell cycle|cyclin-dependent protein serine/threonine kinase activity|protein binding|ATP binding|cellular_component|nucleus|cytoplasm|protein phosphorylation|regulation of cell cycle
DNAJC4	275.529	0.167759	-5.99534	0.498003	-1.00577	2.03063e-09	9.3619e-09	Down	16.71	17.9085	12.8946	10.0012	10.5708	8.45341	3338	DnaJ heat shock protein family (Hsp40) member C4	GO:0005515,GO:0006457,GO:0006986,GO:0016020,GO:0016021,GO:0051082	protein binding|protein folding|response to unfolded protein|membrane|integral component of membrane|unfolded protein binding
TRAPPC4	1149.97	0.122202	-8.37997	0.491733	-1.02405	5.29419e-17	4.87827e-16	Down	61.1954	74.6154	56.1564	39.2836	40.3298	36.0857	51399	trafficking protein particle complex subunit 4	GO:0000139,GO:0005515,GO:0005783,GO:0005795,GO:0005829,GO:0006888,GO:0006914,GO:0008021,GO:0016358,GO:0030008,GO:0030425,GO:0045202,GO:0045211,GO:0048208	Golgi membrane|protein binding|endoplasmic reticulum|Golgi stack|cytosol|endoplasmic reticulum to Golgi vesicle-mediated transport|autophagy|synaptic vesicle|dendrite development|TRAPP complex|dendrite|synapse|postsynaptic membrane|COPII vesicle coating
SEMA6B	1222.34	0.103652	-14.1648	0.361429	-1.46822	1.51284e-45	7.4008e-44	Down	23.5169	23.6563	24.7705	9.9672	10.1307	11.8073	10501	semaphorin 6B	GO:0001755,GO:0005515,GO:0005615,GO:0005887,GO:0007411,GO:0030215,GO:0030335,GO:0045499,GO:0048843,GO:0050919,GO:0071526	neural crest cell migration|protein binding|extracellular space|integral component of plasma membrane|axon guidance|semaphorin receptor binding|positive regulation of cell migration|chemorepellent activity|negative regulation of axon extension involved in axon guidance|negative chemotaxis|semaphorin-plexin signaling pathway	hsa04360	Axon guidance
MESD	895.3	0.12845	8.40769	2.11399	1.07997	4.18152e-17	3.90382e-16	Up	6.78082	8.905	6.40421	19.2437	19.2665	18.7358	23184	mesoderm development LRP chaperone	GO:0001503,GO:0003674,GO:0005515,GO:0005783,GO:0005886,GO:0006457,GO:0006909,GO:0007498,GO:0016055,GO:0034394,GO:0042802,GO:0050750,GO:1904395	ossification|molecular_function|protein binding|endoplasmic reticulum|plasma membrane|protein folding|phagocytosis|mesoderm development|Wnt signaling pathway|protein localization to cell surface|identical protein binding|low-density lipoprotein particle receptor binding|positive regulation of skeletal muscle acetylcholine-gated channel clustering
NCAPG	830.32	0.106854	12.1634	2.46179	1.29971	4.86723e-34	1.38141e-32	Up	6.23549	7.06767	6.71761	19.0473	20.0964	21.3294	64151	non-SMC condensin I complex subunit G	GO:0000779,GO:0000793,GO:0000796,GO:0005515,GO:0005634,GO:0005737,GO:0005829,GO:0007076,GO:0016020,GO:0051301	condensed chromosome, centromeric region|condensed chromosome|condensin complex|protein binding|nucleus|cytoplasm|cytosol|mitotic chromosome condensation|membrane|cell division
NCEH1	1388.81	0.143008	-7.30086	0.484953	-1.04408	2.85927e-13	1.93295e-12	Down	18.8639	19.8718	27.3084	12.6456	14.0441	12.6531	57552	neutral cholesterol ester hydrolase 1	GO:0004771,GO:0005789,GO:0005886,GO:0016020,GO:0016021,GO:0016042,GO:0016787,GO:0034383,GO:0046485	sterol esterase activity|endoplasmic reticulum membrane|plasma membrane|membrane|integral component of membrane|lipid catabolic process|hydrolase activity|low-density lipoprotein particle clearance|ether lipid metabolic process	hsa04927,hsa04934,hsa04976,hsa04979	Cortisol synthesis and secretion|Cushing syndrome|Bile secretion|Cholesterol metabolism
SYNGR3	255.891	0.162569	-10.3027	0.313189	-1.6749	6.85437e-25	1.09776e-23	Down	10.5362	9.39714	11.0635	4.39926	3.45993	4.0465	9143	synaptogyrin 3	GO:0005515,GO:0008021,GO:0016021,GO:0021762,GO:0030672,GO:0031594,GO:0032411,GO:0045055	protein binding|synaptic vesicle|integral component of membrane|substantia nigra development|synaptic vesicle membrane|neuromuscular junction|positive regulation of transporter activity|regulated exocytosis
CLSTN3	1374.35	0.127188	-7.9203	0.497453	-1.00737	2.36947e-15	1.92259e-14	Down	17.2685	14.776	19.9873	10.101	10.1809	11.5099	9746	calsyntenin 3	GO:0000139,GO:0001558,GO:0005509,GO:0005515,GO:0005789,GO:0007156,GO:0007416,GO:0009986,GO:0030425,GO:0032991,GO:0035249,GO:0045211,GO:0050806,GO:0051932,GO:0051965,GO:0098978,GO:0098982,GO:0099061,GO:1902474,GO:1905606	Golgi membrane|regulation of cell growth|calcium ion binding|protein binding|endoplasmic reticulum membrane|homophilic cell adhesion via plasma membrane adhesion molecules|synapse assembly|cell surface|dendrite|protein-containing complex|synaptic transmission, glutamatergic|postsynaptic membrane|positive regulation of synaptic transmission|synaptic transmission, GABAergic|positive regulation of s…
DDR1	4764.32	0.096126	-10.7172	0.489643	-1.0302	8.45444e-27	1.51853e-25	Down	73.9419	64.4131	75.3964	43.731	41.9884	42.7232	780	discoidin domain receptor tyrosine kinase 1	GO:0001558,GO:0001952,GO:0004714,GO:0005515,GO:0005518,GO:0005524,GO:0005615,GO:0005886,GO:0005887,GO:0007155,GO:0007169,GO:0007275,GO:0007566,GO:0007595,GO:0008285,GO:0010715,GO:0014909,GO:0030198,GO:0033674,GO:0038062,GO:0038063,GO:0038083,GO:0043235,GO:0043583,GO:0044319,GO:0046777,GO:0046872,GO:0060444,GO:0060749,GO:0061302,GO:0061564,GO:0070062,GO:1990138	regulation of cell growth|regulation of cell-matrix adhesion|transmembrane receptor protein tyrosine kinase activity|protein binding|collagen binding|ATP binding|extracellular space|plasma membrane|integral component of plasma membrane|cell adhesion|transmembrane receptor protein tyrosine kinase signaling pathway|multicellular organism development|embryo implantation|lactation|negative regulation…
TNFSF15	894.593	0.36801	-5.13748	0.269686	-1.89065	2.7844e-07	1.01956e-06	Down	7.56538	10.3878	16.3939	3.07941	3.75342	4.57339	9966	TNF superfamily member 15	GO:0005102,GO:0005125,GO:0005164,GO:0005515,GO:0005615,GO:0005886,GO:0005887,GO:0006915,GO:0006919,GO:0006955,GO:0007165,GO:0007250,GO:0016021,GO:0033209	signaling receptor binding|cytokine activity|tumor necrosis factor receptor binding|protein binding|extracellular space|plasma membrane|integral component of plasma membrane|apoptotic process|activation of cysteine-type endopeptidase activity involved in apoptotic process|immune response|signal transduction|activation of NF-kappaB-inducing kinase activity|integral component of membrane|tumor necr…	hsa04060	Cytokine-cytokine receptor interaction
KEAP1	1001.14	0.120282	9.86658	2.27642	1.18677	5.81107e-23	8.23776e-22	Up	10.3689	12.7129	9.43713	30.7991	29.0677	30.89	9817	kelch like ECH associated protein 1	GO:0001701,GO:0005515,GO:0005654,GO:0005737,GO:0005783,GO:0005829,GO:0005884,GO:0006511,GO:0008134,GO:0010506,GO:0016032,GO:0016234,GO:0016567,GO:0016579,GO:0030496,GO:0031463,GO:0032436,GO:0034451,GO:0034599,GO:0042802,GO:0042994,GO:0043433,GO:0043687,GO:0045604,GO:0071353,GO:0097718	in utero embryonic development|protein binding|nucleoplasm|cytoplasm|endoplasmic reticulum|cytosol|actin filament|ubiquitin-dependent protein catabolic process|transcription factor binding|regulation of autophagy|viral process|inclusion body|protein ubiquitination|protein deubiquitination|midbody|Cul3-RING ubiquitin ligase complex|positive regulation of proteasomal ubiquitin-dependent protein cat…	hsa04120,hsa05200,hsa05225,hsa05418	Ubiquitin mediated proteolysis|Pathways in cancer|Hepatocellular carcinoma|Fluid shear stress and atherosclerosis
KDM5C	4465.47	0.116803	-9.7798	0.453033	-1.14231	1.37481e-22	1.91068e-21	Down	55.9548	42.4087	54.9508	28.6691	28.2006	28.3995	8242	lysine demethylase 5C	GO:0003677,GO:0005515,GO:0005634,GO:0005654,GO:0005829,GO:0006338,GO:0008270,GO:0009636,GO:0032452,GO:0032453,GO:0034647,GO:0034720,GO:0034721,GO:0035097,GO:0045892,GO:0048511,GO:0051213,GO:0055114	DNA binding|protein binding|nucleus|nucleoplasm|cytosol|chromatin remodeling|zinc ion binding|response to toxic substance|histone demethylase activity|histone demethylase activity (H3-K4 specific)|histone demethylase activity (H3-trimethyl-K4 specific)|histone H3-K4 demethylation|histone H3-K4 demethylation, trimethyl-H3-K4-specific|histone methyltransferase complex|negative regulation of transcr…			ARID
FBXO9	392.957	0.133282	8.90218	2.27599	1.1865	5.47618e-19	5.91261e-18	Up	2.5989	2.52872	2.27736	6.97834	6.26511	7.42915	26268	F-box protein 9	GO:0000151,GO:0000209,GO:0004842,GO:0005515,GO:0005737,GO:0005829,GO:0016567,GO:0019005,GO:0031146,GO:0032006,GO:0043687,GO:0045087,GO:0045444	ubiquitin ligase complex|protein polyubiquitination|ubiquitin-protein transferase activity|protein binding|cytoplasm|cytosol|protein ubiquitination|SCF ubiquitin ligase complex|SCF-dependent proteasomal ubiquitin-dependent protein catabolic process|regulation of TOR signaling|post-translational protein modification|innate immune response|fat cell differentiation
TELO2	647.489	0.123669	11.4832	2.67606	1.42011	1.60304e-30	3.6614e-29	Up	5.151	4.99269	4.13002	16.4224	14.5347	15.8858	9894	telomere maintenance 2	GO:0005515,GO:0005634,GO:0005737,GO:0005829,GO:0007004,GO:0016020,GO:0016604,GO:0019901,GO:0031931,GO:0031932,GO:0032006,GO:0034399,GO:0042162,GO:0044877,GO:0050821,GO:0051879,GO:0060090,GO:0070209,GO:0071902,GO:1904263,GO:1904515	protein binding|nucleus|cytoplasm|cytosol|telomere maintenance via telomerase|membrane|nuclear body|protein kinase binding|TORC1 complex|TORC2 complex|regulation of TOR signaling|nuclear periphery|telomeric DNA binding|protein-containing complex binding|protein stabilization|Hsp90 protein binding|molecular adaptor activity|ASTRA complex|positive regulation of protein serine/threonine kinase activ…	hsa03460,hsa04150	Fanconi anemia pathway|mTOR signaling pathway
CTSH	4866.87	0.085914	-12.5698	0.473054	-1.07992	3.09415e-36	9.98215e-35	Down	121.237	126.653	125.671	68.2559	70.2042	78.4186	1512	cathepsin H	GO:0001656,GO:0001913,GO:0002250,GO:0002764,GO:0004175,GO:0004177,GO:0004197,GO:0004252,GO:0005515,GO:0005576,GO:0005615,GO:0005764,GO:0005829,GO:0006508,GO:0006919,GO:0008233,GO:0008234,GO:0008284,GO:0008656,GO:0010628,GO:0010634,GO:0010813,GO:0010815,GO:0010952,GO:0019882,GO:0030108,GO:0030335,GO:0031638,GO:0031648,GO:0032526,GO:0033619,GO:0034774,GO:0036464,GO:0043066,GO:0043129,GO:0043231,GO:…	metanephros development|T cell mediated cytotoxicity|adaptive immune response|immune response-regulating signaling pathway|endopeptidase activity|aminopeptidase activity|cysteine-type endopeptidase activity|serine-type endopeptidase activity|protein binding|extracellular region|extracellular space|lysosome|cytosol|proteolysis|activation of cysteine-type endopeptidase activity involved in apoptoti…	hsa04142,hsa04210	Lysosome|Apoptosis
STX16	3140.9	0.101852	-9.97904	0.494355	-1.01638	1.88286e-23	2.74432e-22	Down	53.2677	48.5816	55.7184	29.7166	34.9385	30.9744	8675	syntaxin 16	GO:0000139,GO:0000149,GO:0005484,GO:0005515,GO:0005737,GO:0005794,GO:0005802,GO:0005829,GO:0005925,GO:0006886,GO:0006906,GO:0012505,GO:0016021,GO:0019905,GO:0030285,GO:0031201,GO:0031985,GO:0032588,GO:0042147,GO:0043231,GO:0048278,GO:0048471,GO:0090161	Golgi membrane|SNARE binding|SNAP receptor activity|protein binding|cytoplasm|Golgi apparatus|trans-Golgi network|cytosol|focal adhesion|intracellular protein transport|vesicle fusion|endomembrane system|integral component of membrane|syntaxin binding|integral component of synaptic vesicle membrane|SNARE complex|Golgi cisterna|trans-Golgi network membrane|retrograde transport, endosome to Golgi|i…	hsa04130	SNARE interactions in vesicular transport
PIGA	353.976	0.151934	-10.4154	0.333915	-1.58245	2.11014e-25	3.51334e-24	Down	5.6662	4.66676	5.95618	2.19929	2.04818	2.42516	5277	phosphatidylinositol glycan anchor biosynthesis class A	GO:0000506,GO:0005515,GO:0005789,GO:0006506,GO:0008194,GO:0009893,GO:0016020,GO:0016021,GO:0016254,GO:0017176,GO:1990830	glycosylphosphatidylinositol-N-acetylglucosaminyltransferase (GPI-GnT) complex|protein binding|endoplasmic reticulum membrane|GPI anchor biosynthetic process|UDP-glycosyltransferase activity|positive regulation of metabolic process|membrane|integral component of membrane|preassembly of GPI anchor in ER membrane|phosphatidylinositol N-acetylglucosaminyltransferase activity|cellular response to leu…	hsa00563	Glycosylphosphatidylinositol (GPI)-anchor biosynthesis
LZTS3	548.616	0.154459	-8.43167	0.405466	-1.30235	3.40763e-17	3.20356e-16	Down	6.62431	5.73211	8.38119	3.2079	3.39048	3.72933	9762	leucine zipper tumor suppressor family member 3	GO:0005737,GO:0005856,GO:0014069,GO:0043197,GO:0045202,GO:0061001	cytoplasm|cytoskeleton|postsynaptic density|dendritic spine|synapse|regulation of dendritic spine morphogenesis
INSR	921.868	0.1463	-8.81515	0.409048	-1.28966	1.19527e-18	1.26514e-17	Down	7.27486	6.10749	8.86479	3.35079	3.69349	4.13789	3643	insulin receptor	GO:0000187,GO:0001540,GO:0001934,GO:0002092,GO:0003007,GO:0004713,GO:0004714,GO:0005009,GO:0005159,GO:0005515,GO:0005524,GO:0005525,GO:0005635,GO:0005764,GO:0005770,GO:0005886,GO:0005887,GO:0005899,GO:0005901,GO:0005975,GO:0006355,GO:0006468,GO:0006898,GO:0007169,GO:0007186,GO:0007275,GO:0007612,GO:0007613,GO:0008284,GO:0008286,GO:0009897,GO:0010008,GO:0014068,GO:0016020,GO:0018108,GO:0019087,GO:…	activation of MAPK activity|amyloid-beta binding|positive regulation of protein phosphorylation|positive regulation of receptor internalization|heart morphogenesis|protein tyrosine kinase activity|transmembrane receptor protein tyrosine kinase activity|insulin-activated receptor activity|insulin-like growth factor receptor binding|protein binding|ATP binding|GTP binding|nuclear envelope|lysosome|…	hsa04010,hsa04014,hsa04015,hsa04022,hsa04066,hsa04068,hsa04072,hsa04150,hsa04151,hsa04152,hsa04211,hsa04213,hsa04520,hsa04910,hsa04913,hsa04923,hsa04930,hsa04931,hsa04932,hsa04960,hsa05010	MAPK signaling pathway|Ras signaling pathway|Rap1 signaling pathway|cGMP-PKG signaling pathway|HIF-1 signaling pathway|FoxO signaling pathway|Phospholipase D signaling pathway|mTOR signaling pathway|PI3K-Akt signaling pathway|AMPK signaling pathway|Longevity regulating pathway|Longevity regulating pathway - multiple species|Adherens junction|Insulin signaling pathway|Ovarian steroidogenesis|Regul…
FANCL	251.321	0.166352	8.06123	2.53327	1.341	7.55307e-16	6.39871e-15	Up	3.07838	4.23816	3.12371	10.5109	11.7093	10.2335	55120	FA complementation group L	GO:0004842,GO:0005515,GO:0005634,GO:0005635,GO:0005654,GO:0005737,GO:0006281,GO:0006513,GO:0006974,GO:0007276,GO:0016604,GO:0031625,GO:0036297,GO:0042127,GO:0043231,GO:0043240,GO:0046872,GO:0061630	ubiquitin-protein transferase activity|protein binding|nucleus|nuclear envelope|nucleoplasm|cytoplasm|DNA repair|protein monoubiquitination|cellular response to DNA damage stimulus|gamete generation|nuclear body|ubiquitin protein ligase binding|interstrand cross-link repair|regulation of cell population proliferation|intracellular membrane-bounded organelle|Fanconi anaemia nuclear complex|metal i…	hsa03460,hsa04120	Fanconi anemia pathway|Ubiquitin mediated proteolysis
TP53I11	960.793	0.113146	-11.4344	0.407889	-1.29375	2.81583e-30	6.33468e-29	Down	12.7946	10.8163	12.7431	6.09371	5.87198	6.2313	9537	tumor protein p53 inducible protein 11	GO:0008285,GO:0016021	negative regulation of cell population proliferation|integral component of membrane
MICB	800.865	0.1419	-8.5199	0.432575	-1.20898	1.59688e-17	1.54553e-16	Down	24.6604	19.731	27.8057	13.212	11.7066	13.4226	4277	MHC class I polypeptide-related sequence B	GO:0002250,GO:0002429,GO:0005615,GO:0005886,GO:0006955,GO:0006979,GO:0009408,GO:0009897,GO:0009986,GO:0016021,GO:0016032,GO:0019835,GO:0032526,GO:0046629,GO:0046703,GO:0050689,GO:0050776	adaptive immune response|immune response-activating cell surface receptor signaling pathway|extracellular space|plasma membrane|immune response|response to oxidative stress|response to heat|external side of plasma membrane|cell surface|integral component of membrane|viral process|cytolysis|response to retinoic acid|gamma-delta T cell activation|natural killer cell lectin-like receptor binding|neg…	hsa04650,hsa05167	Natural killer cell mediated cytotoxicity|Kaposi sarcoma-associated herpesvirus infection
FCGRT	2915.36	0.0836642	-14.4813	0.431799	-1.21157	1.58985e-47	8.42056e-46	Down	133.098	140.564	128.765	70.7077	69.3076	73.1059	2217	Fc fragment of IgG receptor and transporter	GO:0002416,GO:0005515,GO:0005615,GO:0006955,GO:0009897,GO:0010008,GO:0016021,GO:0019864,GO:0030881,GO:0042605	IgG immunoglobulin transcytosis in epithelial cells mediated by FcRn immunoglobulin receptor|protein binding|extracellular space|immune response|external side of plasma membrane|endosome membrane|integral component of membrane|IgG binding|beta-2-microglobulin binding|peptide antigen binding
TGDS	485.518	0.123268	-9.38137	0.448623	-1.15642	6.51217e-21	8.01539e-20	Down	18.4865	19.4253	16.2845	9.84906	10.1999	9.77535	23483	TDP-glucose 4,6-dehydratase	GO:0005515,GO:0008460,GO:0009225	protein binding|dTDP-glucose 4,6-dehydratase activity|nucleotide-sugar metabolic process
GRK2	3056.7	0.0799576	-14.1938	0.455367	-1.1349	1.00153e-45	4.99023e-44	Down	63.7124	63.437	62.2477	35.0261	34.7705	36.0037	156	G protein-coupled receptor kinase 2	GO:0002029,GO:0003108,GO:0004672,GO:0004703,GO:0005515,GO:0005524,GO:0005737,GO:0005829,GO:0005886,GO:0005929,GO:0007186,GO:0007213,GO:0007217,GO:0007507,GO:0016020,GO:0018105,GO:0018107,GO:0019079,GO:0031623,GO:0031694,GO:0031755,GO:0033605,GO:0045202,GO:0045988,GO:0046718,GO:0047696,GO:0060048,GO:1901081	desensitization of G protein-coupled receptor signaling pathway|negative regulation of the force of heart contraction by chemical signal|protein kinase activity|G protein-coupled receptor kinase activity|protein binding|ATP binding|cytoplasm|cytosol|plasma membrane|cilium|G protein-coupled receptor signaling pathway|G protein-coupled acetylcholine receptor signaling pathway|tachykinin receptor si…	hsa04062,hsa04144,hsa04340,hsa04724,hsa04740,hsa05032	Chemokine signaling pathway|Endocytosis|Hedgehog signaling pathway|Glutamatergic synapse|Olfactory transduction|Morphine addiction
RDH5	145.123	0.201342	-5.86275	0.441224	-1.18042	4.55266e-09	2.02269e-08	Down	7.35347	8.6629	9.34678	5.38486	4.41649	3.93333	5959	retinol dehydrogenase 5	GO:0001523,GO:0004745,GO:0005788,GO:0005789,GO:0007601,GO:0008202,GO:0016021,GO:0042572,GO:0042803,GO:0044297,GO:0047023,GO:0047044,GO:0050896,GO:0055114	retinoid metabolic process|retinol dehydrogenase activity|endoplasmic reticulum lumen|endoplasmic reticulum membrane|visual perception|steroid metabolic process|integral component of membrane|retinol metabolic process|protein homodimerization activity|cell body|androsterone dehydrogenase activity|androstan-3-alpha,17-beta-diol dehydrogenase activity|response to stimulus|oxidation-reduction process	hsa00830	Retinol metabolism
NDEL1	754.064	0.108871	-9.60546	0.48439	-1.04576	7.58187e-22	1.00195e-20	Down	13.3554	12.2064	12.9481	7.06495	8.001	7.82735	81565	nudE neurodevelopment protein 1 like 1	GO:0000132,GO:0000776,GO:0000777,GO:0001764,GO:0001833,GO:0005515,GO:0005635,GO:0005813,GO:0005819,GO:0005829,GO:0005871,GO:0005874,GO:0006508,GO:0007020,GO:0007059,GO:0007100,GO:0008017,GO:0008021,GO:0008090,GO:0008286,GO:0010975,GO:0016477,GO:0021799,GO:0021955,GO:0031252,GO:0032418,GO:0033157,GO:0042802,GO:0043014,GO:0043203,GO:0043547,GO:0044877,GO:0045773,GO:0047496,GO:0048487,GO:0048680,GO:…	establishment of mitotic spindle orientation|kinetochore|condensed chromosome kinetochore|neuron migration|inner cell mass cell proliferation|protein binding|nuclear envelope|centrosome|spindle|cytosol|kinesin complex|microtubule|proteolysis|microtubule nucleation|chromosome segregation|mitotic centrosome separation|microtubule binding|synaptic vesicle|retrograde axonal transport|insulin receptor…
MCM2	1517.95	0.0973119	11.8361	2.22191	1.1518	2.53862e-32	6.53002e-31	Up	14.203	15.3264	13.6045	40.7086	36.9356	39.8773	4171	minichromosome maintenance complex component 2	GO:0000082,GO:0000727,GO:0000781,GO:0000785,GO:0003677,GO:0003688,GO:0003697,GO:0005515,GO:0005524,GO:0005634,GO:0005654,GO:0005664,GO:0005730,GO:0005737,GO:0006260,GO:0006267,GO:0006268,GO:0006270,GO:0006334,GO:0006915,GO:0017116,GO:0019899,GO:0042393,GO:0042555,GO:0043138,GO:0046872,GO:0071162,GO:0071353,GO:0090102,GO:1902975,GO:1905775	G1/S transition of mitotic cell cycle|double-strand break repair via break-induced replication|chromosome, telomeric region|chromatin|DNA binding|DNA replication origin binding|single-stranded DNA binding|protein binding|ATP binding|nucleus|nucleoplasm|nuclear origin of replication recognition complex|nucleolus|cytoplasm|DNA replication|pre-replicative complex assembly involved in nuclear cell cy…	hsa03030,hsa04110	DNA replication|Cell cycle
ZNF581	1348.81	0.101258	-11.8429	0.435521	-1.19919	2.34117e-32	6.0488e-31	Down	67.7896	76.0182	63.4028	36.9224	36.8426	36.891	51545	zinc finger protein 581	GO:0000978,GO:0003700,GO:0005515,GO:0005634,GO:0006357,GO:0046872	RNA polymerase II cis-regulatory region sequence-specific DNA binding|DNA-binding transcription factor activity|protein binding|nucleus|regulation of transcription by RNA polymerase II|metal ion binding
WDR77	837.422	0.110272	11.3041	2.3727	1.24653	1.25186e-29	2.67747e-28	Up	9.96535	12.0026	10.1718	30.645	30.6691	32.2252	79084	WD repeat domain 77	GO:0000387,GO:0005515,GO:0005634,GO:0005654,GO:0005737,GO:0005794,GO:0005829,GO:0006357,GO:0007315,GO:0008284,GO:0008327,GO:0030374,GO:0034709,GO:0045495,GO:0045893,GO:0060528,GO:0060770	spliceosomal snRNP assembly|protein binding|nucleus|nucleoplasm|cytoplasm|Golgi apparatus|cytosol|regulation of transcription by RNA polymerase II|pole plasm assembly|positive regulation of cell population proliferation|methyl-CpG binding|nuclear receptor coactivator activity|methylosome|pole plasm|positive regulation of transcription, DNA-templated|secretory columnal luminar epithelial cell diff…
SLC38A9	316.023	0.140428	9.03247	2.40896	1.26841	1.67838e-19	1.8879e-18	Up	2.68401	3.31834	2.82773	8.59479	8.62264	8.87777	153129	solute carrier family 38 member 9	GO:0003333,GO:0005515,GO:0005764,GO:0005765,GO:0005770,GO:0007050,GO:0015171,GO:0015190,GO:0015803,GO:0015804,GO:0016241,GO:0032008,GO:0046872,GO:0061459,GO:0071230,GO:0071986,GO:1903400,GO:1905103	amino acid transmembrane transport|protein binding|lysosome|lysosomal membrane|late endosome|cell cycle arrest|amino acid transmembrane transporter activity|L-leucine transmembrane transporter activity|branched-chain amino acid transport|neutral amino acid transport|regulation of macroautophagy|positive regulation of TOR signaling|metal ion binding|L-arginine transmembrane transporter activity|ce…	hsa04150	mTOR signaling pathway
DES	726.928	0.105919	-11.3592	0.434323	-1.20316	6.67516e-30	1.4484e-28	Down	24.7163	26.7687	24.2985	13.4919	13.3463	13.533	1674	desmin	GO:0005200,GO:0005515,GO:0005634,GO:0005829,GO:0005882,GO:0005916,GO:0006936,GO:0007010,GO:0008016,GO:0008092,GO:0014704,GO:0030018,GO:0030049,GO:0031594,GO:0042383,GO:0042802,GO:0045109,GO:0045111,GO:0070062,GO:0097512	structural constituent of cytoskeleton|protein binding|nucleus|cytosol|intermediate filament|fascia adherens|muscle contraction|cytoskeleton organization|regulation of heart contraction|cytoskeletal protein binding|intercalated disc|Z disc|muscle filament sliding|neuromuscular junction|sarcolemma|identical protein binding|intermediate filament organization|intermediate filament cytoskeleton|extra…	hsa05410,hsa05412,hsa05414	Hypertrophic cardiomyopathy|Arrhythmogenic right ventricular cardiomyopathy|Dilated cardiomyopathy
ZNF184	190.19	0.169881	-6.66964	0.455952	-1.13305	2.56439e-11	1.45687e-10	Down	4.09196	3.84468	4.46541	2.04793	2.36474	2.52381	7738	zinc finger protein 184	GO:0000978,GO:0000981,GO:0005634,GO:0006357,GO:0008270	RNA polymerase II cis-regulatory region sequence-specific DNA binding|DNA-binding transcription factor activity, RNA polymerase II-specific|nucleus|regulation of transcription by RNA polymerase II|zinc ion binding	hsa05168	Herpes simplex virus 1 infection	zf-C2H2
RTN4RL2	367.132	0.136832	-12.2945	0.311588	-1.68229	9.68988e-35	2.85247e-33	Down	12.3304	14.2208	14.0353	4.94877	5.20216	5.36182	349667	reticulon 4 receptor like 2	GO:0005576,GO:0005615,GO:0005886,GO:0007166,GO:0009897,GO:0009986,GO:0010977,GO:0030424,GO:0030425,GO:0031012,GO:0031103,GO:0038023,GO:0043005,GO:0043204,GO:0045121,GO:0046658,GO:0070062	extracellular region|extracellular space|plasma membrane|cell surface receptor signaling pathway|external side of plasma membrane|cell surface|negative regulation of neuron projection development|axon|dendrite|extracellular matrix|axon regeneration|signaling receptor activity|neuron projection|perikaryon|membrane raft|anchored component of plasma membrane|extracellular exosome
MAGOHB	310.905	0.193846	6.77776	2.48603	1.31384	1.22055e-11	7.14534e-11	Up	2.7064	4.44659	2.60955	10.1695	10.8964	8.67991	55110	mago homolog B, exon junction complex subunit	GO:0000184,GO:0000398,GO:0003723,GO:0005515,GO:0005634,GO:0005654,GO:0006405,GO:0006406,GO:0008380,GO:0031124,GO:0035145,GO:0043025,GO:0071005,GO:0071006,GO:0071013	nuclear-transcribed mRNA catabolic process, nonsense-mediated decay|mRNA splicing, via spliceosome|RNA binding|protein binding|nucleus|nucleoplasm|RNA export from nucleus|mRNA export from nucleus|RNA splicing|mRNA 3'-end processing|exon-exon junction complex|neuronal cell body|U2-type precatalytic spliceosome|U2-type catalytic step 1 spliceosome|catalytic step 2 spliceosome	hsa03013,hsa03015,hsa03040	RNA transport|mRNA surveillance pathway|Spliceosome
SMN1	301.217	0.508702	-2.58395	0.402075	-1.31446	0.00976748	0.0183702	Down	20.0359	12.0323	5.5465	5.92554	6.5992	5.98872	6606	survival of motor neuron 1, telomeric	GO:0000245,GO:0000387,GO:0003723,GO:0005515,GO:0005634,GO:0005654,GO:0005737,GO:0005829,GO:0006353,GO:0007399,GO:0015030,GO:0016604,GO:0030018,GO:0030424,GO:0032797,GO:0034719,GO:0036464,GO:0042802,GO:0043005,GO:0043204,GO:0051170,GO:0097504	spliceosomal complex assembly|spliceosomal snRNP assembly|RNA binding|protein binding|nucleus|nucleoplasm|cytoplasm|cytosol|DNA-templated transcription, termination|nervous system development|Cajal body|nuclear body|Z disc|axon|SMN complex|SMN-Sm protein complex|cytoplasmic ribonucleoprotein granule|identical protein binding|neuron projection|perikaryon|import into nucleus|Gemini of coiled bodies	hsa03013	RNA transport
RBM3	2319.98	0.118916	11.2537	2.52842	1.33824	2.22197e-29	4.66181e-28	Up	16.793	18.8926	13.6882	53.6342	51.1136	48.192	5935	RNA binding motif protein 3	GO:0003723,GO:0005515,GO:0005634,GO:0005654,GO:0005681,GO:0005737,GO:0006396,GO:0006417,GO:0015934,GO:0030425,GO:0043023,GO:0045727,GO:0048026	RNA binding|protein binding|nucleus|nucleoplasm|spliceosomal complex|cytoplasm|RNA processing|regulation of translation|large ribosomal subunit|dendrite|ribosomal large subunit binding|positive regulation of translation|positive regulation of mRNA splicing, via spliceosome
CA11	741.745	0.131682	-7.97933	0.482722	-1.05074	1.47126e-15	1.21503e-14	Down	34.6602	33.789	25.6879	19.3313	18.3336	18.0348	770	carbonic anhydrase 11	GO:0004089,GO:0005576,GO:0006730,GO:0008270,GO:0016323,GO:0016836	carbonate dehydratase activity|extracellular region|one-carbon metabolic process|zinc ion binding|basolateral plasma membrane|hydro-lyase activity
PSMC3	1656.32	0.117087	10.2268	2.2933	1.19743	1.50402e-24	2.34729e-23	Up	34.2758	41.074	30.0445	102.335	96.9584	96.9122	5702	proteasome 26S subunit, ATPase 3	GO:0000165,GO:0000209,GO:0000502,GO:0000932,GO:0002223,GO:0002479,GO:0005515,GO:0005524,GO:0005576,GO:0005634,GO:0005654,GO:0005829,GO:0006521,GO:0008540,GO:0010972,GO:0016020,GO:0016032,GO:0016579,GO:0016887,GO:0022624,GO:0031145,GO:0031146,GO:0033209,GO:0034774,GO:0036402,GO:0038061,GO:0038095,GO:0042802,GO:0043161,GO:0043312,GO:0043488,GO:0043687,GO:0043921,GO:0045899,GO:0045944,GO:0050852,GO:…	MAPK cascade|protein polyubiquitination|proteasome complex|P-body|stimulatory C-type lectin receptor signaling pathway|antigen processing and presentation of exogenous peptide antigen via MHC class I, TAP-dependent|protein binding|ATP binding|extracellular region|nucleus|nucleoplasm|cytosol|regulation of cellular amino acid metabolic process|proteasome regulatory particle, base subcomplex|negativ…	hsa03050,hsa05010,hsa05012,hsa05014,hsa05016,hsa05017,hsa05020,hsa05022,hsa05169	Proteasome|Alzheimer disease|Parkinson disease|Amyotrophic lateral sclerosis|Huntington disease|Spinocerebellar ataxia|Prion disease|Pathways of neurodegeneration - multiple diseases|Epstein-Barr virus infection
TESK2	175.319	0.176772	-6.11063	0.472967	-1.08019	9.92357e-10	4.73243e-09	Down	4.11207	3.7434	4.63161	2.55049	2.37123	2.32575	10420	testis associated actin remodelling kinase 2	GO:0004672,GO:0004674,GO:0004712,GO:0004713,GO:0005515,GO:0005524,GO:0005634,GO:0005654,GO:0005737,GO:0006468,GO:0007283,GO:0016604,GO:0018108,GO:0030036,GO:0046872,GO:0048041	protein kinase activity|protein serine/threonine kinase activity|protein serine/threonine/tyrosine kinase activity|protein tyrosine kinase activity|protein binding|ATP binding|nucleus|nucleoplasm|cytoplasm|protein phosphorylation|spermatogenesis|nuclear body|peptidyl-tyrosine phosphorylation|actin cytoskeleton organization|metal ion binding|focal adhesion assembly
PI4K2A	1331.49	0.112464	-9.701	0.46943	-1.09102	2.98555e-22	4.02855e-21	Down	26.2737	20.7625	22.6982	13.3625	13.2084	13.5958	55361	phosphatidylinositol 4-kinase type 2 alpha	GO:0000287,GO:0004430,GO:0005515,GO:0005524,GO:0005739,GO:0005765,GO:0005768,GO:0005802,GO:0005829,GO:0005886,GO:0005887,GO:0006661,GO:0007030,GO:0007032,GO:0016020,GO:0030425,GO:0031083,GO:0031224,GO:0031410,GO:0035651,GO:0035838,GO:0042734,GO:0043005,GO:0043025,GO:0043204,GO:0045121,GO:0046854	magnesium ion binding|1-phosphatidylinositol 4-kinase activity|protein binding|ATP binding|mitochondrion|lysosomal membrane|endosome|trans-Golgi network|cytosol|plasma membrane|integral component of plasma membrane|phosphatidylinositol biosynthetic process|Golgi organization|endosome organization|membrane|dendrite|BLOC-1 complex|intrinsic component of membrane|cytoplasmic vesicle|AP-3 adaptor com…	hsa00562,hsa04070	Inositol phosphate metabolism|Phosphatidylinositol signaling system
GEMIN5	772.253	0.111006	10.6076	2.26185	1.1775	2.74793e-26	4.77622e-25	Up	4.70297	4.34126	5.07978	13.0946	12.7197	13.3778	25929	gem nuclear organelle associated protein 5	GO:0000340,GO:0000387,GO:0000398,GO:0003723,GO:0003730,GO:0005515,GO:0005654,GO:0005737,GO:0005829,GO:0006412,GO:0006417,GO:0016020,GO:0016604,GO:0017069,GO:0030619,GO:0030621,GO:0030622,GO:0032797,GO:0034718,GO:0034719,GO:0043022,GO:0051170,GO:0065003,GO:0097504	RNA 7-methylguanosine cap binding|spliceosomal snRNP assembly|mRNA splicing, via spliceosome|RNA binding|mRNA 3'-UTR binding|protein binding|nucleoplasm|cytoplasm|cytosol|translation|regulation of translation|membrane|nuclear body|snRNA binding|U1 snRNA binding|U4 snRNA binding|U4atac snRNA binding|SMN complex|SMN-Gemin2 complex|SMN-Sm protein complex|ribosome binding|import into nucleus|protein-…	hsa03013	RNA transport
SERINC1	2804.8	0.0850831	-13.0357	0.463577	-1.10912	7.66226e-39	2.77098e-37	Down	67.4461	65.1849	65.1212	36.948	35.9121	39.6098	57515	serine incorporator 1	GO:0005515,GO:0005789,GO:0005886,GO:0006658,GO:0006665,GO:0008654,GO:0016020,GO:0016021,GO:0019899,GO:0030674,GO:0044091,GO:1904219,GO:1904222	protein binding|endoplasmic reticulum membrane|plasma membrane|phosphatidylserine metabolic process|sphingolipid metabolic process|phospholipid biosynthetic process|membrane|integral component of membrane|enzyme binding|protein-macromolecule adaptor activity|membrane biogenesis|positive regulation of CDP-diacylglycerol-serine O-phosphatidyltransferase activity|positive regulation of serine C-palm…
FZD5	2047.54	0.137512	-9.5028	0.404232	-1.30675	2.04314e-21	2.62274e-20	Down	17.3747	13.492	19.8553	8.50498	7.83712	8.84282	7855	frizzled class receptor 5	GO:0000139,GO:0000578,GO:0001525,GO:0001540,GO:0002726,GO:0004930,GO:0005515,GO:0005886,GO:0005887,GO:0005923,GO:0007186,GO:0007223,GO:0007416,GO:0008285,GO:0008289,GO:0008595,GO:0009986,GO:0016021,GO:0017147,GO:0019901,GO:0030182,GO:0030424,GO:0030425,GO:0030669,GO:0031077,GO:0031625,GO:0031901,GO:0032729,GO:0032731,GO:0032760,GO:0033077,GO:0035567,GO:0042813,GO:0043204,GO:0043507,GO:0044877,GO:…	Golgi membrane|embryonic axis specification|angiogenesis|amyloid-beta binding|positive regulation of T cell cytokine production|G protein-coupled receptor activity|protein binding|plasma membrane|integral component of plasma membrane|bicellular tight junction|G protein-coupled receptor signaling pathway|Wnt signaling pathway, calcium modulating pathway|synapse assembly|negative regulation of cell…	hsa04150,hsa04310,hsa04390,hsa04550,hsa04916,hsa04934,hsa05010,hsa05022,hsa05165,hsa05200,hsa05205,hsa05217,hsa05224,hsa05225,hsa05226	mTOR signaling pathway|Wnt signaling pathway|Hippo signaling pathway|Signaling pathways regulating pluripotency of stem cells|Melanogenesis|Cushing syndrome|Alzheimer disease|Pathways of neurodegeneration - multiple diseases|Human papillomavirus infection|Pathways in cancer|Proteoglycans in cancer|Basal cell carcinoma|Breast cancer|Hepatocellular carcinoma|Gastric cancer
TMEM185B	960.955	0.114232	10.6987	2.33291	1.22213	1.03231e-26	1.83943e-25	Up	5.10353	5.81492	4.78498	16.0538	14.6755	14.1793	79134	transmembrane protein 185B	GO:0016021	integral component of membrane
EPDR1	697.959	0.134104	7.83666	2.07186	1.05092	4.62697e-15	3.67888e-14	Up	9.19869	10.9026	7.58695	22.5923	24.9558	22.7978	54749	ependymin related 1	GO:0005509,GO:0005515,GO:0005543,GO:0005576,GO:0005764,GO:0007160,GO:0042802,GO:0043202,GO:1905573,GO:1990764	calcium ion binding|protein binding|phospholipid binding|extracellular region|lysosome|cell-matrix adhesion|identical protein binding|lysosomal lumen|ganglioside GM1 binding|myofibroblast contraction
PUS1	662.271	0.117982	9.89898	2.24684	1.1679	4.20547e-23	6.01874e-22	Up	8.5271	9.89392	8.65835	26.5195	24.432	23.6516	80324	pseudouridine synthase 1	GO:0000049,GO:0002153,GO:0003723,GO:0005634,GO:0005654,GO:0005739,GO:0005759,GO:0009982,GO:0031119,GO:0070902,GO:0106029,GO:1990481	tRNA binding|steroid receptor RNA activator RNA binding|RNA binding|nucleus|nucleoplasm|mitochondrion|mitochondrial matrix|pseudouridine synthase activity|tRNA pseudouridine synthesis|mitochondrial tRNA pseudouridine synthesis|tRNA pseudouridine synthase activity|mRNA pseudouridine synthesis
MXI1	825.143	0.106426	-11.7021	0.421786	-1.24542	1.24279e-31	3.09615e-30	Down	16.3751	15.8369	16.4753	8.85533	7.8806	8.45234	4601	MAX interactor 1, dimerization protein	GO:0000122,GO:0000785,GO:0000977,GO:0000978,GO:0000981,GO:0001227,GO:0005515,GO:0005634,GO:0005654,GO:0005730,GO:0005829,GO:0006357,GO:0046983,GO:0090575	negative regulation of transcription by RNA polymerase II|chromatin|RNA polymerase II transcription regulatory region sequence-specific DNA binding|RNA polymerase II cis-regulatory region sequence-specific DNA binding|DNA-binding transcription factor activity, RNA polymerase II-specific|DNA-binding transcription repressor activity, RNA polymerase II-specific|protein binding|nucleus|nucleoplasm|nu…			bHLH
SRD5A3	218.182	0.165662	6.66975	2.15088	1.10492	2.56235e-11	1.45633e-10	Up	2.99788	3.36129	2.44233	7.66206	7.29368	8.27124	79644	steroid 5 alpha-reductase 3	GO:0003865,GO:0005783,GO:0005789,GO:0006488,GO:0006489,GO:0006702,GO:0016021,GO:0016095,GO:0016628,GO:0019348,GO:0019408,GO:0047751,GO:0055114,GO:0102389	3-oxo-5-alpha-steroid 4-dehydrogenase activity|endoplasmic reticulum|endoplasmic reticulum membrane|dolichol-linked oligosaccharide biosynthetic process|dolichyl diphosphate biosynthetic process|androgen biosynthetic process|integral component of membrane|polyprenol catabolic process|oxidoreductase activity, acting on the CH-CH group of donors, NAD or NADP as acceptor|dolichol metabolic process|d…	hsa00140,hsa00510	Steroid hormone biosynthesis|N-Glycan biosynthesis
SERTAD2	1168.33	0.143299	-7.46207	0.476549	-1.0693	8.5176e-14	6.0214e-13	Down	12.1648	10.5014	15.3516	6.6595	7.748	7.85845	9792	SERTA domain containing 2	GO:0003713,GO:0005515,GO:0005634,GO:0005654,GO:0005737,GO:0005829,GO:0030308,GO:0048096,GO:0140110	transcription coactivator activity|protein binding|nucleus|nucleoplasm|cytoplasm|cytosol|negative regulation of cell growth|chromatin-mediated maintenance of transcription|transcription regulator activity
SESN2	1479.27	0.0958455	-12.8453	0.425974	-1.23116	9.14026e-38	3.16917e-36	Down	33.7294	32.5	30.4062	17.3973	16.906	16.1817	83667	sestrin 2	GO:0001932,GO:0005092,GO:0005515,GO:0005634,GO:0005737,GO:0005739,GO:0005829,GO:0006111,GO:0006635,GO:0009749,GO:0016239,GO:0016684,GO:0030308,GO:0030330,GO:0031588,GO:0031932,GO:0032042,GO:0032542,GO:0032868,GO:0034198,GO:0034599,GO:0036091,GO:0042149,GO:0042593,GO:0043491,GO:0046323,GO:0061700,GO:0070328,GO:0070728,GO:0071230,GO:0071233,GO:0072593,GO:0098869,GO:1900182,GO:1901031,GO:1902010,GO:…	regulation of protein phosphorylation|GDP-dissociation inhibitor activity|protein binding|nucleus|cytoplasm|mitochondrion|cytosol|regulation of gluconeogenesis|fatty acid beta-oxidation|response to glucose|positive regulation of macroautophagy|oxidoreductase activity, acting on peroxide as acceptor|negative regulation of cell growth|DNA damage response, signal transduction by p53 class mediator|n…	hsa04115,hsa04150,hsa04211	p53 signaling pathway|mTOR signaling pathway|Longevity regulating pathway
KCTD15	709.523	0.114689	10.4469	2.29443	1.19814	1.51449e-25	2.54046e-24	Up	3.85526	4.20054	3.70091	11.728	11.0029	10.346	79047	potassium channel tetramerization domain containing 15	GO:0005515,GO:0007275,GO:0042802,GO:0051260	protein binding|multicellular organism development|identical protein binding|protein homooligomerization
ASPHD1	608.128	0.111462	-10.6306	0.439851	-1.18491	2.14695e-26	3.75591e-25	Down	14.9585	14.1094	14.586	7.90173	8.07339	7.58674	253982	aspartate beta-hydroxylase domain containing 1	GO:0016021,GO:0018193,GO:0051213,GO:0055114	integral component of membrane|peptidyl-amino acid modification|dioxygenase activity|oxidation-reduction process
GDPD3	108.22	0.236521	-4.7358	0.460057	-1.12011	2.18192e-06	7.14071e-06	Down	8.87162	5.98352	7.29035	4.13399	4.98744	3.39922	79153	glycerophosphodiester phosphodiesterase domain containing 3	GO:0004622,GO:0005783,GO:0005789,GO:0008081,GO:0016021,GO:0034638,GO:0046475,GO:0046872,GO:0048471,GO:0070062,GO:0070291	lysophospholipase activity|endoplasmic reticulum|endoplasmic reticulum membrane|phosphoric diester hydrolase activity|integral component of membrane|phosphatidylcholine catabolic process|glycerophospholipid catabolic process|metal ion binding|perinuclear region of cytoplasm|extracellular exosome|N-acylethanolamine metabolic process	hsa00565	Ether lipid metabolism
CTR9	756.792	0.108625	10.38	2.18484	1.12753	3.05842e-25	4.99939e-24	Up	6.35759	5.93462	5.40669	15.1418	16.1104	16.1939	9646	CTR9 homolog, Paf1/RNA polymerase II complex component	GO:0000122,GO:0000993,GO:0001711,GO:0001826,GO:0001829,GO:0001832,GO:0001835,GO:0005515,GO:0005654,GO:0006355,GO:0006366,GO:0006368,GO:0007259,GO:0010390,GO:0016055,GO:0016567,GO:0016593,GO:0016607,GO:0019827,GO:0033523,GO:0035327,GO:0042169,GO:0045638,GO:0051569,GO:0051571,GO:0070102,GO:0071222,GO:0080182,GO:1900364,GO:2000653,GO:2001162,GO:2001168	negative regulation of transcription by RNA polymerase II|RNA polymerase II complex binding|endodermal cell fate commitment|inner cell mass cell differentiation|trophectodermal cell differentiation|blastocyst growth|blastocyst hatching|protein binding|nucleoplasm|regulation of transcription, DNA-templated|transcription by RNA polymerase II|transcription elongation from RNA polymerase II promoter|…
PNO1	505.987	0.120026	9.74392	2.24937	1.16952	1.95843e-22	2.68024e-21	Up	5.10259	5.43252	5.25769	15.399	14.2364	13.9298	56902	partner of NOB1 homolog	GO:0003723,GO:0005515,GO:0005654,GO:0005730,GO:0005829	RNA binding|protein binding|nucleoplasm|nucleolus|cytosol
LITAF	2418.9	0.0898552	-11.6627	0.483653	-1.04796	1.97617e-31	4.85135e-30	Down	41.5537	41.2126	44.9107	25.3125	25.5791	24.8823	9516	lipopolysaccharide induced TNF factor	GO:0000139,GO:0000978,GO:0001228,GO:0001817,GO:0005515,GO:0005654,GO:0005765,GO:0005794,GO:0005886,GO:0006357,GO:0007568,GO:0008270,GO:0009898,GO:0043123,GO:0043231,GO:0045944,GO:0050699,GO:0071222,GO:0098559,GO:0098560,GO:0098574,GO:1901223	Golgi membrane|RNA polymerase II cis-regulatory region sequence-specific DNA binding|DNA-binding transcription activator activity, RNA polymerase II-specific|regulation of cytokine production|protein binding|nucleoplasm|lysosomal membrane|Golgi apparatus|plasma membrane|regulation of transcription by RNA polymerase II|aging|zinc ion binding|cytoplasmic side of plasma membrane|positive regulation …	hsa04142	Lysosome
YLPM1	1237.23	0.105548	11.2871	2.28363	1.19133	1.5203e-29	3.23106e-28	Up	5.23016	4.42436	5.18754	13.879	13.8725	13.8363	56252	YLP motif containing 1	GO:0003723,GO:0005515,GO:0005634,GO:0005654,GO:0005829,GO:0008150,GO:0016607,GO:0032204	RNA binding|protein binding|nucleus|nucleoplasm|cytosol|biological_process|nuclear speck|regulation of telomere maintenance
L3MBTL2	472.056	0.14154	7.38442	2.06364	1.04519	1.53115e-13	1.05525e-12	Up	4.82022	5.68545	3.98433	12.792	11.5246	12.3455	83746	L3MBTL histone methyl-lysine binding protein 2	GO:0003682,GO:0005515,GO:0005634,GO:0005654,GO:0006325,GO:0008270,GO:0035064,GO:0042393,GO:0045892,GO:0070317	chromatin binding|protein binding|nucleus|nucleoplasm|chromatin organization|zinc ion binding|methylated histone binding|histone binding|negative regulation of transcription, DNA-templated|negative regulation of G0 to G1 transition			other
PXN	6564.05	0.104858	-10.2021	0.476393	-1.06978	1.93937e-24	3.00234e-23	Down	66.9987	58.104	72.9872	38.752	39.4918	37.603	5829	paxillin	GO:0001725,GO:0003712,GO:0005515,GO:0005829,GO:0005875,GO:0005886,GO:0005911,GO:0005925,GO:0005938,GO:0006355,GO:0006936,GO:0007155,GO:0007160,GO:0007165,GO:0007172,GO:0007179,GO:0008013,GO:0017166,GO:0019903,GO:0030027,GO:0034446,GO:0034614,GO:0038191,GO:0043542,GO:0046872,GO:0048010,GO:0051496,GO:0060396	stress fiber|transcription coregulator activity|protein binding|cytosol|microtubule associated complex|plasma membrane|cell-cell junction|focal adhesion|cell cortex|regulation of transcription, DNA-templated|muscle contraction|cell adhesion|cell-matrix adhesion|signal transduction|signal complex assembly|transforming growth factor beta receptor signaling pathway|beta-catenin binding|vinculin bind…	hsa04062,hsa04370,hsa04510,hsa04670,hsa04810,hsa05100,hsa05131,hsa05135,hsa05163,hsa05165,hsa05170,hsa05203,hsa05205	Chemokine signaling pathway|VEGF signaling pathway|Focal adhesion|Leukocyte transendothelial migration|Regulation of actin cytoskeleton|Bacterial invasion of epithelial cells|Shigellosis|Yersinia infection|Human cytomegalovirus infection|Human papillomavirus infection|Human immunodeficiency virus 1 infection|Viral carcinogenesis|Proteoglycans in cancer
DDX51	384.184	0.132122	9.09817	2.30069	1.20206	9.18678e-20	1.05452e-18	Up	2.768	2.48333	2.67723	6.80354	7.90686	7.67491	317781	DEAD-box helicase 51	GO:0003723,GO:0003724,GO:0005524,GO:0005634,GO:0005730,GO:0006364,GO:0016020	RNA binding|RNA helicase activity|ATP binding|nucleus|nucleolus|rRNA processing|membrane
SMG8	358.174	0.137705	7.9916	2.14427	1.10049	1.33203e-15	1.10344e-14	Up	4.0026	4.10201	3.29905	9.95744	10.5011	9.54465	55181	SMG8 nonsense mediated mRNA decay factor	GO:0000184,GO:0005515,GO:0005575,GO:0005829,GO:0045859	nuclear-transcribed mRNA catabolic process, nonsense-mediated decay|protein binding|cellular_component|cytosol|regulation of protein kinase activity
RAB4B	634.9	0.157101	-7.98751	0.419038	-1.25485	1.37693e-15	1.13993e-14	Down	40.5742	46.9015	37.0559	23.7696	23.8403	16.3441	53916	RAB4B, member RAS oncogene family	GO:0003674,GO:0003924,GO:0005515,GO:0005525,GO:0005768,GO:0005886,GO:0015031,GO:0030100,GO:0030667,GO:0032482,GO:0032593,GO:0043312,GO:0046323,GO:0048471,GO:0055037	molecular_function|GTPase activity|protein binding|GTP binding|endosome|plasma membrane|protein transport|regulation of endocytosis|secretory granule membrane|Rab protein signal transduction|insulin-responsive compartment|neutrophil degranulation|glucose import|perinuclear region of cytoplasm|recycling endosome
SERPINB1	9942.56	0.0934058	-14.2423	0.397683	-1.33031	5.00764e-46	2.54218e-44	Down	226.951	269.808	237.314	117.397	125.706	114.858	1992	serpin family B member 1	GO:0004867,GO:0005515,GO:0005576,GO:0005615,GO:0010951,GO:0016020,GO:0030414,GO:0032691,GO:0034774,GO:0036464,GO:0043312,GO:0044342,GO:0062023,GO:0070062	serine-type endopeptidase inhibitor activity|protein binding|extracellular region|extracellular space|negative regulation of endopeptidase activity|membrane|peptidase inhibitor activity|negative regulation of interleukin-1 beta production|secretory granule lumen|cytoplasmic ribonucleoprotein granule|neutrophil degranulation|type B pancreatic cell proliferation|collagen-containing extracellular ma…
STAT1	4117.56	0.0857189	12.8716	2.14851	1.10334	6.5068e-38	2.27366e-36	Up	31.1261	33.7135	29.4728	80.7455	85.5081	82.2549	6772	signal transducer and activator of transcription 1	GO:0000122,GO:0000785,GO:0000978,GO:0000979,GO:0000981,GO:0001937,GO:0002053,GO:0002230,GO:0003340,GO:0003690,GO:0003700,GO:0005164,GO:0005515,GO:0005634,GO:0005654,GO:0005730,GO:0005737,GO:0005829,GO:0006952,GO:0007221,GO:0007259,GO:0008015,GO:0010742,GO:0016032,GO:0016525,GO:0019221,GO:0019899,GO:0030424,GO:0030425,GO:0032727,GO:0032991,GO:0033209,GO:0034097,GO:0035035,GO:0035257,GO:0035456,GO:…	negative regulation of transcription by RNA polymerase II|chromatin|RNA polymerase II cis-regulatory region sequence-specific DNA binding|RNA polymerase II core promoter sequence-specific DNA binding|DNA-binding transcription factor activity, RNA polymerase II-specific|negative regulation of endothelial cell proliferation|positive regulation of mesenchymal cell proliferation|positive regulation o…	hsa04062,hsa04217,hsa04380,hsa04620,hsa04621,hsa04625,hsa04630,hsa04658,hsa04659,hsa04917,hsa04919,hsa04933,hsa04935,hsa05140,hsa05145,hsa05152,hsa05160,hsa05161,hsa05162,hsa05164,hsa05165,hsa05167,hsa05168,hsa05169,hsa05171,hsa05200,hsa05212,hsa05235,hsa05321	Chemokine signaling pathway|Necroptosis|Osteoclast differentiation|Toll-like receptor signaling pathway|NOD-like receptor signaling pathway|C-type lectin receptor signaling pathway|JAK-STAT signaling pathway|Th1 and Th2 cell differentiation|Th17 cell differentiation|Prolactin signaling pathway|Thyroid hormone signaling pathway|AGE-RAGE signaling pathway in diabetic complications|Growth hormone sy…	STAT
OCEL1	465.635	0.128129	-10.2996	0.400624	-1.31968	7.0777e-25	1.13084e-23	Down	31.3435	33.7574	28.3475	13.9396	15.4728	16.5007	79629	occludin/ELL domain containing 1
ARHGAP19	1216.4	0.109296	-9.44246	0.489025	-1.03202	3.64132e-21	4.58677e-20	Down	17.4008	14.7906	15.7769	9.22431	10.4006	9.16343	84986	Rho GTPase activating protein 19	GO:0005096,GO:0005515,GO:0005634,GO:0005737,GO:0005829,GO:0005886,GO:0007165,GO:0043231,GO:0043547,GO:0051056	GTPase activator activity|protein binding|nucleus|cytoplasm|cytosol|plasma membrane|signal transduction|intracellular membrane-bounded organelle|positive regulation of GTPase activity|regulation of small GTPase mediated signal transduction
WASHC3	186.136	0.19871	5.50076	2.13326	1.09306	3.78157e-08	1.51861e-07	Up	5.34544	8.3492	4.95306	15.6325	16.6169	16.554	51019	WASH complex subunit 3	GO:0005515,GO:0005769,GO:0006887,GO:0008150,GO:0015031,GO:0030041,GO:0071203	protein binding|early endosome|exocytosis|biological_process|protein transport|actin filament polymerization|WASH complex	hsa04144	Endocytosis
SPTY2D1	1152.06	0.117275	-8.92559	0.484059	-1.04675	4.43349e-19	4.82555e-18	Down	14.561	12.7484	16.2842	8.60354	8.69538	8.60652	144108	SPT2 chromatin protein domain containing 1	GO:0001042,GO:0003677,GO:0005654,GO:0005730,GO:0006334,GO:0006355,GO:0010847,GO:0042393,GO:0043486	RNA polymerase I core binding|DNA binding|nucleoplasm|nucleolus|nucleosome assembly|regulation of transcription, DNA-templated|regulation of chromatin assembly|histone binding|histone exchange
CKB	399.139	0.147717	-7.06052	0.485332	-1.04296	1.65886e-12	1.04626e-11	Down	18.5656	24.1264	18.2409	11.9575	13.0087	11.3042	1152	creatine kinase B	GO:0004111,GO:0005515,GO:0005524,GO:0005615,GO:0005634,GO:0005829,GO:0006600,GO:0016301,GO:0016310,GO:0021549,GO:0021762,GO:0030425,GO:0030644,GO:0031625,GO:0043025,GO:0046314,GO:0070062	creatine kinase activity|protein binding|ATP binding|extracellular space|nucleus|cytosol|creatine metabolic process|kinase activity|phosphorylation|cerebellum development|substantia nigra development|dendrite|cellular chloride ion homeostasis|ubiquitin protein ligase binding|neuronal cell body|phosphocreatine biosynthetic process|extracellular exosome	hsa00330	Arginine and proline metabolism
STXBP1	850.869	0.120694	-11.5769	0.379651	-1.39725	5.39831e-31	1.28765e-29	Down	13.1679	11.3696	12.1581	6.10776	5.91741	5.06768	6812	syntaxin binding protein 1	GO:0000149,GO:0002576,GO:0003006,GO:0003723,GO:0005515,GO:0005654,GO:0005737,GO:0005739,GO:0005829,GO:0005856,GO:0005886,GO:0006886,GO:0006904,GO:0007269,GO:0007274,GO:0007412,GO:0010807,GO:0014047,GO:0016082,GO:0016188,GO:0016192,GO:0017075,GO:0019901,GO:0019904,GO:0019905,GO:0030141,GO:0030424,GO:0031091,GO:0031333,GO:0031630,GO:0032229,GO:0032355,GO:0032991,GO:0035493,GO:0035542,GO:0042802,GO:…	SNARE binding|platelet degranulation|developmental process involved in reproduction|RNA binding|protein binding|nucleoplasm|cytoplasm|mitochondrion|cytosol|cytoskeleton|plasma membrane|intracellular protein transport|vesicle docking involved in exocytosis|neurotransmitter secretion|neuromuscular synaptic transmission|axon target recognition|regulation of synaptic vesicle priming|glutamate secreti…	hsa04721	Synaptic vesicle cycle
EPAS1	2020.41	0.11579	-9.9804	0.448869	-1.15563	1.85717e-23	2.70981e-22	Down	28.2951	23.5795	30.5723	14.3991	15.1625	15.8888	2034	endothelial PAS domain protein 1	GO:0000785,GO:0000977,GO:0000978,GO:0000981,GO:0001228,GO:0001525,GO:0001666,GO:0001892,GO:0001974,GO:0002027,GO:0003677,GO:0005515,GO:0005654,GO:0005667,GO:0005829,GO:0006357,GO:0007005,GO:0007165,GO:0007601,GO:0008134,GO:0016567,GO:0016607,GO:0030218,GO:0030324,GO:0035035,GO:0042415,GO:0043129,GO:0043565,GO:0043619,GO:0043687,GO:0045944,GO:0046982,GO:0048469,GO:0048625,GO:0055072,GO:0061418,GO:…	chromatin|RNA polymerase II transcription regulatory region sequence-specific DNA binding|RNA polymerase II cis-regulatory region sequence-specific DNA binding|DNA-binding transcription factor activity, RNA polymerase II-specific|DNA-binding transcription activator activity, RNA polymerase II-specific|angiogenesis|response to hypoxia|embryonic placenta development|blood vessel remodeling|regulati…	hsa05200,hsa05211	Pathways in cancer|Renal cell carcinoma	other
CST4	88.0261	0.267485	-4.53302	0.431516	-1.21252	5.81464e-06	1.79092e-05	Down	7.33659	10.8342	8.34979	3.15523	4.81575	6.05322	1472	cystatin S	GO:0001580,GO:0001895,GO:0004869,GO:0005515,GO:0005615,GO:0010951,GO:0045861,GO:0070062	detection of chemical stimulus involved in sensory perception of bitter taste|retina homeostasis|cysteine-type endopeptidase inhibitor activity|protein binding|extracellular space|negative regulation of endopeptidase activity|negative regulation of proteolysis|extracellular exosome	hsa04970	Salivary secretion
LMTK3	973.143	0.125971	-8.63836	0.470353	-1.08818	5.70245e-18	5.73785e-17	Down	12.9523	10.9324	14.5445	7.11974	7.51958	7.55636	114783	lemur tyrosine kinase 3	GO:0000139,GO:0003674,GO:0004672,GO:0005515,GO:0005524,GO:0005575,GO:0006468,GO:0010923,GO:0016021,GO:0030424,GO:0030425,GO:0046872,GO:0106310,GO:0106311	Golgi membrane|molecular_function|protein kinase activity|protein binding|ATP binding|cellular_component|protein phosphorylation|negative regulation of phosphatase activity|integral component of membrane|axon|dendrite|metal ion binding|protein serine kinase activity|protein threonine kinase activity
QSOX1	7076.23	0.0941136	-11.0696	0.48572	-1.0418	1.76103e-28	3.45351e-27	Down	212.844	187.2	202.758	126.428	119.119	113.559	5768	quiescin sulfhydryl oxidase 1	GO:0000139,GO:0002576,GO:0003756,GO:0005576,GO:0005615,GO:0005788,GO:0005794,GO:0006457,GO:0016242,GO:0016971,GO:0018215,GO:0030173,GO:0031093,GO:0035580,GO:0043231,GO:0043312,GO:0043687,GO:0044267,GO:0045171,GO:0055114,GO:0070062,GO:0071949,GO:0085029,GO:1904724	Golgi membrane|platelet degranulation|protein disulfide isomerase activity|extracellular region|extracellular space|endoplasmic reticulum lumen|Golgi apparatus|protein folding|negative regulation of macroautophagy|flavin-linked sulfhydryl oxidase activity|protein phosphopantetheinylation|integral component of Golgi membrane|platelet alpha granule lumen|specific granule lumen|intracellular membran…
FAM8A1	1331.19	0.114804	-8.8918	0.492838	-1.02082	6.01249e-19	6.47088e-18	Down	19.8448	18.1722	22.7774	11.5299	12.37	12.892	51439	family with sequence similarity 8 member A1	GO:0000839,GO:0005515,GO:0016021	Hrd1p ubiquitin ligase ERAD-L complex|protein binding|integral component of membrane
NCDN	264.318	0.146535	7.14939	2.06714	1.04764	8.7165e-13	5.61605e-12	Up	2.71436	2.52043	2.87549	7.11483	6.55536	6.88877	23154	neurochondrin	GO:0005515,GO:0005634,GO:0005829,GO:0010008,GO:0016020,GO:0030424,GO:0030425,GO:0031175,GO:0043025,GO:0043204,GO:0045453,GO:0048168,GO:0098794	protein binding|nucleus|cytosol|endosome membrane|membrane|axon|dendrite|neuron projection development|neuronal cell body|perikaryon|bone resorption|regulation of neuronal synaptic plasticity|postsynapse
ZWINT	969.146	0.11509	11.6384	2.53056	1.33946	2.6294e-31	6.39662e-30	Up	14.1952	15.1881	11.926	41.2249	40.9482	46.0594	11130	ZW10 interacting kinetochore protein	GO:0000070,GO:0000776,GO:0000777,GO:0005515,GO:0005654,GO:0005737,GO:0005829,GO:0007093,GO:0007094,GO:0016604,GO:0030425,GO:0047485,GO:0051301,GO:0051649	mitotic sister chromatid segregation|kinetochore|condensed chromosome kinetochore|protein binding|nucleoplasm|cytoplasm|cytosol|mitotic cell cycle checkpoint|mitotic spindle assembly checkpoint|nuclear body|dendrite|protein N-terminus binding|cell division|establishment of localization in cell
ANKRD28	643.68	0.119531	8.37448	2.00141	1.00101	5.54671e-17	5.10047e-16	Up	2.23902	2.5029	2.47814	5.63094	5.51214	6.5861	23243	ankyrin repeat domain 28	GO:0000139,GO:0005515,GO:0005654,GO:0005829,GO:0048208	Golgi membrane|protein binding|nucleoplasm|cytosol|COPII vesicle coating
SHC1	8635.96	0.0990561	-10.735	0.478515	-1.06336	6.97523e-27	1.25957e-25	Down	198.012	175.321	183.311	109.296	118.249	99.1557	6464	SHC adaptor protein 1	GO:0000165,GO:0000187,GO:0001525,GO:0001784,GO:0005068,GO:0005154,GO:0005158,GO:0005159,GO:0005168,GO:0005515,GO:0005543,GO:0005759,GO:0005829,GO:0005886,GO:0007169,GO:0007173,GO:0007176,GO:0007265,GO:0007411,GO:0007507,GO:0008284,GO:0008286,GO:0016032,GO:0019221,GO:0019901,GO:0030971,GO:0031532,GO:0035723,GO:0036498,GO:0038095,GO:0038110,GO:0038128,GO:0040008,GO:0042742,GO:0043066,GO:0043410,GO:…	MAPK cascade|activation of MAPK activity|angiogenesis|phosphotyrosine residue binding|transmembrane receptor protein tyrosine kinase adaptor activity|epidermal growth factor receptor binding|insulin receptor binding|insulin-like growth factor receptor binding|neurotrophin TRKA receptor binding|protein binding|phospholipid binding|mitochondrial matrix|cytosol|plasma membrane|transmembrane receptor…	hsa01521,hsa01522,hsa04012,hsa04014,hsa04062,hsa04072,hsa04510,hsa04650,hsa04722,hsa04910,hsa04915,hsa04917,hsa04926,hsa04935,hsa05034,hsa05100,hsa05206,hsa05214,hsa05220,hsa05224,hsa05225,hsa05226	EGFR tyrosine kinase inhibitor resistance|Endocrine resistance|ErbB signaling pathway|Ras signaling pathway|Chemokine signaling pathway|Phospholipase D signaling pathway|Focal adhesion|Natural killer cell mediated cytotoxicity|Neurotrophin signaling pathway|Insulin signaling pathway|Estrogen signaling pathway|Prolactin signaling pathway|Relaxin signaling pathway|Growth hormone synthesis, secretio…
NUP214	881.497	0.148555	6.84116	2.02271	1.01629	7.85527e-12	4.68426e-11	Up	4.5606	3.01078	4.30143	10.3676	9.51226	9.59126	8021	nucleoporin 214	GO:0000278,GO:0005049,GO:0005515,GO:0005643,GO:0005654,GO:0005829,GO:0006110,GO:0006405,GO:0006406,GO:0006409,GO:0006606,GO:0006611,GO:0008139,GO:0016032,GO:0016925,GO:0017056,GO:0019083,GO:0043488,GO:0043657,GO:0046822,GO:0051726,GO:0060964,GO:0075733,GO:1900034,GO:1990876	mitotic cell cycle|nuclear export signal receptor activity|protein binding|nuclear pore|nucleoplasm|cytosol|regulation of glycolytic process|RNA export from nucleus|mRNA export from nucleus|tRNA export from nucleus|protein import into nucleus|protein export from nucleus|nuclear localization sequence binding|viral process|protein sumoylation|structural constituent of nuclear pore|viral transcripti…	hsa03013,hsa05014	RNA transport|Amyotrophic lateral sclerosis
SYVN1	1005.43	0.102572	-10.7533	0.465553	-1.10298	5.72057e-27	1.03858e-25	Down	20.246	18.718	17.7859	10.789	10.3856	11.23	84447	synoviolin 1	GO:0000836,GO:0000839,GO:0002327,GO:0005515,GO:0005654,GO:0005737,GO:0005783,GO:0005789,GO:0005790,GO:0006511,GO:0016020,GO:0016567,GO:0030176,GO:0030433,GO:0030970,GO:0036498,GO:0036503,GO:0036513,GO:0044322,GO:0046872,GO:0050821,GO:0051082,GO:0051087,GO:0051117,GO:0061630,GO:0070936,GO:1902236,GO:1904380,GO:1990381	Hrd1p ubiquitin ligase complex|Hrd1p ubiquitin ligase ERAD-L complex|immature B cell differentiation|protein binding|nucleoplasm|cytoplasm|endoplasmic reticulum|endoplasmic reticulum membrane|smooth endoplasmic reticulum|ubiquitin-dependent protein catabolic process|membrane|protein ubiquitination|integral component of endoplasmic reticulum membrane|ubiquitin-dependent ERAD pathway|retrograde pro…	hsa04120,hsa04141	Ubiquitin mediated proteolysis|Protein processing in endoplasmic reticulum
PLEKHG3	3896.74	0.104982	-11.1896	0.442976	-1.1747	4.58719e-29	9.35022e-28	Down	31.8341	28.6632	35.3881	18.0227	17.0929	17.0156	26030	pleckstrin homology and RhoGEF domain containing G3	GO:0050790	regulation of catalytic activity
DNAJC25	148.971	0.190335	-5.59709	0.477866	-1.06532	2.17978e-08	8.99528e-08	Down	4.49583	4.35765	5.38886	2.69495	3.07448	2.58782	548645	DnaJ heat shock protein family (Hsp40) member C25	GO:0005789,GO:0006457,GO:0016021	endoplasmic reticulum membrane|protein folding|integral component of membrane
RASIP1	589.964	0.151017	-6.87035	0.487158	-1.03754	6.40445e-12	3.8344e-11	Down	13.0153	14.5208	12.4565	7.85188	9.67981	6.36803	54922	Ras interacting protein 1	GO:0001525,GO:0001570,GO:0005515,GO:0005795,GO:0005911,GO:0007165,GO:0010507,GO:0032991,GO:0033625,GO:0035024,GO:0042803,GO:0043087,GO:0048471,GO:0048754,GO:0051020,GO:1905709,GO:2000299	angiogenesis|vasculogenesis|protein binding|Golgi stack|cell-cell junction|signal transduction|negative regulation of autophagy|protein-containing complex|positive regulation of integrin activation|negative regulation of Rho protein signal transduction|protein homodimerization activity|regulation of GTPase activity|perinuclear region of cytoplasm|branching morphogenesis of an epithelial tube|GTPa…
FOXM1	1707.87	0.100338	10.796	2.1188	1.08325	3.59644e-27	6.56484e-26	Up	15.0497	16.1759	16.3604	39.3014	38.9156	45.5222	2305	forkhead box M1	GO:0000086,GO:0000122,GO:0000785,GO:0000977,GO:0000981,GO:0003700,GO:0005515,GO:0005634,GO:0005654,GO:0006281,GO:0006357,GO:0006978,GO:0008284,GO:0019901,GO:0032873,GO:0042127,GO:0045892,GO:0045893,GO:0045944,GO:0046578,GO:0051726,GO:0071156,GO:0090344,GO:2000377,GO:2000781	G2/M transition of mitotic cell cycle|negative regulation of transcription by RNA polymerase II|chromatin|RNA polymerase II transcription regulatory region sequence-specific DNA binding|DNA-binding transcription factor activity, RNA polymerase II-specific|DNA-binding transcription factor activity|protein binding|nucleus|nucleoplasm|DNA repair|regulation of transcription by RNA polymerase II|DNA d…	hsa04218	Cellular senescence	Fork_head
PTP4A1	6565.1	0.0922136	-11.3262	0.484836	-1.04443	9.73338e-30	2.09509e-28	Down	77.7324	73.8209	85.998	46.1441	48.0412	47.1969	7803	protein tyrosine phosphatase 4A1	GO:0004725,GO:0005515,GO:0005634,GO:0005737,GO:0005769,GO:0005783,GO:0005819,GO:0007049,GO:0007275,GO:0008138,GO:0009898,GO:0030335,GO:0035335	protein tyrosine phosphatase activity|protein binding|nucleus|cytoplasm|early endosome|endoplasmic reticulum|spindle|cell cycle|multicellular organism development|protein tyrosine/serine/threonine phosphatase activity|cytoplasmic side of plasma membrane|positive regulation of cell migration|peptidyl-tyrosine dephosphorylation
SMURF1	1466.53	0.115336	-9.40915	0.471321	-1.08522	5.00179e-21	6.23048e-20	Down	20.2218	16.1997	19.43	11.3417	10.4611	10.4971	57154	SMAD specific E3 ubiquitin protein ligase 1	GO:0000209,GO:0004842,GO:0005515,GO:0005543,GO:0005654,GO:0005737,GO:0005739,GO:0005829,GO:0005886,GO:0006511,GO:0006611,GO:0007179,GO:0007398,GO:0016567,GO:0030154,GO:0030424,GO:0030509,GO:0030512,GO:0030514,GO:0030579,GO:0032801,GO:0034394,GO:0043025,GO:0043161,GO:0045732,GO:0048185,GO:0060071,GO:0061630,GO:0061736,GO:0061753,GO:0070062,GO:0070411,GO:0070412,GO:0071211,GO:0072659,GO:1903861,GO:…	protein polyubiquitination|ubiquitin-protein transferase activity|protein binding|phospholipid binding|nucleoplasm|cytoplasm|mitochondrion|cytosol|plasma membrane|ubiquitin-dependent protein catabolic process|protein export from nucleus|transforming growth factor beta receptor signaling pathway|ectoderm development|protein ubiquitination|cell differentiation|axon|BMP signaling pathway|negative re…	hsa04120,hsa04144,hsa04340,hsa04350	Ubiquitin mediated proteolysis|Endocytosis|Hedgehog signaling pathway|TGF-beta signaling pathway
CRYBG2	3304.39	0.0955337	-11.0092	0.482384	-1.05175	3.45234e-28	6.6349e-27	Down	44.2434	39.2847	45.5871	25.7879	24.8423	25.8075	55057	crystallin beta-gamma domain containing 2	GO:0030246	carbohydrate binding
PRIM1	268.91	0.167184	6.1538	2.04035	1.02881	7.56504e-10	3.64907e-09	Up	6.83213	8.00559	5.21169	17.6515	16.5	16.0179	5557	DNA primase subunit 1	GO:0000082,GO:0003896,GO:0005515,GO:0005654,GO:0005658,GO:0006269,GO:0006270,GO:0016020,GO:0032201,GO:0046872	G1/S transition of mitotic cell cycle|DNA primase activity|protein binding|nucleoplasm|alpha DNA polymerase:primase complex|DNA replication, synthesis of RNA primer|DNA replication initiation|membrane|telomere maintenance via semi-conservative replication|metal ion binding	hsa03030	DNA replication
FGB	1270.81	0.127847	-9.27594	0.439549	-1.1859	1.76063e-20	2.11291e-19	Down	23.2531	27.0998	27.1751	11.8972	13.4185	16.5248	2244	fibrinogen beta chain	GO:0002224,GO:0002250,GO:0002576,GO:0005102,GO:0005198,GO:0005201,GO:0005515,GO:0005576,GO:0005577,GO:0005615,GO:0005783,GO:0005886,GO:0005938,GO:0007155,GO:0007160,GO:0007596,GO:0009897,GO:0009986,GO:0030198,GO:0031091,GO:0031093,GO:0031639,GO:0034116,GO:0034622,GO:0042730,GO:0043152,GO:0044320,GO:0045087,GO:0045202,GO:0045907,GO:0045921,GO:0050714,GO:0050839,GO:0051087,GO:0051258,GO:0051592,GO:…	toll-like receptor signaling pathway|adaptive immune response|platelet degranulation|signaling receptor binding|structural molecule activity|extracellular matrix structural constituent|protein binding|extracellular region|fibrinogen complex|extracellular space|endoplasmic reticulum|plasma membrane|cell cortex|cell adhesion|cell-matrix adhesion|blood coagulation|external side of plasma membrane|ce…	hsa04610,hsa04611,hsa05171	Complement and coagulation cascades|Platelet activation|Coronavirus disease - COVID-19
ZNF823	253.348	0.165819	-6.57356	0.469754	-1.09002	4.91259e-11	2.69972e-10	Down	6.24572	6.62336	8.24601	3.74694	4.00941	4.41434	55552	zinc finger protein 823	GO:0000977,GO:0000981,GO:0005634,GO:0006357,GO:0046872	RNA polymerase II transcription regulatory region sequence-specific DNA binding|DNA-binding transcription factor activity, RNA polymerase II-specific|nucleus|regulation of transcription by RNA polymerase II|metal ion binding	hsa05168	Herpes simplex virus 1 infection
MRPL1	287.337	0.185302	7.57326	2.64513	1.40334	3.63974e-14	2.65827e-13	Up	5.03643	9.16403	7.44214	22.4115	23.8632	23.9445	65008	mitochondrial ribosomal protein L1	GO:0000470,GO:0003723,GO:0003735,GO:0005515,GO:0005743,GO:0022625,GO:0070125,GO:0070126	maturation of LSU-rRNA|RNA binding|structural constituent of ribosome|protein binding|mitochondrial inner membrane|cytosolic large ribosomal subunit|mitochondrial translational elongation|mitochondrial translational termination	hsa03010	Ribosome
ANAPC2	592.368	0.125615	8.72486	2.13758	1.09598	2.66504e-18	2.75156e-17	Up	7.90076	6.68104	8.33824	20.8288	19.4557	19.8136	29882	anaphase promoting complex subunit 2	GO:0005515,GO:0005654,GO:0005680,GO:0005829,GO:0006511,GO:0007049,GO:0010629,GO:0031145,GO:0031625,GO:0031915,GO:0045773,GO:0050775,GO:0051301,GO:0070979,GO:0090129,GO:1901990	protein binding|nucleoplasm|anaphase-promoting complex|cytosol|ubiquitin-dependent protein catabolic process|cell cycle|negative regulation of gene expression|anaphase-promoting complex-dependent catabolic process|ubiquitin protein ligase binding|positive regulation of synaptic plasticity|positive regulation of axon extension|positive regulation of dendrite morphogenesis|cell division|protein K11…	hsa04110,hsa04114,hsa04120,hsa04914,hsa05166	Cell cycle|Oocyte meiosis|Ubiquitin mediated proteolysis|Progesterone-mediated oocyte maturation|Human T-cell leukemia virus 1 infection
RGS14	220.986	0.180167	-6.04912	0.469809	-1.08985	1.45637e-09	6.82669e-09	Down	5.34934	6.84023	6.61221	4.29542	3.08868	3.44507	10636	regulator of G protein signaling 14	GO:0000278,GO:0000922,GO:0001965,GO:0003924,GO:0005092,GO:0005096,GO:0005515,GO:0005634,GO:0005737,GO:0005813,GO:0005819,GO:0005874,GO:0005886,GO:0006913,GO:0006979,GO:0007051,GO:0007059,GO:0007186,GO:0007612,GO:0007616,GO:0008017,GO:0008277,GO:0008542,GO:0010070,GO:0014069,GO:0016604,GO:0016605,GO:0019901,GO:0030159,GO:0030425,GO:0031914,GO:0032794,GO:0035556,GO:0043197,GO:0043407,GO:0043547,GO:…	mitotic cell cycle|spindle pole|G-protein alpha-subunit binding|GTPase activity|GDP-dissociation inhibitor activity|GTPase activator activity|protein binding|nucleus|cytoplasm|centrosome|spindle|microtubule|plasma membrane|nucleocytoplasmic transport|response to oxidative stress|spindle organization|chromosome segregation|G protein-coupled receptor signaling pathway|learning|long-term memory|micr…	hsa04015	Rap1 signaling pathway
RALB	1748.25	0.0968754	-10.3958	0.497547	-1.00709	2.59198e-25	4.25761e-24	Down	49.5797	44.8452	46.2243	27.6295	30.6458	27.5957	5899	RAS like proto-oncogene B	GO:0001928,GO:0001934,GO:0003924,GO:0005515,GO:0005525,GO:0005886,GO:0006915,GO:0007049,GO:0007165,GO:0007265,GO:0009267,GO:0019003,GO:0030496,GO:0031625,GO:0032091,GO:0032092,GO:0051117,GO:0051301,GO:0060178,GO:0070062,GO:0071360,GO:0071902,GO:2000786	regulation of exocyst assembly|positive regulation of protein phosphorylation|GTPase activity|protein binding|GTP binding|plasma membrane|apoptotic process|cell cycle|signal transduction|Ras protein signal transduction|cellular response to starvation|GDP binding|midbody|ubiquitin protein ligase binding|negative regulation of protein binding|positive regulation of protein binding|ATPase binding|ce…	hsa04014,hsa04015,hsa04072,hsa05200,hsa05210,hsa05212	Ras signaling pathway|Rap1 signaling pathway|Phospholipase D signaling pathway|Pathways in cancer|Colorectal cancer|Pancreatic cancer
NDRG3	633.127	0.110071	9.44075	2.05502	1.03915	3.70138e-21	4.65806e-20	Up	5.97333	6.25543	6.28747	16.0713	14.954	15.6431	57446	NDRG family member 3	GO:0003674,GO:0005737,GO:0007165,GO:0007283,GO:0030154,GO:0030308,GO:0070062	molecular_function|cytoplasm|signal transduction|spermatogenesis|cell differentiation|negative regulation of cell growth|extracellular exosome
DDX20	389.5	0.131824	8.95896	2.26735	1.18101	3.27761e-19	3.60537e-18	Up	3.52251	3.68461	3.47444	9.94073	8.99858	10.7653	11218	DEAD-box helicase 20	GO:0000122,GO:0000244,GO:0000387,GO:0003677,GO:0003723,GO:0003724,GO:0005515,GO:0005524,GO:0005634,GO:0005654,GO:0005737,GO:0005829,GO:0005856,GO:0006396,GO:0016020,GO:0032797,GO:0034719,GO:0043065,GO:0051170,GO:0070491,GO:0097504	negative regulation of transcription by RNA polymerase II|spliceosomal tri-snRNP complex assembly|spliceosomal snRNP assembly|DNA binding|RNA binding|RNA helicase activity|protein binding|ATP binding|nucleus|nucleoplasm|cytoplasm|cytosol|cytoskeleton|RNA processing|membrane|SMN complex|SMN-Sm protein complex|positive regulation of apoptotic process|import into nucleus|repressing transcription fac…	hsa03013	RNA transport
ALDOA	165.578	0.201041	-5.15113	0.487816	-1.03559	2.58919e-07	9.52224e-07	Down	6.79551	4.53279	5.39008	3.52398	2.91761	3.55976	226	aldolase, fructose-bisphosphate A	GO:0002576,GO:0003723,GO:0003779,GO:0004332,GO:0005515,GO:0005576,GO:0005615,GO:0005634,GO:0005829,GO:0006000,GO:0006094,GO:0006096,GO:0006754,GO:0006941,GO:0007015,GO:0007339,GO:0008092,GO:0008360,GO:0015629,GO:0015631,GO:0016020,GO:0030388,GO:0031093,GO:0031430,GO:0031674,GO:0034774,GO:0042802,GO:0043312,GO:0045296,GO:0046716,GO:0051289,GO:0061621,GO:0061827,GO:0070061,GO:0070062,GO:1904724,GO:…	platelet degranulation|RNA binding|actin binding|fructose-bisphosphate aldolase activity|protein binding|extracellular region|extracellular space|nucleus|cytosol|fructose metabolic process|gluconeogenesis|glycolytic process|ATP biosynthetic process|striated muscle contraction|actin filament organization|binding of sperm to zona pellucida|cytoskeletal protein binding|regulation of cell shape|actin…	hsa00010,hsa00030,hsa00051,hsa04066	Glycolysis / Gluconeogenesis|Pentose phosphate pathway|Fructose and mannose metabolism|HIF-1 signaling pathway
ARFGAP3	1702.76	0.101852	-11.0644	0.457889	-1.12693	1.86731e-28	3.6513e-27	Down	42.7275	45.8872	48.359	23.2114	26.7374	27.0436	26286	ADP ribosylation factor GTPase activating protein 3	GO:0000139,GO:0005096,GO:0005515,GO:0005794,GO:0005829,GO:0006886,GO:0006888,GO:0006890,GO:0009306,GO:0016020,GO:0016192,GO:0043547,GO:0046872,GO:0048205	Golgi membrane|GTPase activator activity|protein binding|Golgi apparatus|cytosol|intracellular protein transport|endoplasmic reticulum to Golgi vesicle-mediated transport|retrograde vesicle-mediated transport, Golgi to endoplasmic reticulum|protein secretion|membrane|vesicle-mediated transport|positive regulation of GTPase activity|metal ion binding|COPI coating of Golgi vesicle	hsa04144	Endocytosis
ZNF385A	247.948	0.197967	-5.41585	0.475606	-1.07216	6.09984e-08	2.39315e-07	Down	5.75923	4.17002	7.20748	3.2948	3.45027	3.26676	25946	zinc finger protein 385A	GO:0000785,GO:0002039,GO:0003677,GO:0003723,GO:0003730,GO:0005634,GO:0005654,GO:0005730,GO:0005737,GO:0006915,GO:0006974,GO:0006977,GO:0007599,GO:0007611,GO:0007626,GO:0008270,GO:0010609,GO:0030220,GO:0030425,GO:0035855,GO:0043025,GO:0045600,GO:0070889,GO:1901796,GO:1902164,GO:1902166,GO:2000765	chromatin|p53 binding|DNA binding|RNA binding|mRNA 3'-UTR binding|nucleus|nucleoplasm|nucleolus|cytoplasm|apoptotic process|cellular response to DNA damage stimulus|DNA damage response, signal transduction by p53 class mediator resulting in cell cycle arrest|hemostasis|learning or memory|locomotory behavior|zinc ion binding|mRNA localization resulting in posttranscriptional regulation of gene exp…
BBLN	608.867	0.127522	-8.81841	0.458647	-1.12454	1.16094e-18	1.23171e-17	Down	50.9741	57.285	44.9561	28.9599	30.5828	26.6378	79095	bublin coiled coil protein
UNG	570.142	0.13249	8.90319	2.26512	1.17959	5.42664e-19	5.86383e-18	Up	7.71502	9.69141	7.00206	22.6438	22.8231	22.3351	7374	uracil DNA glycosylase	GO:0003684,GO:0004844,GO:0005515,GO:0005634,GO:0005654,GO:0005739,GO:0006281,GO:0006284,GO:0016032,GO:0016446,GO:0043024,GO:0043066,GO:0045008,GO:0045190,GO:0097510	damaged DNA binding|uracil DNA N-glycosylase activity|protein binding|nucleus|nucleoplasm|mitochondrion|DNA repair|base-excision repair|viral process|somatic hypermutation of immunoglobulin genes|ribosomal small subunit binding|negative regulation of apoptotic process|depyrimidination|isotype switching|base-excision repair, AP site formation via deaminated base removal	hsa03410,hsa05340	Base excision repair|Primary immunodeficiency
NARF	903.295	0.103497	-9.66629	0.499849	-1.00044	4.193e-22	5.62397e-21	Down	21.3204	21.108	20.66	13.7545	12.4925	12.4296	26502	nuclear prelamin A recognition factor	GO:0005521,GO:0005638,GO:0005652,GO:0005654,GO:0005730,GO:0031981	lamin binding|lamin filament|nuclear lamina|nucleoplasm|nucleolus|nuclear lumen
DHX29	531.269	0.121479	9.27275	2.1832	1.12644	1.81402e-20	2.17505e-19	Up	4.14827	3.42699	3.75102	10.119	9.94132	10.275	54505	DExH-box helicase 29	GO:0001731,GO:0003723,GO:0003724,GO:0003743,GO:0005524,GO:0005622,GO:0008494,GO:0016282,GO:0017111,GO:0022627,GO:0042255,GO:0043024,GO:0045296,GO:0045948	formation of translation preinitiation complex|RNA binding|RNA helicase activity|translation initiation factor activity|ATP binding|intracellular anatomical structure|translation activator activity|eukaryotic 43S preinitiation complex|nucleoside-triphosphatase activity|cytosolic small ribosomal subunit|ribosome assembly|ribosomal small subunit binding|cadherin binding|positive regulation of trans…
TRIM27	1115.18	0.120888	8.65831	2.06578	1.04669	4.78824e-18	4.85062e-17	Up	13.1247	15.3789	11.1138	34.2053	32.6386	33.4749	5987	tripartite motif containing 27	GO:0000122,GO:0000209,GO:0001650,GO:0002820,GO:0003676,GO:0003677,GO:0003713,GO:0004842,GO:0005515,GO:0005634,GO:0005654,GO:0005730,GO:0005737,GO:0005768,GO:0005769,GO:0005829,GO:0006469,GO:0007283,GO:0008270,GO:0010468,GO:0010508,GO:0016567,GO:0016605,GO:0019901,GO:0030904,GO:0031965,GO:0032609,GO:0032703,GO:0032720,GO:0032880,GO:0032897,GO:0034314,GO:0042147,GO:0042802,GO:0042803,GO:0043123,GO:…	negative regulation of transcription by RNA polymerase II|protein polyubiquitination|fibrillar center|negative regulation of adaptive immune response|nucleic acid binding|DNA binding|transcription coactivator activity|ubiquitin-protein transferase activity|protein binding|nucleus|nucleoplasm|nucleolus|cytoplasm|endosome|early endosome|cytosol|negative regulation of protein kinase activity|spermat…
GALNT7	567.768	0.119807	11.1672	2.52784	1.3379	5.90421e-29	1.19263e-27	Up	2.14712	2.5797	2.21203	7.22063	6.90481	7.38883	51809	polypeptide N-acetylgalactosaminyltransferase 7	GO:0000139,GO:0004653,GO:0005794,GO:0005975,GO:0006493,GO:0016020,GO:0016021,GO:0016266,GO:0018215,GO:0030246,GO:0046872,GO:0070062	Golgi membrane|polypeptide N-acetylgalactosaminyltransferase activity|Golgi apparatus|carbohydrate metabolic process|protein O-linked glycosylation|membrane|integral component of membrane|O-glycan processing|protein phosphopantetheinylation|carbohydrate binding|metal ion binding|extracellular exosome	hsa00512,hsa00514	Mucin type O-glycan biosynthesis|Other types of O-glycan biosynthesis
MAP3K5	605.723	0.131057	-8.01868	0.482666	-1.0509	1.06884e-15	8.93115e-15	Down	6.4119	6.2409	7.469	3.47775	4.34779	4.10065	4217	mitogen-activated protein kinase kinase kinase 5	GO:0000165,GO:0000186,GO:0000287,GO:0002931,GO:0004672,GO:0004674,GO:0004709,GO:0005515,GO:0005524,GO:0005737,GO:0005829,GO:0006468,GO:0007254,GO:0007257,GO:0008631,GO:0009897,GO:0010666,GO:0016032,GO:0019901,GO:0019903,GO:0019904,GO:0032991,GO:0033554,GO:0034198,GO:0034976,GO:0038066,GO:0042060,GO:0042802,GO:0042803,GO:0043065,GO:0043280,GO:0043507,GO:0045087,GO:0045663,GO:0045893,GO:0046330,GO:…	MAPK cascade|activation of MAPKK activity|magnesium ion binding|response to ischemia|protein kinase activity|protein serine/threonine kinase activity|MAP kinase kinase kinase activity|protein binding|ATP binding|cytoplasm|cytosol|protein phosphorylation|JNK cascade|activation of JUN kinase activity|intrinsic apoptotic signaling pathway in response to oxidative stress|external side of plasma membr…	hsa01524,hsa04010,hsa04071,hsa04141,hsa04210,hsa04530,hsa04668,hsa04714,hsa04722,hsa04932,hsa05010,hsa05012,hsa05014,hsa05016,hsa05017,hsa05022,hsa05418	Platinum drug resistance|MAPK signaling pathway|Sphingolipid signaling pathway|Protein processing in endoplasmic reticulum|Apoptosis|Tight junction|TNF signaling pathway|Thermogenesis|Neurotrophin signaling pathway|Non-alcoholic fatty liver disease|Alzheimer disease|Parkinson disease|Amyotrophic lateral sclerosis|Huntington disease|Spinocerebellar ataxia|Pathways of neurodegeneration - multiple d…
GINS4	291.947	0.153446	7.20918	2.15281	1.10622	5.62911e-13	3.69768e-12	Up	2.94156	2.6784	2.18429	6.47688	7.48871	6.65556	84296	GINS complex subunit 4	GO:0000727,GO:0000811,GO:0001833,GO:0005515,GO:0005654,GO:0005737,GO:0006271,GO:0071162	double-strand break repair via break-induced replication|GINS complex|inner cell mass cell proliferation|protein binding|nucleoplasm|cytoplasm|DNA strand elongation involved in DNA replication|CMG complex
CLIP2	2754.98	0.137486	-12.2128	0.31228	-1.67909	2.65553e-34	7.66627e-33	Down	36.9948	35.1073	48.1403	13.7373	14.6933	17.7277	7461	CAP-Gly domain containing linker protein 2	GO:0005634,GO:0005737,GO:0005875,GO:0008017,GO:0031122,GO:0035371,GO:0051010	nucleus|cytoplasm|microtubule associated complex|microtubule binding|cytoplasmic microtubule organization|microtubule plus-end|microtubule plus-end binding
NUP37	799.624	0.151254	6.95521	2.07341	1.052	3.5203e-12	2.14876e-11	Up	11.252	14.9095	9.39601	30.7308	32.0113	27.583	79023	nucleoporin 37	GO:0000776,GO:0000777,GO:0005515,GO:0005634,GO:0005635,GO:0005654,GO:0005829,GO:0006110,GO:0006406,GO:0006409,GO:0007049,GO:0007059,GO:0016032,GO:0016925,GO:0019083,GO:0031080,GO:0043657,GO:0051301,GO:0060964,GO:0075733,GO:1900034	kinetochore|condensed chromosome kinetochore|protein binding|nucleus|nuclear envelope|nucleoplasm|cytosol|regulation of glycolytic process|mRNA export from nucleus|tRNA export from nucleus|cell cycle|chromosome segregation|viral process|protein sumoylation|viral transcription|nuclear pore outer ring|host cell|cell division|regulation of gene silencing by miRNA|intracellular transport of virus|reg…	hsa03013,hsa05014	RNA transport|Amyotrophic lateral sclerosis
KLK13	121.457	0.19316	-5.90289	0.453696	-1.1402	3.57194e-09	1.60231e-08	Down	4.96441	4.97316	4.8655	2.7454	2.72974	2.76413	26085	kallikrein related peptidase 13	GO:0004252,GO:0005515,GO:0005576,GO:0005615,GO:0005737,GO:0006508,GO:0016485,GO:0016787,GO:0030141,GO:0070268	serine-type endopeptidase activity|protein binding|extracellular region|extracellular space|cytoplasm|proteolysis|protein processing|hydrolase activity|secretory granule|cornification
TAF15	2622.66	0.0933202	10.8981	2.02373	1.01701	1.17657e-27	2.20144e-26	Up	44.9193	43.8376	40.6256	112.995	106.429	101.579	8148	TATA-box binding protein associated factor 15	GO:0003677,GO:0003712,GO:0003723,GO:0005515,GO:0005634,GO:0005654,GO:0005730,GO:0005737,GO:0006366,GO:0006367,GO:0045893,GO:0046872,GO:0048255,GO:1901796	DNA binding|transcription coregulator activity|RNA binding|protein binding|nucleus|nucleoplasm|nucleolus|cytoplasm|transcription by RNA polymerase II|transcription initiation from RNA polymerase II promoter|positive regulation of transcription, DNA-templated|metal ion binding|mRNA stabilization|regulation of signal transduction by p53 class mediator	hsa03022,hsa05202	Basal transcription factors|Transcriptional misregulation in cancer
EHD2	4535.95	0.0932018	-12.1814	0.455233	-1.13532	3.90759e-34	1.11375e-32	Down	98.5317	87.3892	100.603	53.2895	54.3714	52.4178	30846	EH domain containing 2	GO:0003676,GO:0005509,GO:0005515,GO:0005524,GO:0005525,GO:0005634,GO:0005737,GO:0005769,GO:0005829,GO:0005886,GO:0005901,GO:0006897,GO:0007596,GO:0010008,GO:0015630,GO:0016197,GO:0016787,GO:0019898,GO:0019904,GO:0030139,GO:0030866,GO:0032456,GO:0042802,GO:0043231,GO:0045171,GO:0048471,GO:0055038,GO:0060271,GO:0070062,GO:0072659,GO:0097320,GO:1901741,GO:2001137	nucleic acid binding|calcium ion binding|protein binding|ATP binding|GTP binding|nucleus|cytoplasm|early endosome|cytosol|plasma membrane|caveola|endocytosis|blood coagulation|endosome membrane|microtubule cytoskeleton|endosomal transport|hydrolase activity|extrinsic component of membrane|protein domain specific binding|endocytic vesicle|cortical actin cytoskeleton organization|endocytic recyclin…	hsa04144	Endocytosis
PMVK	442.166	0.208458	5.28157	2.14501	1.10098	1.28084e-07	4.8607e-07	Up	11.5492	16.5678	7.34478	32.9439	30.4953	29.6721	10654	phosphomevalonate kinase	GO:0004631,GO:0005515,GO:0005524,GO:0005777,GO:0005829,GO:0006695,GO:0016020,GO:0016126,GO:0016310,GO:0019287,GO:0045540,GO:0070062,GO:0070723	phosphomevalonate kinase activity|protein binding|ATP binding|peroxisome|cytosol|cholesterol biosynthetic process|membrane|sterol biosynthetic process|phosphorylation|isopentenyl diphosphate biosynthetic process, mevalonate pathway|regulation of cholesterol biosynthetic process|extracellular exosome|response to cholesterol	hsa00900,hsa04146	Terpenoid backbone biosynthesis|Peroxisome
IL15RA	365.505	0.141196	-8.94282	0.416767	-1.26269	3.79366e-19	4.15603e-18	Down	9.18144	10.3129	8.42893	5.11907	4.29206	4.85444	3601	interleukin 15 receptor subunit alpha	GO:0000139,GO:0004896,GO:0005515,GO:0005615,GO:0005768,GO:0005789,GO:0005886,GO:0009986,GO:0016021,GO:0019901,GO:0030659,GO:0031965,GO:0035723,GO:0042010,GO:0050766	Golgi membrane|cytokine receptor activity|protein binding|extracellular space|endosome|endoplasmic reticulum membrane|plasma membrane|cell surface|integral component of membrane|protein kinase binding|cytoplasmic vesicle membrane|nuclear membrane|interleukin-15-mediated signaling pathway|interleukin-15 receptor activity|positive regulation of phagocytosis	hsa04060,hsa04630,hsa04672,hsa05166,hsa05200	Cytokine-cytokine receptor interaction|JAK-STAT signaling pathway|Intestinal immune network for IgA production|Human T-cell leukemia virus 1 infection|Pathways in cancer
SLC40A1	425.556	0.168074	7.23411	2.32281	1.21587	4.68589e-13	3.10538e-12	Up	3.38665	4.47436	3.60879	9.46131	9.57399	13.6658	30061	solute carrier family 40 member 1	GO:0005381,GO:0005515,GO:0005654,GO:0005737,GO:0005829,GO:0005886,GO:0005887,GO:0006879,GO:0015093,GO:0016021,GO:0016323,GO:0017046,GO:0034755,GO:0055072,GO:0060586,GO:0072511,GO:1903988	iron ion transmembrane transporter activity|protein binding|nucleoplasm|cytoplasm|cytosol|plasma membrane|integral component of plasma membrane|cellular iron ion homeostasis|ferrous iron transmembrane transporter activity|integral component of membrane|basolateral plasma membrane|peptide hormone binding|iron ion transmembrane transport|iron ion homeostasis|multicellular organismal iron ion homeos…	hsa04216,hsa04978	Ferroptosis|Mineral absorption
NIPSNAP3A	174.07	0.185186	7.67865	2.67952	1.42198	1.60774e-14	1.21374e-13	Up	3.0359	3.78371	2.50338	10.1118	10.6078	9.94634	25934	nipsnap homolog 3A	GO:0005515,GO:0005634,GO:0005739,GO:0005829	protein binding|nucleus|mitochondrion|cytosol
TRIP10	3414.72	0.0829118	-12.1434	0.497637	-1.00683	6.21649e-34	1.75326e-32	Down	107.078	102.232	105.383	65.2673	62.3172	64.5271	9322	thyroid hormone receptor interactor 10	GO:0001891,GO:0005515,GO:0005654,GO:0005737,GO:0005764,GO:0005794,GO:0005829,GO:0005856,GO:0005938,GO:0006897,GO:0007154,GO:0007165,GO:0008289,GO:0030036,GO:0042802,GO:0042995,GO:0043231,GO:0048471,GO:0051056,GO:0061024,GO:0070062	phagocytic cup|protein binding|nucleoplasm|cytoplasm|lysosome|Golgi apparatus|cytosol|cytoskeleton|cell cortex|endocytosis|cell communication|signal transduction|lipid binding|actin cytoskeleton organization|identical protein binding|cell projection|intracellular membrane-bounded organelle|perinuclear region of cytoplasm|regulation of small GTPase mediated signal transduction|membrane organizatio…	hsa04910	Insulin signaling pathway
HOXB9	1124.07	0.108186	-9.46845	0.491631	-1.02435	2.84028e-21	3.60474e-20	Down	28.8094	31.5608	33.558	18.7474	20.0275	17.8926	3219	homeobox B9	GO:0000785,GO:0000978,GO:0000981,GO:0003700,GO:0005515,GO:0005634,GO:0005654,GO:0006351,GO:0006357,GO:0009952,GO:0009954,GO:0030879,GO:0045944,GO:0048704,GO:0060326,GO:0090575,GO:1990837	chromatin|RNA polymerase II cis-regulatory region sequence-specific DNA binding|DNA-binding transcription factor activity, RNA polymerase II-specific|DNA-binding transcription factor activity|protein binding|nucleus|nucleoplasm|transcription, DNA-templated|regulation of transcription by RNA polymerase II|anterior/posterior pattern specification|proximal/distal pattern formation|mammary gland deve…
UBTF	949.493	0.117171	10.1449	2.27946	1.18869	3.48992e-24	5.31709e-23	Up	6.32427	6.39607	5.22083	17.7853	16.7886	15.5597	7343	upstream binding transcription factor	GO:0001164,GO:0001165,GO:0001181,GO:0001188,GO:0001650,GO:0003682,GO:0003723,GO:0005515,GO:0005634,GO:0005654,GO:0005730,GO:0006360,GO:0006361,GO:0006362,GO:0006363,GO:0045943,GO:0097110,GO:1902659	RNA polymerase I core promoter sequence-specific DNA binding|RNA polymerase I cis-regulatory region sequence-specific DNA binding|RNA polymerase I general transcription initiation factor activity|RNA polymerase I preinitiation complex assembly|fibrillar center|chromatin binding|RNA binding|protein binding|nucleus|nucleoplasm|nucleolus|transcription by RNA polymerase I|transcription initiation fro…			HMG
LIN7B	149.136	0.181	-5.59408	0.495677	-1.01253	2.21794e-08	9.14432e-08	Down	13.9147	12.8783	12.2243	8.52218	7.51595	7.68809	64130	lin-7 homolog B, crumbs cell polarity complex component	GO:0005515,GO:0005886,GO:0005911,GO:0005923,GO:0006887,GO:0007269,GO:0015031,GO:0016323,GO:0019904,GO:0030165,GO:0045199,GO:0045202,GO:0097016,GO:0097025,GO:0098793,GO:0098839,GO:1903361	protein binding|plasma membrane|cell-cell junction|bicellular tight junction|exocytosis|neurotransmitter secretion|protein transport|basolateral plasma membrane|protein domain specific binding|PDZ domain binding|maintenance of epithelial cell apical/basal polarity|synapse|L27 domain binding|MPP7-DLG1-LIN7 complex|presynapse|postsynaptic density membrane|protein localization to basolateral plasma …
SREK1	583.507	0.132497	8.62078	2.20722	1.14223	6.64994e-18	6.65142e-17	Up	2.61074	2.45934	2.29043	6.52864	5.76953	7.633	140890	splicing regulatory glutamic acid and lysine rich protein 1	GO:0003723,GO:0005515,GO:0005654,GO:0005681,GO:0006397,GO:0008380,GO:0016607	RNA binding|protein binding|nucleoplasm|spliceosomal complex|mRNA processing|RNA splicing|nuclear speck
CDA	149.373	0.205592	-5.84812	0.434573	-1.20233	4.97157e-09	2.19719e-08	Down	11.5603	12.7955	17.1029	7.34478	7.31881	7.44678	978	cytidine deaminase	GO:0001882,GO:0004126,GO:0005515,GO:0005576,GO:0005829,GO:0007166,GO:0008270,GO:0008655,GO:0009972,GO:0019858,GO:0030308,GO:0034774,GO:0042802,GO:0042803,GO:0043097,GO:0043312,GO:0045980,GO:1904724,GO:1904813	nucleoside binding|cytidine deaminase activity|protein binding|extracellular region|cytosol|cell surface receptor signaling pathway|zinc ion binding|pyrimidine-containing compound salvage|cytidine deamination|cytosine metabolic process|negative regulation of cell growth|secretory granule lumen|identical protein binding|protein homodimerization activity|pyrimidine nucleoside salvage|neutrophil deg…	hsa00240,hsa00983	Pyrimidine metabolism|Drug metabolism - other enzymes
VPS33A	494.401	0.162375	6.39959	2.055	1.03914	1.55795e-10	8.07982e-10	Up	3.04485	3.97185	2.39201	7.16197	8.40749	8.14234	65082	VPS33A core subunit of CORVET and HOPS complexes	GO:0005515,GO:0005764,GO:0005765,GO:0005769,GO:0005770,GO:0005776,GO:0006886,GO:0006904,GO:0008333,GO:0016192,GO:0030123,GO:0030136,GO:0030220,GO:0030897,GO:0031902,GO:0032400,GO:0032418,GO:0033263,GO:0035751,GO:0048070,GO:0048471,GO:0071439,GO:0097352	protein binding|lysosome|lysosomal membrane|early endosome|late endosome|autophagosome|intracellular protein transport|vesicle docking involved in exocytosis|endosome to lysosome transport|vesicle-mediated transport|AP-3 adaptor complex|clathrin-coated vesicle|platelet formation|HOPS complex|late endosome membrane|melanosome localization|lysosome localization|CORVET complex|regulation of lysosoma…	hsa05132	Salmonella infection
CEACAM18	169.109	0.186095	-6.362	0.440148	-1.18394	1.99138e-10	1.02213e-09	Down	7.51392	7.83649	9.23616	3.7707	4.41925	5.08154	729767	CEA cell adhesion molecule 18
IFITM2	239.261	0.185223	-8.3865	0.340712	-1.55338	5.00827e-17	4.62114e-16	Down	19.1182	22.4412	15.6793	8.25566	9.13283	6.54415	10581	interferon induced transmembrane protein 2	GO:0005886,GO:0006955,GO:0009615,GO:0016021,GO:0032991,GO:0034341,GO:0035455,GO:0035456,GO:0045071,GO:0046597,GO:0051607,GO:0060337	plasma membrane|immune response|response to virus|integral component of membrane|protein-containing complex|response to interferon-gamma|response to interferon-alpha|response to interferon-beta|negative regulation of viral genome replication|negative regulation of viral entry into host cell|defense response to virus|type I interferon signaling pathway
RUSF1	1314.54	0.126154	-8.16825	0.489554	-1.03046	3.12886e-16	2.71215e-15	Down	34.82	38.7285	28.7961	20.1134	22.6203	18.6792	64755	RUS family member 1	GO:0005515,GO:0016020,GO:0016021	protein binding|membrane|integral component of membrane
TCF19	439.123	0.141211	7.15992	2.01539	1.01106	8.07251e-13	5.22113e-12	Up	4.88613	4.31272	5.77099	11.8637	11.8491	13.3088	6941	transcription factor 19	GO:0003700,GO:0005515,GO:0005634,GO:0006355,GO:0010468,GO:0046872	DNA-binding transcription factor activity|protein binding|nucleus|regulation of transcription, DNA-templated|regulation of gene expression|metal ion binding
SEMA3B	3736.6	0.0937523	-11.6919	0.467767	-1.09614	1.4027e-31	3.48165e-30	Down	76.3904	75.2056	85.1254	46.4432	43.5122	45.9267	7869	semaphorin 3B	GO:0001755,GO:0005615,GO:0005783,GO:0005887,GO:0007267,GO:0007411,GO:0030215,GO:0030335,GO:0045499,GO:0048843,GO:0050919,GO:0061643,GO:0062023,GO:0071526	neural crest cell migration|extracellular space|endoplasmic reticulum|integral component of plasma membrane|cell-cell signaling|axon guidance|semaphorin receptor binding|positive regulation of cell migration|chemorepellent activity|negative regulation of axon extension involved in axon guidance|negative chemotaxis|chemorepulsion of axon|collagen-containing extracellular matrix|semaphorin-plexin s…	hsa04360	Axon guidance
SPIRE2	312.268	0.1621	-10.3517	0.312513	-1.67801	4.11074e-25	6.67896e-24	Down	7.42119	6.92407	9.11127	2.99592	2.72809	3.26883	84501	spire type actin nucleation factor 2	GO:0003779,GO:0005829,GO:0005856,GO:0005938,GO:0015031,GO:0016192,GO:0030036,GO:0030041,GO:0030659,GO:0032154,GO:0036089,GO:0040038,GO:0045010,GO:0046907,GO:0048193,GO:0051295,GO:0051639,GO:0070649,GO:2000781	actin binding|cytosol|cytoskeleton|cell cortex|protein transport|vesicle-mediated transport|actin cytoskeleton organization|actin filament polymerization|cytoplasmic vesicle membrane|cleavage furrow|cleavage furrow formation|polar body extrusion after meiotic divisions|actin nucleation|intracellular transport|Golgi vesicle transport|establishment of meiotic spindle localization|actin filament net…
TLE2	615.04	0.13433	-7.91478	0.478573	-1.06319	2.47688e-15	2.00611e-14	Down	14.6646	13.4621	15.9611	9.14799	7.31815	9.41521	7089	TLE family member 2, transcriptional corepressor	GO:0003714,GO:0005515,GO:0005615,GO:0005634,GO:0005654,GO:0005667,GO:0005925,GO:0007165,GO:0009887,GO:0016055,GO:0016604,GO:0045892,GO:0070491,GO:0090090,GO:1904837	transcription corepressor activity|protein binding|extracellular space|nucleus|nucleoplasm|transcription regulator complex|focal adhesion|signal transduction|animal organ morphogenesis|Wnt signaling pathway|nuclear body|negative regulation of transcription, DNA-templated|repressing transcription factor binding|negative regulation of canonical Wnt signaling pathway|beta-catenin-TCF complex assembly
ENTPD2	463.299	0.137479	-7.66084	0.481897	-1.0532	1.84719e-14	1.38906e-13	Down	16.4215	13.9463	17.944	9.74777	9.17212	9.65127	954	ectonucleoside triphosphate diphosphohydrolase 2	GO:0004382,GO:0005515,GO:0005524,GO:0005604,GO:0005789,GO:0005886,GO:0007186,GO:0009134,GO:0009181,GO:0016020,GO:0016021,GO:0017110,GO:0017111,GO:0030168,GO:0034656,GO:0045134,GO:0070062	guanosine-diphosphatase activity|protein binding|ATP binding|basement membrane|endoplasmic reticulum membrane|plasma membrane|G protein-coupled receptor signaling pathway|nucleoside diphosphate catabolic process|purine ribonucleoside diphosphate catabolic process|membrane|integral component of membrane|nucleoside-diphosphatase activity|nucleoside-triphosphatase activity|platelet activation|nucleo…	hsa00230,hsa04742	Purine metabolism|Taste transduction
PRAP1	319.304	0.148272	-7.48446	0.46338	-1.10973	7.18417e-14	5.11098e-13	Down	30.1403	37.5081	30.5671	17.6103	17.6548	20.5293	118471	proline rich acidic protein 1	GO:0005515,GO:0005576	protein binding|extracellular region	hsa04140	Autophagy - animal
STRIP2	398.834	0.13584	-7.69253	0.484661	-1.04495	1.44259e-14	1.09213e-13	Down	5.66219	4.64531	5.31185	3.05755	3.25365	2.98045	57464	striatin interacting protein 2	GO:0003674,GO:0005737,GO:0005829,GO:0007010,GO:0008360,GO:0016477	molecular_function|cytoplasm|cytosol|cytoskeleton organization|regulation of cell shape|cell migration
THAP7	317.63	0.172067	6.29006	2.11743	1.08231	3.17352e-10	1.59066e-09	Up	5.96553	8.03044	4.94152	17.6584	16.0733	15.4196	80764	THAP domain containing 7	GO:0000122,GO:0001226,GO:0003677,GO:0005515,GO:0005634,GO:0005654,GO:0005694,GO:0006355,GO:0016607,GO:0031493,GO:0031965,GO:0035064,GO:0035067,GO:0042802,GO:0042826,GO:0043231,GO:0045892,GO:0046872,GO:0047485,GO:0070577,GO:0070742,GO:0106153,GO:0140296	negative regulation of transcription by RNA polymerase II|RNA polymerase II transcription corepressor binding|DNA binding|protein binding|nucleus|nucleoplasm|chromosome|regulation of transcription, DNA-templated|nuclear speck|nucleosomal histone binding|nuclear membrane|methylated histone binding|negative regulation of histone acetylation|identical protein binding|histone deacetylase binding|intr…
PSME3	2416.61	0.0937839	12.8455	2.30489	1.2047	9.12118e-38	3.16917e-36	Up	23.8127	22.0945	20.5594	64.7815	62.0143	61.0574	10197	proteasome activator subunit 3	GO:0000165,GO:0000209,GO:0000502,GO:0002039,GO:0002223,GO:0002479,GO:0005515,GO:0005634,GO:0005654,GO:0005737,GO:0005829,GO:0006521,GO:0006915,GO:0007049,GO:0008537,GO:0010950,GO:0010972,GO:0016020,GO:0016032,GO:0016579,GO:0031145,GO:0031146,GO:0033209,GO:0038061,GO:0038095,GO:0042802,GO:0043161,GO:0043488,GO:0043687,GO:0050852,GO:0055085,GO:0060071,GO:0061133,GO:0061136,GO:0061418,GO:0070498,GO:…	MAPK cascade|protein polyubiquitination|proteasome complex|p53 binding|stimulatory C-type lectin receptor signaling pathway|antigen processing and presentation of exogenous peptide antigen via MHC class I, TAP-dependent|protein binding|nucleus|nucleoplasm|cytoplasm|cytosol|regulation of cellular amino acid metabolic process|apoptotic process|cell cycle|proteasome activator complex|positive regula…	hsa03050,hsa04612,hsa05160	Proteasome|Antigen processing and presentation|Hepatitis C
TERF2IP	825.035	0.102382	-12.0881	0.424076	-1.23761	1.22067e-33	3.39993e-32	Down	28.8859	30.8056	27.9972	15.1774	15.074	15.3593	54386	TERF2 interacting protein	GO:0000228,GO:0000723,GO:0000781,GO:0000783,GO:0001933,GO:0005515,GO:0005634,GO:0005654,GO:0005737,GO:0005829,GO:0006355,GO:0007004,GO:0010569,GO:0010833,GO:0016233,GO:0016604,GO:0019902,GO:0030870,GO:0031848,GO:0032204,GO:0032205,GO:0033138,GO:0042162,GO:0043123,GO:0048239,GO:0051092,GO:0070187,GO:0070198,GO:0098505,GO:1901224,GO:1901985	nuclear chromosome|telomere maintenance|chromosome, telomeric region|nuclear telomere cap complex|negative regulation of protein phosphorylation|protein binding|nucleus|nucleoplasm|cytoplasm|cytosol|regulation of transcription, DNA-templated|telomere maintenance via telomerase|regulation of double-strand break repair via homologous recombination|telomere maintenance via telomere lengthening|telom…
PROCR	2344.51	0.0857138	-12.9756	0.462591	-1.11219	1.68228e-38	5.98722e-37	Down	116.455	123.066	117.962	66.4946	70.2686	66.1022	10544	protein C receptor	GO:0005515,GO:0005576,GO:0005615,GO:0005813,GO:0005886,GO:0005887,GO:0005925,GO:0007596,GO:0009986,GO:0038023,GO:0048471,GO:0050819,GO:0070062	protein binding|extracellular region|extracellular space|centrosome|plasma membrane|integral component of plasma membrane|focal adhesion|blood coagulation|cell surface|signaling receptor activity|perinuclear region of cytoplasm|negative regulation of coagulation|extracellular exosome	hsa04610	Complement and coagulation cascades
EIF3B	5795.6	0.0854444	13.1015	2.17265	1.11945	3.22655e-39	1.18275e-37	Up	52.2133	59.3928	54.1307	148.681	142.718	150.212	8662	eukaryotic translation initiation factor 3 subunit B	GO:0001732,GO:0003723,GO:0003743,GO:0005515,GO:0005829,GO:0005852,GO:0006413,GO:0006446,GO:0016282,GO:0031369,GO:0033290,GO:0045202,GO:0060090,GO:0070062,GO:0071541,GO:0075522,GO:0075525	formation of cytoplasmic translation initiation complex|RNA binding|translation initiation factor activity|protein binding|cytosol|eukaryotic translation initiation factor 3 complex|translational initiation|regulation of translational initiation|eukaryotic 43S preinitiation complex|translation initiation factor binding|eukaryotic 48S preinitiation complex|synapse|molecular adaptor activity|extrac…	hsa03013	RNA transport
TMC6	2514.77	0.0905455	-12.0232	0.470203	-1.08865	2.68424e-33	7.3546e-32	Down	20.5855	21.162	20.7348	11.9179	12.8295	11.2929	11322	transmembrane channel like 6	GO:0005515,GO:0005737,GO:0005783,GO:0005789,GO:0005794,GO:0005886,GO:0005887,GO:0008150,GO:0008381,GO:0031965,GO:0034220,GO:0035579,GO:0043312,GO:0070062,GO:0070821	protein binding|cytoplasm|endoplasmic reticulum|endoplasmic reticulum membrane|Golgi apparatus|plasma membrane|integral component of plasma membrane|biological_process|mechanosensitive ion channel activity|nuclear membrane|ion transmembrane transport|specific granule membrane|neutrophil degranulation|extracellular exosome|tertiary granule membrane
ANAPC7	706.867	0.106979	9.42612	2.01167	1.00839	4.25533e-21	5.33026e-20	Up	5.08783	4.78077	5.21894	12.169	12.2518	12.8153	51434	anaphase promoting complex subunit 7	GO:0005634,GO:0005654,GO:0005680,GO:0005737,GO:0005819,GO:0005829,GO:0006511,GO:0007091,GO:0015630,GO:0016567,GO:0019903,GO:0031145,GO:0045842,GO:0051301,GO:0070979,GO:1901990	nucleus|nucleoplasm|anaphase-promoting complex|cytoplasm|spindle|cytosol|ubiquitin-dependent protein catabolic process|metaphase/anaphase transition of mitotic cell cycle|microtubule cytoskeleton|protein ubiquitination|protein phosphatase binding|anaphase-promoting complex-dependent catabolic process|positive regulation of mitotic metaphase/anaphase transition|cell division|protein K11-linked ubi…	hsa04110,hsa04114,hsa04120,hsa04914,hsa05166	Cell cycle|Oocyte meiosis|Ubiquitin mediated proteolysis|Progesterone-mediated oocyte maturation|Human T-cell leukemia virus 1 infection
SLC38A2	6699.99	0.138542	-10.9468	0.349513	-1.51658	6.88744e-28	1.29953e-26	Down	92.2096	104.828	136.429	43.3013	46.6531	53.3129	54407	solute carrier family 38 member 2	GO:0003333,GO:0005295,GO:0005515,GO:0005737,GO:0005886,GO:0005887,GO:0005903,GO:0006814,GO:0006865,GO:0006868,GO:0007565,GO:0010628,GO:0014047,GO:0015171,GO:0015186,GO:0015194,GO:0015804,GO:0015825,GO:0021987,GO:0030424,GO:0030425,GO:0031460,GO:0032328,GO:0033120,GO:0034198,GO:0042383,GO:0043025,GO:0071260,GO:0080135,GO:0150104,GO:1903841	amino acid transmembrane transport|neutral amino acid:sodium symporter activity|protein binding|cytoplasm|plasma membrane|integral component of plasma membrane|brush border|sodium ion transport|amino acid transport|glutamine transport|female pregnancy|positive regulation of gene expression|glutamate secretion|amino acid transmembrane transporter activity|L-glutamine transmembrane transporter acti…	hsa04724,hsa04727,hsa04974	Glutamatergic synapse|GABAergic synapse|Protein digestion and absorption
TEX19	392.923	0.210814	-6.1951	0.404437	-1.30601	5.82479e-10	2.84225e-09	Down	14.8403	17.4292	10.3022	7.73225	8.4349	4.9171	400629	testis expressed 19	GO:0001890,GO:0005515,GO:0005634,GO:0005737,GO:0007131,GO:0007140,GO:0007283,GO:0008584,GO:0010529,GO:0030154,GO:0034584	placenta development|protein binding|nucleus|cytoplasm|reciprocal meiotic recombination|male meiotic nuclear division|spermatogenesis|male gonad development|negative regulation of transposition|cell differentiation|piRNA binding
JMJD6	1051.2	0.108173	-9.85617	0.477585	-1.06617	6.44638e-23	9.10001e-22	Down	14.4948	12.9667	14.1779	8.40959	7.43828	8.54714	23210	jumonji domain containing 6, arginine demethylase and lysine hydroxylase	GO:0001822,GO:0002040,GO:0003723,GO:0003727,GO:0005506,GO:0005515,GO:0005634,GO:0005654,GO:0005730,GO:0005737,GO:0005829,GO:0005886,GO:0006397,GO:0006482,GO:0007166,GO:0007507,GO:0008380,GO:0018215,GO:0018395,GO:0030324,GO:0032451,GO:0032452,GO:0033077,GO:0033746,GO:0033749,GO:0035513,GO:0035515,GO:0038023,GO:0042116,GO:0042802,GO:0043654,GO:0045893,GO:0045944,GO:0048024,GO:0048821,GO:0051260,GO:…	kidney development|sprouting angiogenesis|RNA binding|single-stranded RNA binding|iron ion binding|protein binding|nucleus|nucleoplasm|nucleolus|cytoplasm|cytosol|plasma membrane|mRNA processing|protein demethylation|cell surface receptor signaling pathway|heart development|RNA splicing|protein phosphopantetheinylation|peptidyl-lysine hydroxylation to 5-hydroxy-L-lysine|lung development|demethyla…			other
SYNCRIP	4259.9	0.0788318	12.7939	2.01191	1.00857	1.77356e-37	6.08667e-36	Up	16.5529	17.5135	16.2877	40.6071	41.4319	42.2324	10492	synaptotagmin binding cytoplasmic RNA interacting protein	GO:0000398,GO:0001649,GO:0003723,GO:0003729,GO:0005515,GO:0005634,GO:0005654,GO:0005783,GO:0006396,GO:0008380,GO:0016020,GO:0016032,GO:0017148,GO:0048027,GO:0070934,GO:0070937,GO:0071013,GO:0071204,GO:0071346,GO:0097452,GO:1990904	mRNA splicing, via spliceosome|osteoblast differentiation|RNA binding|mRNA binding|protein binding|nucleus|nucleoplasm|endoplasmic reticulum|RNA processing|RNA splicing|membrane|viral process|negative regulation of translation|mRNA 5'-UTR binding|CRD-mediated mRNA stabilization|CRD-mediated mRNA stability complex|catalytic step 2 spliceosome|histone pre-mRNA 3'end processing complex|cellular resp…
MMP15	4018.06	0.0924894	-13.7912	0.41307	-1.27554	2.87762e-43	1.26927e-41	Down	75.7573	72.2003	77.6902	38.2657	40.5122	35.5797	4324	matrix metallopeptidase 15	GO:0004222,GO:0005515,GO:0005886,GO:0005887,GO:0006464,GO:0006508,GO:0008047,GO:0008270,GO:0022617,GO:0030198,GO:0030574,GO:0031012,GO:0032355,GO:0035987,GO:0050790,GO:0070006	metalloendopeptidase activity|protein binding|plasma membrane|integral component of plasma membrane|cellular protein modification process|proteolysis|enzyme activator activity|zinc ion binding|extracellular matrix disassembly|extracellular matrix organization|collagen catabolic process|extracellular matrix|response to estradiol|endodermal cell differentiation|regulation of catalytic activity|meta…	hsa04928	Parathyroid hormone synthesis, secretion and action
CRIP2	518.981	0.11927	-11.8035	0.376887	-1.4078	3.74454e-32	9.57706e-31	Down	21.8506	22.8216	23.3211	10.9577	10.5112	9.97477	1397	cysteine rich protein 2	GO:0005515,GO:0005938,GO:0008270,GO:0008284,GO:0030097	protein binding|cell cortex|zinc ion binding|positive regulation of cell population proliferation|hemopoiesis
LATS2	680.713	0.144631	-8.69005	0.418457	-1.25685	3.62296e-18	3.70081e-17	Down	9.90232	7.46969	10.2733	4.92649	4.3083	4.96462	26524	large tumor suppressor kinase 2	GO:0000082,GO:0000922,GO:0004674,GO:0005515,GO:0005524,GO:0005634,GO:0005829,GO:0006468,GO:0009755,GO:0017015,GO:0018105,GO:0034451,GO:0035329,GO:0035556,GO:0043065,GO:0045736,GO:0046620,GO:0046872,GO:0051301,GO:0090090,GO:0106310,GO:0106311,GO:1900181	G1/S transition of mitotic cell cycle|spindle pole|protein serine/threonine kinase activity|protein binding|ATP binding|nucleus|cytosol|protein phosphorylation|hormone-mediated signaling pathway|regulation of transforming growth factor beta receptor signaling pathway|peptidyl-serine phosphorylation|centriolar satellite|hippo signaling|intracellular signal transduction|positive regulation of apopt…	hsa04390,hsa04392	Hippo signaling pathway|Hippo signaling pathway - multiple species
KCNK5	739.418	0.137566	-7.38455	0.494534	-1.01586	1.52972e-13	1.05481e-12	Down	15.4936	13.1377	16.7169	8.39223	8.43932	10.7046	8645	potassium two pore domain channel subfamily K member 5	GO:0005244,GO:0005267,GO:0005515,GO:0005887,GO:0006813,GO:0007588,GO:0022841,GO:0030322,GO:0034765,GO:0060075,GO:0071805,GO:0097623	voltage-gated ion channel activity|potassium channel activity|protein binding|integral component of plasma membrane|potassium ion transport|excretion|potassium ion leak channel activity|stabilization of membrane potential|regulation of ion transmembrane transport|regulation of resting membrane potential|potassium ion transmembrane transport|potassium ion export across plasma membrane	hsa04742,hsa04974	Taste transduction|Protein digestion and absorption
UFM1	1479.05	0.107921	-11.2509	0.431012	-1.2142	2.29353e-29	4.79858e-28	Down	29.599	26.3885	30.8017	14.0392	16.4201	15.4703	51569	ubiquitin fold modifier 1	GO:0005515,GO:0005634,GO:0005737,GO:0005783,GO:0007420,GO:0033146,GO:0034976,GO:0042308,GO:0043066,GO:0061709,GO:0071569,GO:1990592	protein binding|nucleus|cytoplasm|endoplasmic reticulum|brain development|regulation of intracellular estrogen receptor signaling pathway|response to endoplasmic reticulum stress|negative regulation of protein import into nucleus|negative regulation of apoptotic process|reticulophagy|protein ufmylation|protein K69-linked ufmylation
SYNPR	354.089	0.157191	-6.44254	0.495615	-1.01271	1.17491e-10	6.18389e-10	Down	3.99982	5.46367	4.98566	2.64516	3.32297	2.82094	132204	synaptoporin	GO:0005515,GO:0017075,GO:0030285,GO:0030672,GO:0043005	protein binding|syntaxin-1 binding|integral component of synaptic vesicle membrane|synaptic vesicle membrane|neuron projection
NCLN	2149.88	0.0891271	11.5265	2.03824	1.02732	9.70251e-31	2.27797e-29	Up	20.8909	20.8779	20.2431	51.3754	48.7677	54.9181	56926	nicalin	GO:0005515,GO:0005789,GO:0009966,GO:0016020,GO:0016021,GO:0032991,GO:0043254,GO:0050821,GO:0061635	protein binding|endoplasmic reticulum membrane|regulation of signal transduction|membrane|integral component of membrane|protein-containing complex|regulation of protein-containing complex assembly|protein stabilization|regulation of protein complex stability
WDR12	759.076	0.114485	9.48231	2.12223	1.08558	2.48716e-21	3.17154e-20	Up	3.17628	3.64281	2.90171	8.09292	8.7306	8.48323	55759	WD repeat domain 12	GO:0000463,GO:0000466,GO:0005515,GO:0005654,GO:0005730,GO:0006364,GO:0007219,GO:0030687,GO:0042273,GO:0043021,GO:0051726,GO:0070545	maturation of LSU-rRNA from tricistronic rRNA transcript (SSU-rRNA, 5.8S rRNA, LSU-rRNA)|maturation of 5.8S rRNA from tricistronic rRNA transcript (SSU-rRNA, 5.8S rRNA, LSU-rRNA)|protein binding|nucleoplasm|nucleolus|rRNA processing|Notch signaling pathway|preribosome, large subunit precursor|ribosomal large subunit biogenesis|ribonucleoprotein complex binding|regulation of cell cycle|PeBoW compl…
AGR2	204.422	0.180292	-5.65503	0.493268	-1.01956	1.55821e-08	6.51823e-08	Down	8.12646	10.2074	7.69678	4.53594	6.13591	5.0872	10551	anterior gradient 2, protein disulphide isomerase family member	GO:0002162,GO:0005154,GO:0005515,GO:0005615,GO:0005783,GO:0010628,GO:0010811,GO:0034976,GO:0042802,GO:0045742,GO:0048546,GO:0048639,GO:0060548,GO:0070254,GO:1903078,GO:1903896,GO:1903899	dystroglycan binding|epidermal growth factor receptor binding|protein binding|extracellular space|endoplasmic reticulum|positive regulation of gene expression|positive regulation of cell-substrate adhesion|response to endoplasmic reticulum stress|identical protein binding|positive regulation of epidermal growth factor receptor signaling pathway|digestive tract morphogenesis|positive regulation of…
SNRNP25	321.783	0.144207	8.41178	2.31826	1.21304	4.03848e-17	3.78077e-16	Up	9.13842	10.7195	8.9102	29.4438	25.5447	26.7972	79622	small nuclear ribonucleoprotein U11/U12 subunit 25	GO:0000398,GO:0005515,GO:0005634,GO:0005654,GO:0005689,GO:0005829,GO:0008380,GO:0045171	mRNA splicing, via spliceosome|protein binding|nucleus|nucleoplasm|U12-type spliceosomal complex|cytosol|RNA splicing|intercellular bridge
LMBR1L	565.823	0.113317	-11.9853	0.390084	-1.35814	4.24194e-33	1.15287e-31	Down	11.3482	10.8949	11.0718	5.38255	5.40789	5.15593	55716	limb development membrane protein 1 like	GO:0004888,GO:0005515,GO:0005789,GO:0005886,GO:0005887,GO:0006898,GO:0007165,GO:0016055,GO:0030217,GO:0042098,GO:0060218,GO:0070231,GO:0090090	transmembrane signaling receptor activity|protein binding|endoplasmic reticulum membrane|plasma membrane|integral component of plasma membrane|receptor-mediated endocytosis|signal transduction|Wnt signaling pathway|T cell differentiation|T cell proliferation|hematopoietic stem cell differentiation|T cell apoptotic process|negative regulation of canonical Wnt signaling pathway
ZNF277	335.455	0.142892	-8.45766	0.432709	-1.20853	2.72804e-17	2.58271e-16	Down	11.1265	14.0168	12.5383	6.60394	6.85999	6.53928	11179	zinc finger protein 277	GO:0000978,GO:0005634,GO:0046872,GO:0070301,GO:2000772	RNA polymerase II cis-regulatory region sequence-specific DNA binding|nucleus|metal ion binding|cellular response to hydrogen peroxide|regulation of cellular senescence
RPP25L	263.072	0.216359	5.31485	2.21901	1.14991	1.06743e-07	4.08887e-07	Up	8.49526	10.829	5.19503	21.9007	25.6161	19.1633	138716	ribonuclease P/MRP subunit p25 like	GO:0000172,GO:0001682,GO:0003723,GO:0005515	ribonuclease MRP complex|tRNA 5'-leader removal|RNA binding|protein binding	hsa03008,hsa03013	Ribosome biogenesis in eukaryotes|RNA transport
SMIM3	474.09	0.145132	-7.7212	0.459905	-1.12059	1.1524e-14	8.82873e-14	Down	22.8233	26.0261	20.0494	11.2315	14.9894	12.6584	85027	small integral membrane protein 3	GO:0005515,GO:0016021,GO:0042802	protein binding|integral component of membrane|identical protein binding
REG1A	1825.34	0.113405	-11.5283	0.404058	-1.30737	9.49607e-31	2.2334e-29	Down	171.378	193.374	181.241	76.0501	93.9322	100.844	5967	regenerating family member 1 alpha	GO:0001666,GO:0005615,GO:0005829,GO:0007165,GO:0007494,GO:0008083,GO:0008284,GO:0008285,GO:0010628,GO:0019903,GO:0030426,GO:0031667,GO:0032590,GO:0032809,GO:0032991,GO:0038023,GO:0042060,GO:0042588,GO:0042802,GO:0042834,GO:0043434,GO:0044278,GO:0045178,GO:0048471,GO:0055074,GO:0061844,GO:0070062,GO:0070492,GO:0097421,GO:1903492,GO:1903861,GO:1904692,GO:1904699,GO:1990785,GO:1990798,GO:1990864,GO:…	response to hypoxia|extracellular space|cytosol|signal transduction|midgut development|growth factor activity|positive regulation of cell population proliferation|negative regulation of cell population proliferation|positive regulation of gene expression|protein phosphatase binding|growth cone|response to nutrient levels|dendrite membrane|neuronal cell body membrane|protein-containing complex|sig…
AP1G2	1068.36	0.098211	11.3772	2.1695	1.11736	5.43448e-30	1.19072e-28	Up	10.5169	9.84125	10.237	27.0886	27.9545	26.3853	8906	adaptor related protein complex 1 subunit gamma 2	GO:0000139,GO:0005515,GO:0005794,GO:0005798,GO:0006886,GO:0006896,GO:0006898,GO:0010008,GO:0016020,GO:0016032,GO:0016192,GO:0030121,GO:0030133,GO:0035615,GO:0140312	Golgi membrane|protein binding|Golgi apparatus|Golgi-associated vesicle|intracellular protein transport|Golgi to vacuole transport|receptor-mediated endocytosis|endosome membrane|membrane|viral process|vesicle-mediated transport|AP-1 adaptor complex|transport vesicle|clathrin adaptor activity|cargo adaptor activity	hsa04142,hsa05170	Lysosome|Human immunodeficiency virus 1 infection
SNAPC2	449.643	0.129774	-9.4925	0.425761	-1.23188	2.25568e-21	2.88732e-20	Down	21.5522	23.0659	22.2837	10.4392	13.2083	11.3183	6618	small nuclear RNA activating complex polypeptide 2	GO:0005634,GO:0005654,GO:0005829,GO:0006366,GO:0006383,GO:0009301,GO:0016251,GO:0016604,GO:0042795	nucleus|nucleoplasm|cytosol|transcription by RNA polymerase II|transcription by RNA polymerase III|snRNA transcription|RNA polymerase II general transcription initiation factor activity|nuclear body|snRNA transcription by RNA polymerase II			other
HSPA8	25170.6	0.0824619	12.5336	2.04704	1.03354	4.89036e-36	1.559e-34	Up	409.029	383.667	373.652	1004.23	986.939	936.456	3312	heat shock protein family A (Hsp70) member 8	GO:0000398,GO:0000974,GO:0001664,GO:0001786,GO:0003723,GO:0005515,GO:0005524,GO:0005576,GO:0005615,GO:0005634,GO:0005654,GO:0005681,GO:0005730,GO:0005737,GO:0005764,GO:0005765,GO:0005770,GO:0005776,GO:0005829,GO:0005886,GO:0005925,GO:0006457,GO:0006986,GO:0007269,GO:0009267,GO:0016020,GO:0016032,GO:0016192,GO:0016887,GO:0019221,GO:0019899,GO:0023026,GO:0030425,GO:0030674,GO:0031072,GO:0031625,GO:…	mRNA splicing, via spliceosome|Prp19 complex|G protein-coupled receptor binding|phosphatidylserine binding|RNA binding|protein binding|ATP binding|extracellular region|extracellular space|nucleus|nucleoplasm|spliceosomal complex|nucleolus|cytoplasm|lysosome|lysosomal membrane|late endosome|autophagosome|cytosol|plasma membrane|focal adhesion|protein folding|response to unfolded protein|neurotrans…	hsa03040,hsa04010,hsa04141,hsa04144,hsa04213,hsa04612,hsa04915,hsa05020,hsa05134,hsa05145,hsa05162	Spliceosome|MAPK signaling pathway|Protein processing in endoplasmic reticulum|Endocytosis|Longevity regulating pathway - multiple species|Antigen processing and presentation|Estrogen signaling pathway|Prion disease|Legionellosis|Toxoplasmosis|Measles
SEZ6L2	3017.53	0.101672	-11.1616	0.455392	-1.13482	6.28515e-29	1.26578e-27	Down	61.4032	54.3733	58.1389	33.1899	34.5153	29.4458	26470	seizure related 6 homolog like 2	GO:0005789,GO:0005886,GO:0016021	endoplasmic reticulum membrane|plasma membrane|integral component of membrane
SGMS2	833.222	0.136273	-7.72006	0.482288	-1.05203	1.16276e-14	8.89799e-14	Down	7.11419	7.05763	9.22537	4.87721	4.2299	4.74295	166929	sphingomyelin synthase 2	GO:0002950,GO:0005515,GO:0005794,GO:0005886,GO:0005887,GO:0006686,GO:0016301,GO:0016310,GO:0030148,GO:0030173,GO:0030176,GO:0030500,GO:0033188,GO:0046513,GO:0047493,GO:1905373	ceramide phosphoethanolamine synthase activity|protein binding|Golgi apparatus|plasma membrane|integral component of plasma membrane|sphingomyelin biosynthetic process|kinase activity|phosphorylation|sphingolipid biosynthetic process|integral component of Golgi membrane|integral component of endoplasmic reticulum membrane|regulation of bone mineralization|sphingomyelin synthase activity|ceramide …	hsa00600,hsa04071	Sphingolipid metabolism|Sphingolipid signaling pathway
OTUD1	581.037	0.130924	-8.54727	0.460398	-1.11905	1.26034e-17	1.23222e-16	Down	11.2458	13.1817	14.3934	7.21624	7.70607	7.01368	220213	OTU deubiquitinase 1	GO:0004843,GO:0008234,GO:0016579,GO:0018215,GO:0070536	thiol-dependent ubiquitin-specific protease activity|cysteine-type peptidase activity|protein deubiquitination|protein phosphopantetheinylation|protein K63-linked deubiquitination
GABARAPL1	1860.02	0.103733	-11.9745	0.422742	-1.24215	4.83213e-33	1.30798e-31	Down	60.1895	56.5502	65.8767	30.3512	33.8365	30.5827	23710	GABA type A receptor associated protein like 1	GO:0000045,GO:0000421,GO:0000422,GO:0005515,GO:0005739,GO:0005776,GO:0005783,GO:0005794,GO:0005829,GO:0005874,GO:0006995,GO:0016236,GO:0030659,GO:0030957,GO:0031625,GO:0032590,GO:0032839,GO:0044297,GO:0048487,GO:0050811,GO:0097352	autophagosome assembly|autophagosome membrane|autophagy of mitochondrion|protein binding|mitochondrion|autophagosome|endoplasmic reticulum|Golgi apparatus|cytosol|microtubule|cellular response to nitrogen starvation|macroautophagy|cytoplasmic vesicle membrane|Tat protein binding|ubiquitin protein ligase binding|dendrite membrane|dendrite cytoplasm|cell body|beta-tubulin binding|GABA receptor bind…	hsa04068,hsa04136,hsa04137,hsa04140,hsa04371,hsa04621,hsa04727,hsa05014,hsa05022,hsa05131,hsa05167	FoxO signaling pathway|Autophagy - other|Mitophagy - animal|Autophagy - animal|Apelin signaling pathway|NOD-like receptor signaling pathway|GABAergic synapse|Amyotrophic lateral sclerosis|Pathways of neurodegeneration - multiple diseases|Shigellosis|Kaposi sarcoma-associated herpesvirus infection
NLGN2	1276.41	0.115208	-9.51551	0.467728	-1.09626	1.80817e-21	2.33449e-20	Down	18.5071	16.139	20.308	10.2759	10.1838	11.0963	57555	neuroligin 2	GO:0002087,GO:0005886,GO:0005887,GO:0007158,GO:0007268,GO:0007416,GO:0009986,GO:0016020,GO:0019233,GO:0032024,GO:0032230,GO:0035418,GO:0035641,GO:0038023,GO:0042043,GO:0042734,GO:0042802,GO:0042995,GO:0045202,GO:0045211,GO:0045217,GO:0048488,GO:0050804,GO:0050808,GO:0050839,GO:0050885,GO:0051965,GO:0051968,GO:0060077,GO:0072553,GO:0089717,GO:0097104,GO:0097105,GO:0097116,GO:0097119,GO:0097151,GO:…	regulation of respiratory gaseous exchange by nervous system process|plasma membrane|integral component of plasma membrane|neuron cell-cell adhesion|chemical synaptic transmission|synapse assembly|cell surface|membrane|sensory perception of pain|positive regulation of insulin secretion|positive regulation of synaptic transmission, GABAergic|protein localization to synapse|locomotory exploration b…	hsa04514	Cell adhesion molecules
GTF2IRD1	1325.59	0.120815	-9.6206	0.446797	-1.16231	6.54501e-22	8.68344e-21	Down	17.8197	17.2825	21.8136	10.9368	9.85546	10.4191	9569	GTF2I repeat domain containing 1	GO:0000122,GO:0000978,GO:0000981,GO:0001227,GO:0003700,GO:0005515,GO:0005634,GO:0005654,GO:0005829,GO:0006355,GO:0006366,GO:0007275,GO:0014886	negative regulation of transcription by RNA polymerase II|RNA polymerase II cis-regulatory region sequence-specific DNA binding|DNA-binding transcription factor activity, RNA polymerase II-specific|DNA-binding transcription repressor activity, RNA polymerase II-specific|DNA-binding transcription factor activity|protein binding|nucleus|nucleoplasm|cytosol|regulation of transcription, DNA-templated…	hsa03022,hsa04022	Basal transcription factors|cGMP-PKG signaling pathway
VPS37C	841.677	0.109085	-9.8406	0.475176	-1.07347	7.52587e-23	1.06016e-21	Down	21.8417	20.3314	21.555	13.3125	11.9323	11.9007	55048	VPS37C subunit of ESCRT-I	GO:0000813,GO:0005515,GO:0006612,GO:0006623,GO:0010008,GO:0016197,GO:0016236,GO:0019058,GO:0031902,GO:0036258,GO:0039702,GO:0043162,GO:0043231,GO:0043657,GO:0048306,GO:0070062,GO:0075733	ESCRT I complex|protein binding|protein targeting to membrane|protein targeting to vacuole|endosome membrane|endosomal transport|macroautophagy|viral life cycle|late endosome membrane|multivesicular body assembly|viral budding via host ESCRT complex|ubiquitin-dependent protein catabolic process via the multivesicular body sorting pathway|intracellular membrane-bounded organelle|host cell|calcium-…	hsa04144	Endocytosis
AHDC1	1200.64	0.146826	-9.39037	0.384552	-1.37875	5.97871e-21	7.38582e-20	Down	12.8501	8.8176	12.8646	5.15932	5.31797	5.83604	27245	AT-hook DNA binding motif containing 1	GO:0003677,GO:0005515	DNA binding|protein binding
ALPG	514.934	0.155518	-8.1951	0.413371	-1.27449	2.50376e-16	2.18864e-15	Down	17.0259	14.1526	15.9683	6.90935	6.96405	10.0439	251	alkaline phosphatase, germ cell	GO:0004035,GO:0005576,GO:0005886,GO:0016311,GO:0031225,GO:0046872	alkaline phosphatase activity|extracellular region|plasma membrane|dephosphorylation|anchored component of membrane|metal ion binding	hsa00730,hsa00790	Thiamine metabolism|Folate biosynthesis
ITGA5	3122.64	0.124277	-10.7067	0.397602	-1.3306	9.46649e-27	1.68903e-25	Down	56.0795	46.6705	63.8666	28.3439	25.2277	27.768	3678	integrin subunit alpha 5	GO:0001525,GO:0001618,GO:0001726,GO:0005154,GO:0005161,GO:0005178,GO:0005515,GO:0005783,GO:0005794,GO:0005886,GO:0005911,GO:0005925,GO:0007044,GO:0007155,GO:0007157,GO:0007159,GO:0007229,GO:0007565,GO:0007613,GO:0008305,GO:0009897,GO:0009986,GO:0010811,GO:0023035,GO:0030198,GO:0030335,GO:0030949,GO:0031410,GO:0031589,GO:0032587,GO:0033627,GO:0033631,GO:0034113,GO:0034674,GO:0035313,GO:0035987,GO:…	angiogenesis|virus receptor activity|ruffle|epidermal growth factor receptor binding|platelet-derived growth factor receptor binding|integrin binding|protein binding|endoplasmic reticulum|Golgi apparatus|plasma membrane|cell-cell junction|focal adhesion|cell-substrate junction assembly|cell adhesion|heterophilic cell-cell adhesion via plasma membrane cell adhesion molecules|leukocyte cell-cell ad…	hsa04145,hsa04151,hsa04510,hsa04512,hsa04640,hsa04810,hsa05100,hsa05131,hsa05133,hsa05135,hsa05165,hsa05168,hsa05205,hsa05206,hsa05410,hsa05412,hsa05414	Phagosome|PI3K-Akt signaling pathway|Focal adhesion|ECM-receptor interaction|Hematopoietic cell lineage|Regulation of actin cytoskeleton|Bacterial invasion of epithelial cells|Shigellosis|Pertussis|Yersinia infection|Human papillomavirus infection|Herpes simplex virus 1 infection|Proteoglycans in cancer|MicroRNAs in cancer|Hypertrophic cardiomyopathy|Arrhythmogenic right ventricular cardiomyopath…
RAB24	408.863	0.145294	-9.33966	0.390393	-1.357	9.66467e-21	1.17984e-19	Down	20.4962	21.8817	17.3563	10.4599	9.77134	8.36968	53917	RAB24, member RAS oncogene family	GO:0003924,GO:0005515,GO:0005525,GO:0005768,GO:0005776,GO:0005829,GO:0005886,GO:0006886,GO:0006914,GO:0012505,GO:0030139,GO:0030667,GO:0043312	GTPase activity|protein binding|GTP binding|endosome|autophagosome|cytosol|plasma membrane|intracellular protein transport|autophagy|endomembrane system|endocytic vesicle|secretory granule membrane|neutrophil degranulation
CXorf38	678.84	0.116643	-10.5456	0.426297	-1.23007	5.32468e-26	9.13686e-25	Down	9.84114	8.90036	9.60255	5.15273	5.13065	4.54447	159013	chromosome X open reading frame 38	GO:0005515	protein binding
CXADR	3682.1	0.129458	-8.98288	0.446613	-1.1629	2.63759e-19	2.9301e-18	Down	42.2295	37.2175	51.5852	21.5539	23.8133	26.5665	1525	CXADR Ig-like cell adhesion molecule	GO:0001618,GO:0001669,GO:0005178,GO:0005515,GO:0005576,GO:0005654,GO:0005737,GO:0005886,GO:0005887,GO:0005911,GO:0005912,GO:0005923,GO:0007005,GO:0007157,GO:0007507,GO:0008013,GO:0008354,GO:0010669,GO:0016323,GO:0016327,GO:0030054,GO:0030165,GO:0030175,GO:0030426,GO:0030593,GO:0031532,GO:0032991,GO:0043005,GO:0044297,GO:0045121,GO:0045216,GO:0046629,GO:0046718,GO:0048739,GO:0050776,GO:0050839,GO:…	virus receptor activity|acrosomal vesicle|integrin binding|protein binding|extracellular region|nucleoplasm|cytoplasm|plasma membrane|integral component of plasma membrane|cell-cell junction|adherens junction|bicellular tight junction|mitochondrion organization|heterophilic cell-cell adhesion via plasma membrane cell adhesion molecules|heart development|beta-catenin binding|germ cell migration|ep…	hsa05416	Viral myocarditis
RFFL	1075.83	0.113998	-11.1703	0.413687	-1.27339	5.70155e-29	1.15517e-27	Down	11.6008	10.0573	12.3509	5.7595	5.83342	5.6767	117584	ring finger and FYVE like domain containing E3 ubiquitin protein ligase	GO:0000139,GO:0002020,GO:0002039,GO:0005515,GO:0005654,GO:0005737,GO:0005764,GO:0005829,GO:0005886,GO:0006511,GO:0006915,GO:0010008,GO:0010762,GO:0010804,GO:0016020,GO:0019901,GO:0031625,GO:0032006,GO:0043161,GO:0046872,GO:0055038,GO:0061630,GO:0070936,GO:1901797,GO:1902042,GO:2001271	Golgi membrane|protease binding|p53 binding|protein binding|nucleoplasm|cytoplasm|lysosome|cytosol|plasma membrane|ubiquitin-dependent protein catabolic process|apoptotic process|endosome membrane|regulation of fibroblast migration|negative regulation of tumor necrosis factor-mediated signaling pathway|membrane|protein kinase binding|ubiquitin protein ligase binding|regulation of TOR signaling|pr…
FERMT1	1036.94	0.0988041	12.6789	2.38292	1.25273	7.73709e-37	2.58923e-35	Up	7.4066	6.87666	7.03003	21.2162	20.5476	20.5329	55612	FERM domain containing kindlin 1	GO:0001954,GO:0005178,GO:0005737,GO:0005829,GO:0005856,GO:0005925,GO:0007155,GO:0007160,GO:0007229,GO:0010629,GO:0030054,GO:0030055,GO:0030511,GO:0032587,GO:0033625,GO:0033630,GO:0042308,GO:0043616,GO:0051015,GO:0051546,GO:0051886,GO:0071636,GO:0071711,GO:0071944,GO:0090090,GO:0090162,GO:1903691,GO:2000647	positive regulation of cell-matrix adhesion|integrin binding|cytoplasm|cytosol|cytoskeleton|focal adhesion|cell adhesion|cell-matrix adhesion|integrin-mediated signaling pathway|negative regulation of gene expression|cell junction|cell-substrate junction|positive regulation of transforming growth factor beta receptor signaling pathway|ruffle membrane|positive regulation of integrin activation|pos…
ACSL4	1575.64	0.11448	-9.83429	0.458238	-1.12583	8.01321e-23	1.12646e-21	Down	22.75	20.5419	26.0681	12.2694	13.2615	13.5006	2182	acyl-CoA synthetase long chain family member 4	GO:0001676,GO:0004467,GO:0005524,GO:0005737,GO:0005741,GO:0005778,GO:0005783,GO:0005789,GO:0005811,GO:0005886,GO:0006629,GO:0007584,GO:0015908,GO:0016020,GO:0016021,GO:0019432,GO:0030182,GO:0031957,GO:0032024,GO:0035336,GO:0035338,GO:0043025,GO:0044233,GO:0047676,GO:0060136,GO:0060996,GO:0070062,GO:0070672	long-chain fatty acid metabolic process|long-chain fatty acid-CoA ligase activity|ATP binding|cytoplasm|mitochondrial outer membrane|peroxisomal membrane|endoplasmic reticulum|endoplasmic reticulum membrane|lipid droplet|plasma membrane|lipid metabolic process|response to nutrient|fatty acid transport|membrane|integral component of membrane|triglyceride biosynthetic process|neuron differentiation…	hsa00061,hsa00071,hsa03320,hsa04146,hsa04216,hsa04714,hsa04920	Fatty acid biosynthesis|Fatty acid degradation|PPAR signaling pathway|Peroxisome|Ferroptosis|Thermogenesis|Adipocytokine signaling pathway
U2AF2	3337.1	0.0921728	11.9692	2.14836	1.10323	5.15324e-33	1.38931e-31	Up	37.3986	36.1555	32.7219	96.7387	88.0059	95.2177	11338	U2 small nuclear RNA auxiliary factor 2	GO:0000243,GO:0000398,GO:0000974,GO:0003723,GO:0005515,GO:0005634,GO:0005654,GO:0005681,GO:0006397,GO:0006405,GO:0006406,GO:0008187,GO:0016607,GO:0019899,GO:0030628,GO:0031124,GO:0031397,GO:0033120,GO:0048025,GO:0070742,GO:0071004,GO:0089701	commitment complex|mRNA splicing, via spliceosome|Prp19 complex|RNA binding|protein binding|nucleus|nucleoplasm|spliceosomal complex|mRNA processing|RNA export from nucleus|mRNA export from nucleus|poly-pyrimidine tract binding|nuclear speck|enzyme binding|pre-mRNA 3'-splice site binding|mRNA 3'-end processing|negative regulation of protein ubiquitination|positive regulation of RNA splicing|negat…	hsa03040	Spliceosome
DPP3	977.013	0.115844	11.5956	2.53728	1.34328	4.33693e-31	1.04118e-29	Up	12.1169	11.3618	10.0079	37.7209	33.2607	33.1786	10072	dipeptidyl peptidase 3	GO:0005515,GO:0005737,GO:0005829,GO:0006508,GO:0008239,GO:0008270,GO:0070006,GO:0070062	protein binding|cytoplasm|cytosol|proteolysis|dipeptidyl-peptidase activity|zinc ion binding|metalloaminopeptidase activity|extracellular exosome
TNFRSF1B	2363.72	0.0993618	-11.5584	0.451106	-1.14846	6.6957e-31	1.58587e-29	Down	46.318	43.0815	48.7345	23.7508	24.9594	27.7941	7133	TNF receptor superfamily member 1B	GO:0002718,GO:0002724,GO:0002947,GO:0003176,GO:0003177,GO:0003332,GO:0005031,GO:0005515,GO:0005576,GO:0005634,GO:0005886,GO:0006954,GO:0007568,GO:0008630,GO:0010614,GO:0016020,GO:0016021,GO:0019221,GO:0031625,GO:0031641,GO:0031643,GO:0033209,GO:0035579,GO:0042129,GO:0043025,GO:0043120,GO:0043196,GO:0043312,GO:0045121,GO:0048471,GO:0048714,GO:0050779,GO:0051044,GO:0060548,GO:0071222,GO:0071363,GO:…	regulation of cytokine production involved in immune response|regulation of T cell cytokine production|tumor necrosis factor receptor superfamily complex|aortic valve development|pulmonary valve development|negative regulation of extracellular matrix constituent secretion|tumor necrosis factor-activated receptor activity|protein binding|extracellular region|nucleus|plasma membrane|inflammatory re…	hsa04060,hsa04061,hsa04668,hsa04920,hsa05014,hsa05022,hsa05170	Cytokine-cytokine receptor interaction|Viral protein interaction with cytokine and cytokine receptor|TNF signaling pathway|Adipocytokine signaling pathway|Amyotrophic lateral sclerosis|Pathways of neurodegeneration - multiple diseases|Human immunodeficiency virus 1 infection
RHBDD2	1235.58	0.0952365	-11.1299	0.47964	-1.05998	8.96899e-29	1.78491e-27	Down	32.0675	31.8967	29.9794	18.4643	17.5186	19.28	57414	rhomboid domain containing 2	GO:0000139,GO:0000839,GO:0004252,GO:0005654,GO:0005794,GO:0030176,GO:0030433,GO:0030968,GO:0048471,GO:0051787,GO:1990381	Golgi membrane|Hrd1p ubiquitin ligase ERAD-L complex|serine-type endopeptidase activity|nucleoplasm|Golgi apparatus|integral component of endoplasmic reticulum membrane|ubiquitin-dependent ERAD pathway|endoplasmic reticulum unfolded protein response|perinuclear region of cytoplasm|misfolded protein binding|ubiquitin-specific protease binding
TMC5	2544.18	0.0920366	-13.7808	0.415138	-1.26834	3.32668e-43	1.46255e-41	Down	31.2765	33.0035	34.3047	16.0794	17.7811	16.3641	79838	transmembrane channel like 5	GO:0005887,GO:0008381,GO:0034220,GO:0070062	integral component of plasma membrane|mechanosensitive ion channel activity|ion transmembrane transport|extracellular exosome
COL6A1	4015.03	0.103592	-10.2374	0.479462	-1.06051	1.34868e-24	2.11713e-23	Down	71.4055	61.5726	75.0839	38.942	40.0437	43.5182	1291	collagen type VI alpha 1 chain	GO:0001649,GO:0005518,GO:0005576,GO:0005589,GO:0005615,GO:0005765,GO:0005788,GO:0007155,GO:0016020,GO:0030020,GO:0030198,GO:0032991,GO:0035987,GO:0042383,GO:0048407,GO:0062023,GO:0070062,GO:0071230	osteoblast differentiation|collagen binding|extracellular region|collagen type VI trimer|extracellular space|lysosomal membrane|endoplasmic reticulum lumen|cell adhesion|membrane|extracellular matrix structural constituent conferring tensile strength|extracellular matrix organization|protein-containing complex|endodermal cell differentiation|sarcolemma|platelet-derived growth factor binding|colla…	hsa04151,hsa04510,hsa04512,hsa04974,hsa05165	PI3K-Akt signaling pathway|Focal adhesion|ECM-receptor interaction|Protein digestion and absorption|Human papillomavirus infection
MACROD1	529.924	0.140482	-8.18942	0.45048	-1.15046	2.62492e-16	2.2903e-15	Down	10.8422	12.6593	9.10683	6.18079	6.21091	5.61649	28992	mono-ADP ribosylhydrolase 1	GO:0005515,GO:0005634,GO:0005654,GO:0006974,GO:0016798,GO:0019213,GO:0042278,GO:0051725,GO:0140291,GO:0140293	protein binding|nucleus|nucleoplasm|cellular response to DNA damage stimulus|hydrolase activity, acting on glycosyl bonds|deacetylase activity|purine nucleoside metabolic process|protein de-ADP-ribosylation|peptidyl-glutamate ADP-deribosylation|ADP-ribosylglutamate hydrolase activity
TRAK1	1546.26	0.117396	-9.57543	0.458783	-1.12412	1.0143e-21	1.32866e-20	Down	13.7923	12.0187	15.4773	7.27385	7.76754	8.22246	22906	trafficking kinesin protein 1	GO:0005102,GO:0005515,GO:0005634,GO:0005737,GO:0005739,GO:0005769,GO:0005938,GO:0006357,GO:0006493,GO:0006605,GO:0008333,GO:0017022,GO:0022008,GO:0030425,GO:0031410,GO:0031966,GO:0047496,GO:0048311,GO:0050811,GO:0098957,GO:1904115	signaling receptor binding|protein binding|nucleus|cytoplasm|mitochondrion|early endosome|cell cortex|regulation of transcription by RNA polymerase II|protein O-linked glycosylation|protein targeting|endosome to lysosome transport|myosin binding|neurogenesis|dendrite|cytoplasmic vesicle|mitochondrial membrane|vesicle transport along microtubule|mitochondrion distribution|GABA receptor binding|ant…
NEK3	190.617	0.175238	-8.47733	0.357113	-1.48555	2.30418e-17	2.20001e-16	Down	5.80195	7.32526	5.86852	2.74502	2.70971	2.86331	4752	NIMA related kinase 3	GO:0000278,GO:0004674,GO:0005515,GO:0005524,GO:0005634,GO:0005737,GO:0006468,GO:0030424,GO:0046872,GO:0051301,GO:0106310,GO:0106311	mitotic cell cycle|protein serine/threonine kinase activity|protein binding|ATP binding|nucleus|cytoplasm|protein phosphorylation|axon|metal ion binding|cell division|protein serine kinase activity|protein threonine kinase activity
PACC1	606.792	0.116485	-10.4	0.431835	-1.21145	2.47913e-25	4.09727e-24	Down	13.6859	15.384	15.3426	7.85598	7.43159	8.23528	55248	proton activated chloride channel 1	GO:0005515,GO:0005887,GO:0006821,GO:0009986,GO:0034707,GO:0061797,GO:1902476	protein binding|integral component of plasma membrane|chloride transport|cell surface|chloride channel complex|pH-gated chloride channel activity|chloride transmembrane transport
EXOSC2	619.288	0.136921	8.27956	2.19412	1.13364	1.23632e-16	1.10734e-15	Up	10.7911	11.8525	8.14378	27.5139	28.2676	27.0499	23404	exosome component 2	GO:0000175,GO:0000176,GO:0000177,GO:0000178,GO:0000467,GO:0003723,GO:0004532,GO:0005515,GO:0005634,GO:0005654,GO:0005730,GO:0005737,GO:0005829,GO:0006364,GO:0008312,GO:0030307,GO:0034427,GO:0034475,GO:0043488,GO:0043928,GO:0071034,GO:0071035,GO:0071038,GO:0071049,GO:0071051	3'-5'-exoribonuclease activity|nuclear exosome (RNase complex)|cytoplasmic exosome (RNase complex)|exosome (RNase complex)|exonucleolytic trimming to generate mature 3'-end of 5.8S rRNA from tricistronic rRNA transcript (SSU-rRNA, 5.8S rRNA, LSU-rRNA)|RNA binding|exoribonuclease activity|protein binding|nucleus|nucleoplasm|nucleolus|cytoplasm|cytosol|rRNA processing|7S RNA binding|positive regula…	hsa03018	RNA degradation
MAPK8IP3	1316.98	0.136422	-8.27557	0.457241	-1.12897	1.27842e-16	1.14353e-15	Down	14.03	10.4191	14.9429	7.20088	7.33157	7.5901	23162	mitogen-activated protein kinase 8 interacting protein 3	GO:0000139,GO:0005078,GO:0005515,GO:0005737,GO:0007257,GO:0008432,GO:0016192,GO:0019894,GO:0030159,GO:0030424,GO:0030425,GO:0030426,GO:0031103,GO:0031410,GO:0044297,GO:0046328,GO:0048471,GO:0061564,GO:0099641,GO:1904115	Golgi membrane|MAP-kinase scaffold activity|protein binding|cytoplasm|activation of JUN kinase activity|JUN kinase binding|vesicle-mediated transport|kinesin binding|signaling receptor complex adaptor activity|axon|dendrite|growth cone|axon regeneration|cytoplasmic vesicle|cell body|regulation of JNK cascade|perinuclear region of cytoplasm|axon development|anterograde axonal protein transport|axo…	hsa04010	MAPK signaling pathway
ZMYND11	498.9	0.129692	9.02685	2.25123	1.17071	1.76679e-19	1.98403e-18	Up	3.31887	3.27703	2.57395	8.48246	8.61267	8.22809	10771	zinc finger MYND-type containing 11	GO:0003690,GO:0003714,GO:0005515,GO:0005634,GO:0005654,GO:0005694,GO:0006325,GO:0007049,GO:0008270,GO:0016032,GO:0034243,GO:0035064,GO:0043124,GO:0045892,GO:0046329,GO:0051607,GO:2001237	double-stranded DNA binding|transcription corepressor activity|protein binding|nucleus|nucleoplasm|chromosome|chromatin organization|cell cycle|zinc ion binding|viral process|regulation of transcription elongation from RNA polymerase II promoter|methylated histone binding|negative regulation of I-kappaB kinase/NF-kappaB signaling|negative regulation of transcription, DNA-templated|negative regula…
TRMU	246.094	0.170415	6.02035	2.03631	1.02596	1.74038e-09	8.07077e-09	Up	4.43154	4.44671	5.17744	11.9797	9.65963	13.4567	55687	tRNA mitochondrial 2-thiouridylase	GO:0000049,GO:0002143,GO:0005524,GO:0005739,GO:0016783	tRNA binding|tRNA wobble position uridine thiolation|ATP binding|mitochondrion|sulfurtransferase activity
MIDEAS	1775.98	0.153083	-8.55957	0.40323	-1.31032	1.13287e-17	1.11163e-16	Down	15.7251	12.2687	19.9284	7.73631	7.59742	8.41643	91748	mitotic deacetylase associated SANT domain protein	GO:0000118,GO:0003677,GO:0003714,GO:0005654,GO:0005667,GO:0006357,GO:0016575,GO:0045892	histone deacetylase complex|DNA binding|transcription corepressor activity|nucleoplasm|transcription regulator complex|regulation of transcription by RNA polymerase II|histone deacetylation|negative regulation of transcription, DNA-templated
FURIN	4663.31	0.099258	-10.9422	0.471032	-1.0861	7.24072e-28	1.36428e-26	Down	68.0209	69.8823	79.8734	43.8007	41.4055	40.6593	5045	furin, paired basic amino acid cleaving enzyme	GO:0000139,GO:0001825,GO:0002020,GO:0004175,GO:0004252,GO:0004867,GO:0005515,GO:0005576,GO:0005615,GO:0005783,GO:0005796,GO:0005802,GO:0005886,GO:0006465,GO:0007179,GO:0008233,GO:0009966,GO:0009986,GO:0010008,GO:0010951,GO:0016020,GO:0016485,GO:0016486,GO:0019058,GO:0019082,GO:0022617,GO:0030140,GO:0030173,GO:0030198,GO:0030574,GO:0031638,GO:0032374,GO:0032455,GO:0032804,GO:0032902,GO:0032904,GO:…	Golgi membrane|blastocyst formation|protease binding|endopeptidase activity|serine-type endopeptidase activity|serine-type endopeptidase inhibitor activity|protein binding|extracellular region|extracellular space|endoplasmic reticulum|Golgi lumen|trans-Golgi network|plasma membrane|signal peptide processing|transforming growth factor beta receptor signaling pathway|peptidase activity|regulation o…
DDIT4	7802.41	0.127483	-21.962	0.14361	-2.79978	6.65577e-107	2.35632e-104	Down	419.035	496.588	347.462	81.5374	67.6663	72.8982	54541	DNA damage inducible transcript 4	GO:0001666,GO:0001764,GO:0005515,GO:0005737,GO:0005739,GO:0005829,GO:0006915,GO:0007420,GO:0010801,GO:0030182,GO:0032006,GO:0032007,GO:0032984,GO:0033137,GO:0042771,GO:0045820,GO:0048011,GO:0051607,GO:0071549,GO:0071889,GO:0072593,GO:1901216,GO:1902532	response to hypoxia|neuron migration|protein binding|cytoplasm|mitochondrion|cytosol|apoptotic process|brain development|negative regulation of peptidyl-threonine phosphorylation|neuron differentiation|regulation of TOR signaling|negative regulation of TOR signaling|protein-containing complex disassembly|negative regulation of peptidyl-serine phosphorylation|intrinsic apoptotic signaling pathway …	hsa04140,hsa04150,hsa04151,hsa05206	Autophagy - animal|mTOR signaling pathway|PI3K-Akt signaling pathway|MicroRNAs in cancer
CDHR5	365.079	0.166734	-6.66359	0.462957	-1.11105	2.67219e-11	1.51364e-10	Down	6.94829	7.15624	9.13353	4.85924	3.57985	4.7568	53841	cadherin related family member 5	GO:0005509,GO:0005515,GO:0005887,GO:0005905,GO:0007155,GO:0007156,GO:0008013,GO:0016324,GO:0030154,GO:0031526,GO:0031528,GO:0032532,GO:0044214,GO:0050839,GO:0070062,GO:0090675	calcium ion binding|protein binding|integral component of plasma membrane|clathrin-coated pit|cell adhesion|homophilic cell adhesion via plasma membrane adhesion molecules|beta-catenin binding|apical plasma membrane|cell differentiation|brush border membrane|microvillus membrane|regulation of microvillus length|spanning component of plasma membrane|cell adhesion molecule binding|extracellular exo…
CHMP6	215.384	0.189969	6.40957	2.32563	1.21762	1.4593e-10	7.59455e-10	Up	3.10158	4.71652	3.13274	11.466	9.27395	10.4815	79643	charged multivesicular body protein 6	GO:0000815,GO:0005515,GO:0005771,GO:0005829,GO:0006900,GO:0006997,GO:0007080,GO:0007175,GO:0010008,GO:0015031,GO:0016020,GO:0016197,GO:0016236,GO:0019058,GO:0031902,GO:0032511,GO:0036258,GO:0039702,GO:0042176,GO:0044877,GO:0047485,GO:0061952,GO:0070062,GO:1903541,GO:1904902	ESCRT III complex|protein binding|multivesicular body|cytosol|vesicle budding from membrane|nucleus organization|mitotic metaphase plate congression|negative regulation of epidermal growth factor-activated receptor activity|endosome membrane|protein transport|membrane|endosomal transport|macroautophagy|viral life cycle|late endosome membrane|late endosome to vacuole transport via multivesicular b…	hsa04144,hsa04217	Endocytosis|Necroptosis
EXOSC4	343.635	0.174105	5.86314	2.02905	1.0208	4.54205e-09	2.01864e-08	Up	8.92809	15.2662	11.9768	29.8244	28.4465	31.7289	54512	exosome component 4	GO:0000175,GO:0000176,GO:0000177,GO:0000178,GO:0000460,GO:0000956,GO:0004532,GO:0005515,GO:0005634,GO:0005654,GO:0005730,GO:0005737,GO:0005829,GO:0006364,GO:0016075,GO:0030307,GO:0034427,GO:0034475,GO:0035327,GO:0035925,GO:0043231,GO:0043488,GO:0043928,GO:0045006,GO:0051607,GO:0071028,GO:0071044,GO:0071051,GO:0090503	3'-5'-exoribonuclease activity|nuclear exosome (RNase complex)|cytoplasmic exosome (RNase complex)|exosome (RNase complex)|maturation of 5.8S rRNA|nuclear-transcribed mRNA catabolic process|exoribonuclease activity|protein binding|nucleus|nucleoplasm|nucleolus|cytoplasm|cytosol|rRNA processing|rRNA catabolic process|positive regulation of cell growth|nuclear-transcribed mRNA catabolic process, ex…	hsa03018	RNA degradation
ARID3A	2100.34	0.105171	-9.6553	0.494671	-1.01546	4.66813e-22	6.23639e-21	Down	21.2358	18.3906	22.0702	12.0325	12.1185	13.3185	1820	AT-rich interaction domain 3A	GO:0003677,GO:0003682,GO:0003712,GO:0005515,GO:0005634,GO:0005654,GO:0005829,GO:0006357,GO:0006977,GO:0042802,GO:0045121,GO:0045944	DNA binding|chromatin binding|transcription coregulator activity|protein binding|nucleus|nucleoplasm|cytosol|regulation of transcription by RNA polymerase II|DNA damage response, signal transduction by p53 class mediator resulting in cell cycle arrest|identical protein binding|membrane raft|positive regulation of transcription by RNA polymerase II			ARID
ARL4D	286.788	0.164716	-7.31648	0.433726	-1.20515	2.54554e-13	1.72868e-12	Down	14.4043	14.5354	11.0416	7.90684	7.12612	6.23386	379	ADP ribosylation factor like GTPase 4D	GO:0003924,GO:0005515,GO:0005525,GO:0005730,GO:0005737,GO:0005886,GO:0006886,GO:0009306,GO:0016192	GTPase activity|protein binding|GTP binding|nucleolus|cytoplasm|plasma membrane|intracellular protein transport|protein secretion|vesicle-mediated transport
CCN1	2209.6	0.130805	-11.2105	0.361887	-1.46639	3.62153e-29	7.44962e-28	Down	68.5404	69.464	91.3995	34.2056	30.8913	36.8611	3491	cellular communication network factor 1	GO:0001649,GO:0001934,GO:0002041,GO:0003181,GO:0003278,GO:0003281,GO:0005178,GO:0005201,GO:0005515,GO:0005520,GO:0005788,GO:0006935,GO:0007155,GO:0007165,GO:0008201,GO:0010518,GO:0010811,GO:0030198,GO:0030335,GO:0030501,GO:0030513,GO:0031012,GO:0033690,GO:0043065,GO:0043066,GO:0043280,GO:0043687,GO:0044267,GO:0044319,GO:0045669,GO:0045860,GO:0045944,GO:0050840,GO:0060413,GO:0060548,GO:0060591,GO:…	osteoblast differentiation|positive regulation of protein phosphorylation|intussusceptive angiogenesis|atrioventricular valve morphogenesis|apoptotic process involved in heart morphogenesis|ventricular septum development|integrin binding|extracellular matrix structural constituent|protein binding|insulin-like growth factor binding|endoplasmic reticulum lumen|chemotaxis|cell adhesion|signal transd…
METTL1	126.544	0.199151	5.78089	2.22109	1.15127	7.4306e-09	3.21738e-08	Up	2.96028	2.94825	2.3436	6.81817	8.20225	7.48529	4234	methyltransferase like 1	GO:0000049,GO:0005515,GO:0005634,GO:0005654,GO:0005730,GO:0005829,GO:0006400,GO:0008176,GO:0030488,GO:0036265,GO:0043527,GO:0106004	tRNA binding|protein binding|nucleus|nucleoplasm|nucleolus|cytosol|tRNA modification|tRNA (guanine-N7-)-methyltransferase activity|tRNA methylation|RNA (guanine-N7)-methylation|tRNA methyltransferase complex|tRNA (guanine-N7)-methylation
TMEM80	272.513	0.192933	-6.76605	0.404609	-1.3054	1.32342e-11	7.69402e-11	Down	8.33776	7.62212	12.2019	4.56641	4.35709	5.0683	283232	transmembrane protein 80	GO:0005515,GO:0016021,GO:0035869,GO:1905515	protein binding|integral component of membrane|ciliary transition zone|non-motile cilium assembly
SLC12A4	2513.39	0.103057	-11.2389	0.448056	-1.15825	2.62507e-29	5.46673e-28	Down	38.9992	34.3798	41.4179	21.6342	20.674	20.8173	6560	solute carrier family 12 member 4	GO:0005515,GO:0005765,GO:0005886,GO:0005887,GO:0006811,GO:0006884,GO:0007268,GO:0008519,GO:0015379,GO:0016020,GO:0019901,GO:0045202,GO:0055064,GO:0055075,GO:0140157,GO:1902476,GO:1990573	protein binding|lysosomal membrane|plasma membrane|integral component of plasma membrane|ion transport|cell volume homeostasis|chemical synaptic transmission|ammonium transmembrane transporter activity|potassium:chloride symporter activity|membrane|protein kinase binding|synapse|chloride ion homeostasis|potassium ion homeostasis|ammonium import across plasma membrane|chloride transmembrane transp…
MRS2	589.203	0.120689	8.53237	2.04169	1.02976	1.43381e-17	1.39372e-16	Up	5.16395	6.05996	5.06284	12.5119	13.8348	14.4546	57380	magnesium transporter MRS2	GO:0005739,GO:0005743,GO:0006089,GO:0015095,GO:0015693,GO:0016021,GO:0045016,GO:0055085	mitochondrion|mitochondrial inner membrane|lactate metabolic process|magnesium ion transmembrane transporter activity|magnesium ion transport|integral component of membrane|mitochondrial magnesium ion transmembrane transport|transmembrane transport
LYZ	31363.2	0.0950933	-13.4082	0.413218	-1.27503	5.41642e-41	2.15583e-39	Down	1543.11	1725.08	1536.48	726.427	815.171	895.185	4069	lysozyme	GO:0001895,GO:0003796,GO:0005576,GO:0005615,GO:0006954,GO:0019730,GO:0019835,GO:0031640,GO:0035578,GO:0035580,GO:0042742,GO:0042802,GO:0043312,GO:0044267,GO:0050829,GO:0050830,GO:0070062,GO:1904724	retina homeostasis|lysozyme activity|extracellular region|extracellular space|inflammatory response|antimicrobial humoral response|cytolysis|killing of cells of other organism|azurophil granule lumen|specific granule lumen|defense response to bacterium|identical protein binding|neutrophil degranulation|cellular protein metabolic process|defense response to Gram-negative bacterium|defense response…	hsa04970	Salivary secretion
MARCHF5	1083.59	0.106888	-10.4497	0.461067	-1.11695	1.46939e-25	2.47096e-24	Down	18.1649	19.1833	21.224	11.284	10.9564	10.8966	54708	membrane associated ring-CH-type finger 5	GO:0000209,GO:0005515,GO:0005739,GO:0005741,GO:0005783,GO:0005789,GO:0008270,GO:0016020,GO:0016021,GO:0051020,GO:0051865,GO:0061630,GO:0070585,GO:0090140,GO:0090141,GO:0090344	protein polyubiquitination|protein binding|mitochondrion|mitochondrial outer membrane|endoplasmic reticulum|endoplasmic reticulum membrane|zinc ion binding|membrane|integral component of membrane|GTPase binding|protein autoubiquitination|ubiquitin protein ligase activity|protein localization to mitochondrion|regulation of mitochondrial fission|positive regulation of mitochondrial fission|negative…
TSPAN13	2318.84	0.0988589	-11.0216	0.469898	-1.08958	3.00816e-28	5.81447e-27	Down	89.6236	90.8997	91.0401	48.6677	58.3549	49.5734	27075	tetraspanin 13	GO:0005246,GO:0005887,GO:0016020,GO:1903169	calcium channel regulator activity|integral component of plasma membrane|membrane|regulation of calcium ion transmembrane transport
WASF2	4688.06	0.114884	-10.5721	0.430903	-1.21457	4.01235e-26	6.947e-25	Down	68.9186	52.7506	64.1714	33.553	33.9264	30.786	10163	WASP family member 2	GO:0001525,GO:0001667,GO:0001726,GO:0003779,GO:0005515,GO:0005769,GO:0005829,GO:0005911,GO:0006897,GO:0007188,GO:0010592,GO:0015629,GO:0016032,GO:0016323,GO:0016601,GO:0017124,GO:0030027,GO:0030032,GO:0030036,GO:0030048,GO:0031209,GO:0032991,GO:0034237,GO:0035855,GO:0038096,GO:0045202,GO:0045296,GO:0048010,GO:0051018,GO:0051497,GO:0070062,GO:0071933,GO:0072673,GO:0098974,GO:2000601	angiogenesis|ameboidal-type cell migration|ruffle|actin binding|protein binding|early endosome|cytosol|cell-cell junction|endocytosis|adenylate cyclase-modulating G protein-coupled receptor signaling pathway|positive regulation of lamellipodium assembly|actin cytoskeleton|viral process|basolateral plasma membrane|Rac protein signal transduction|SH3 domain binding|lamellipodium|lamellipodium assem…	hsa04520,hsa04666,hsa04810,hsa05100,hsa05130,hsa05131,hsa05135,hsa05231	Adherens junction|Fc gamma R-mediated phagocytosis|Regulation of actin cytoskeleton|Bacterial invasion of epithelial cells|Pathogenic Escherichia coli infection|Shigellosis|Yersinia infection|Choline metabolism in cancer
C11orf68	520.409	0.122522	-8.70929	0.477285	-1.06708	3.05791e-18	3.14271e-17	Down	24.9981	22.7787	24.9088	15.1298	14.1167	13.3202	83638	chromosome 11 open reading frame 68	GO:0003723,GO:0005515	RNA binding|protein binding
NEDD9	2699.91	0.126573	-9.75438	0.424947	-1.23464	1.76673e-22	2.42777e-21	Down	24.3566	23.8008	32.1638	14.3985	13.6883	13.8244	4739	neural precursor cell expressed, developmentally down-regulated 9	GO:0000922,GO:0005515,GO:0005634,GO:0005654,GO:0005737,GO:0005794,GO:0005819,GO:0005829,GO:0005886,GO:0005925,GO:0005938,GO:0007010,GO:0007049,GO:0007155,GO:0007165,GO:0007169,GO:0007229,GO:0016477,GO:0030027,GO:0030335,GO:0040008,GO:0051017,GO:0051301,GO:0061098,GO:0090527,GO:0090630,GO:1900026,GO:1990782	spindle pole|protein binding|nucleus|nucleoplasm|cytoplasm|Golgi apparatus|spindle|cytosol|plasma membrane|focal adhesion|cell cortex|cytoskeleton organization|cell cycle|cell adhesion|signal transduction|transmembrane receptor protein tyrosine kinase signaling pathway|integrin-mediated signaling pathway|cell migration|lamellipodium|positive regulation of cell migration|regulation of growth|actin…
PRTFDC1	341.228	0.18117	6.28047	2.2005	1.13783	3.37542e-10	1.68762e-09	Up	6.07673	7.56529	4.11021	15.6704	15.4084	16.8162	56952	phosphoribosyl transferase domain containing 1	GO:0000166,GO:0000287,GO:0004422,GO:0005515,GO:0006166,GO:0006178,GO:0042803,GO:0046038	nucleotide binding|magnesium ion binding|hypoxanthine phosphoribosyltransferase activity|protein binding|purine ribonucleoside salvage|guanine salvage|protein homodimerization activity|GMP catabolic process
ZMAT3	2432.34	0.131293	-9.46357	0.422639	-1.2425	2.97606e-21	3.76641e-20	Down	21.5827	15.4375	21.4552	9.91535	9.97218	10.4656	64393	zinc finger matrin-type 3	GO:0003723,GO:0005515,GO:0005654,GO:0005730,GO:0005886,GO:0006915,GO:0006974,GO:0008270,GO:0015031,GO:0040008	RNA binding|protein binding|nucleoplasm|nucleolus|plasma membrane|apoptotic process|cellular response to DNA damage stimulus|zinc ion binding|protein transport|regulation of growth	hsa04115	p53 signaling pathway
IGSF8	2157.71	0.0865235	-15.7364	0.38916	-1.36156	8.52138e-56	6.5884e-54	Down	33.0061	34.1668	34.1024	16.0714	16.5565	15.7247	93185	immunoglobulin superfamily member 8	GO:0005515,GO:0005886,GO:0007338,GO:0007399,GO:0007519,GO:0016020,GO:0016021,GO:0043231,GO:0048870,GO:0070062	protein binding|plasma membrane|single fertilization|nervous system development|skeletal muscle tissue development|membrane|integral component of membrane|intracellular membrane-bounded organelle|cell motility|extracellular exosome
WWP2	466.015	0.12993	8.09074	2.07229	1.05123	5.9302e-16	5.03973e-15	Up	3.28264	2.75701	2.54482	7.11006	7.38135	7.33564	11060	WW domain containing E3 ubiquitin protein ligase 2	GO:0000122,GO:0000151,GO:0000209,GO:0001085,GO:0004842,GO:0005515,GO:0005634,GO:0005737,GO:0005829,GO:0006464,GO:0006858,GO:0008134,GO:0010629,GO:0016020,GO:0016567,GO:0032410,GO:0034765,GO:0042391,GO:0043161,GO:0043433,GO:0045732,GO:0045746,GO:0045892,GO:0046718,GO:0051224,GO:0051865,GO:0061630,GO:0070062,GO:0070534,GO:1901016	negative regulation of transcription by RNA polymerase II|ubiquitin ligase complex|protein polyubiquitination|RNA polymerase II transcription factor binding|ubiquitin-protein transferase activity|protein binding|nucleus|cytoplasm|cytosol|cellular protein modification process|extracellular transport|transcription factor binding|negative regulation of gene expression|membrane|protein ubiquitination…	hsa04120	Ubiquitin mediated proteolysis
SEMA3F	1038.83	0.133797	-9.2615	0.42362	-1.23916	2.01588e-20	2.40635e-19	Down	15.887	14.3335	19.4105	8.4545	7.961	9.40271	6405	semaphorin 3F	GO:0001755,GO:0005615,GO:0005887,GO:0007411,GO:0021612,GO:0021637,GO:0021675,GO:0021785,GO:0030215,GO:0030335,GO:0036486,GO:0045499,GO:0048843,GO:0048846,GO:0050919,GO:0061549,GO:0071526,GO:0097490,GO:0097491,GO:0098978,GO:0099175,GO:1901166,GO:1902285,GO:1902287	neural crest cell migration|extracellular space|integral component of plasma membrane|axon guidance|facial nerve structural organization|trigeminal nerve structural organization|nerve development|branchiomotor neuron axon guidance|semaphorin receptor binding|positive regulation of cell migration|ventral trunk neural crest cell migration|chemorepellent activity|negative regulation of axon extensio…	hsa04360	Axon guidance
GTPBP2	1784.34	0.103912	-11.7787	0.42811	-1.22395	5.02568e-32	1.27808e-30	Down	33.3427	40.3819	37.5539	20.2696	19.0769	19.0731	54676	GTP binding protein 2	GO:0002576,GO:0003746,GO:0003924,GO:0005515,GO:0005525,GO:0005576,GO:0006414,GO:0008150,GO:0031093,GO:0042802	platelet degranulation|translation elongation factor activity|GTPase activity|protein binding|GTP binding|extracellular region|translational elongation|biological_process|platelet alpha granule lumen|identical protein binding
CLDN7	11713.8	0.0989213	-12.083	0.436706	-1.19527	1.29872e-33	3.60985e-32	Down	529.765	566.889	549.638	309.916	311.134	260.253	1366	claudin 7	GO:0005198,GO:0005515,GO:0005886,GO:0005923,GO:0007155,GO:0007162,GO:0008284,GO:0016021,GO:0016323,GO:0016327,GO:0016328,GO:0016338,GO:0019904,GO:0031333,GO:0042802,GO:0043066,GO:0045471,GO:0050839,GO:0070830,GO:2000147	structural molecule activity|protein binding|plasma membrane|bicellular tight junction|cell adhesion|negative regulation of cell adhesion|positive regulation of cell population proliferation|integral component of membrane|basolateral plasma membrane|apicolateral plasma membrane|lateral plasma membrane|calcium-independent cell-cell adhesion via plasma membrane cell-adhesion molecules|protein domai…	hsa04514,hsa04530,hsa04670,hsa05130,hsa05160	Cell adhesion molecules|Tight junction|Leukocyte transendothelial migration|Pathogenic Escherichia coli infection|Hepatitis C
HNRNPAB	3835.2	0.0860975	11.9584	2.04144	1.02959	5.86644e-33	1.57527e-31	Up	76.4204	81.877	71.5108	194.517	191.404	189.306	3182	heterogeneous nuclear ribonucleoprotein A/B	GO:0001837,GO:0003723,GO:0003729,GO:0005515,GO:0005634,GO:0005654,GO:0005737,GO:0010468,GO:0045893,GO:0090575,GO:1990904	epithelial to mesenchymal transition|RNA binding|mRNA binding|protein binding|nucleus|nucleoplasm|cytoplasm|regulation of gene expression|positive regulation of transcription, DNA-templated|RNA polymerase II transcription regulator complex|ribonucleoprotein complex
TRAK2	643.678	0.12855	9.31328	2.29298	1.19723	1.23943e-20	1.5076e-19	Up	2.86204	3.23507	3.62988	8.29436	9.0847	9.99666	66008	trafficking kinesin protein 2	GO:0005102,GO:0005515,GO:0005634,GO:0005737,GO:0005739,GO:0005769,GO:0005886,GO:0006357,GO:0006493,GO:0006605,GO:0008333,GO:0017022,GO:0019894,GO:0019899,GO:0022008,GO:0030425,GO:0030911,GO:0031410,GO:0032839,GO:0043025,GO:0044295,GO:0047496,GO:0048311,GO:0048813,GO:0050771,GO:0050811,GO:0098957,GO:0098972,GO:1904115	signaling receptor binding|protein binding|nucleus|cytoplasm|mitochondrion|early endosome|plasma membrane|regulation of transcription by RNA polymerase II|protein O-linked glycosylation|protein targeting|endosome to lysosome transport|myosin binding|kinesin binding|enzyme binding|neurogenesis|dendrite|TPR domain binding|cytoplasmic vesicle|dendrite cytoplasm|neuronal cell body|axonal growth cone|…	hsa04727	GABAergic synapse
SEC24D	1667.32	0.0916954	-12.1608	0.461662	-1.11509	5.02576e-34	1.4234e-32	Down	29.3382	27.2189	26.9127	15.7199	15.2729	16.2774	9871	SEC24 homolog D, COPII coat complex component	GO:0000139,GO:0000149,GO:0001701,GO:0002474,GO:0005515,GO:0005789,GO:0005829,GO:0006886,GO:0006888,GO:0008270,GO:0012507,GO:0019886,GO:0030127,GO:0043231,GO:0048208,GO:0070971,GO:0090110	Golgi membrane|SNARE binding|in utero embryonic development|antigen processing and presentation of peptide antigen via MHC class I|protein binding|endoplasmic reticulum membrane|cytosol|intracellular protein transport|endoplasmic reticulum to Golgi vesicle-mediated transport|zinc ion binding|ER to Golgi transport vesicle membrane|antigen processing and presentation of exogenous peptide antigen vi…	hsa04141,hsa05130	Protein processing in endoplasmic reticulum|Pathogenic Escherichia coli infection
DRAM2	1367.32	0.11525	-8.83184	0.493845	-1.01787	1.02971e-18	1.09681e-17	Down	43.7856	48.1178	36.8645	25.019	27.7685	25.1788	128338	DNA damage regulated autophagy modulator 2	GO:0001917,GO:0005737,GO:0005764,GO:0005765,GO:0005794,GO:0006914,GO:0006915,GO:0007601,GO:0010506,GO:0016021,GO:0016324,GO:0043231,GO:0045494	photoreceptor inner segment|cytoplasm|lysosome|lysosomal membrane|Golgi apparatus|autophagy|apoptotic process|visual perception|regulation of autophagy|integral component of membrane|apical plasma membrane|intracellular membrane-bounded organelle|photoreceptor cell maintenance
GPR35	1893.28	0.0916968	-12.2759	0.458293	-1.12566	1.22091e-34	3.57063e-33	Down	57.186	62.0515	60.2082	34.9621	32.4093	33.4897	2859	G protein-coupled receptor 35	GO:0004930,GO:0005886,GO:0005887,GO:0007010,GO:0007186,GO:0007204,GO:0016494,GO:0035025,GO:0051482,GO:0070098,GO:1901386,GO:1904456	G protein-coupled receptor activity|plasma membrane|integral component of plasma membrane|cytoskeleton organization|G protein-coupled receptor signaling pathway|positive regulation of cytosolic calcium ion concentration|C-X-C chemokine receptor activity|positive regulation of Rho protein signal transduction|positive regulation of cytosolic calcium ion concentration involved in phospholipase C-act…	hsa04080	Neuroactive ligand-receptor interaction
MGAT2	1161.03	0.137244	8.12703	2.16653	1.11539	4.39935e-16	3.77693e-15	Up	12.8992	18.3992	12.81	39.436	40.3317	37.3387	4247	alpha-1,6-mannosyl-glycoprotein 2-beta-N-acetylglucosaminyltransferase	GO:0000139,GO:0005794,GO:0005795,GO:0006487,GO:0008455,GO:0009312,GO:0016020,GO:0016021,GO:0018215,GO:0018279,GO:0030145,GO:0030246,GO:0042803	Golgi membrane|Golgi apparatus|Golgi stack|protein N-linked glycosylation|alpha-1,6-mannosylglycoprotein 2-beta-N-acetylglucosaminyltransferase activity|oligosaccharide biosynthetic process|membrane|integral component of membrane|protein phosphopantetheinylation|protein N-linked glycosylation via asparagine|manganese ion binding|carbohydrate binding|protein homodimerization activity	hsa00510,hsa00513	N-Glycan biosynthesis|Various types of N-glycan biosynthesis
DYNLL1	2525.35	0.109362	9.7532	2.09453	1.06663	1.7874e-22	2.45366e-21	Up	93.5338	106.748	79.8971	240.277	244.497	234.49	8655	dynein light chain LC8-type 1	GO:0000086,GO:0000776,GO:0003774,GO:0004857,GO:0005515,GO:0005634,GO:0005737,GO:0005739,GO:0005813,GO:0005829,GO:0005868,GO:0005874,GO:0005886,GO:0005929,GO:0006888,GO:0006915,GO:0007286,GO:0008022,GO:0008180,GO:0010389,GO:0016020,GO:0016032,GO:0016236,GO:0019886,GO:0019899,GO:0019904,GO:0021762,GO:0030235,GO:0030286,GO:0035721,GO:0035735,GO:0035774,GO:0042326,GO:0042802,GO:0043086,GO:0043312,GO:…	G2/M transition of mitotic cell cycle|kinetochore|motor activity|enzyme inhibitor activity|protein binding|nucleus|cytoplasm|mitochondrion|centrosome|cytosol|cytoplasmic dynein complex|microtubule|plasma membrane|cilium|endoplasmic reticulum to Golgi vesicle-mediated transport|apoptotic process|spermatid development|protein C-terminus binding|COP9 signalosome|regulation of G2/M transition of mito…	hsa04962,hsa05132	Vasopressin-regulated water reabsorption|Salmonella infection
PTK6	1093.34	0.0965144	-12.6906	0.427848	-1.22483	6.6636e-37	2.24113e-35	Down	27.2943	29.0213	28.0412	15.0869	14.6716	14.5137	5753	protein tyrosine kinase 6	GO:0001726,GO:0004713,GO:0004715,GO:0005102,GO:0005515,GO:0005524,GO:0005634,GO:0005654,GO:0005737,GO:0005829,GO:0005886,GO:0006468,GO:0007169,GO:0007260,GO:0009968,GO:0010976,GO:0016477,GO:0016604,GO:0030154,GO:0031234,GO:0038083,GO:0038128,GO:0042127,GO:0042531,GO:0042802,GO:0045087,GO:0045742,GO:0045787,GO:0045926,GO:0046777,GO:0060575,GO:0061099,GO:0071300	ruffle|protein tyrosine kinase activity|non-membrane spanning protein tyrosine kinase activity|signaling receptor binding|protein binding|ATP binding|nucleus|nucleoplasm|cytoplasm|cytosol|plasma membrane|protein phosphorylation|transmembrane receptor protein tyrosine kinase signaling pathway|tyrosine phosphorylation of STAT protein|negative regulation of signal transduction|positive regulation of…
PANX2	191.689	0.172375	-8.65034	0.35574	-1.4911	5.13477e-18	5.18994e-17	Down	4.648	5.10187	5.61472	2.0937	2.20203	2.40728	56666	pannexin 2	GO:0002931,GO:0005198,GO:0005737,GO:0005886,GO:0005921,GO:0006812,GO:0007267,GO:0016021,GO:0022829,GO:0032732,GO:0055077,GO:0055085	response to ischemia|structural molecule activity|cytoplasm|plasma membrane|gap junction|cation transport|cell-cell signaling|integral component of membrane|wide pore channel activity|positive regulation of interleukin-1 production|gap junction hemi-channel activity|transmembrane transport
JMJD4	487.317	0.133996	8.65143	2.23342	1.15926	5.08598e-18	5.14448e-17	Up	5.97157	7.0431	5.11957	16.849	16.3985	16.4246	65094	jumonji domain containing 4	GO:0005515,GO:0005737,GO:0016706,GO:0018126,GO:0045905,GO:0046872,GO:0055114	protein binding|cytoplasm|2-oxoglutarate-dependent dioxygenase activity|protein hydroxylation|positive regulation of translational termination|metal ion binding|oxidation-reduction process
RBBP9	302.191	0.143248	7.44579	2.09448	1.06659	9.63663e-14	6.78042e-13	Up	2.50233	3.0997	2.59227	7.01047	7.22536	6.82005	10741	RB binding protein 9, serine hydrolase	GO:0005515,GO:0005654,GO:0016787,GO:0042127	protein binding|nucleoplasm|hydrolase activity|regulation of cell population proliferation
PEX10	363.975	0.168815	6.39349	2.11304	1.07932	1.62138e-10	8.38297e-10	Up	4.00999	5.05915	2.96491	9.92589	10.7423	10.5163	5192	peroxisomal biogenesis factor 10	GO:0005515,GO:0005777,GO:0005778,GO:0006625,GO:0007031,GO:0016558,GO:0016567,GO:0046872	protein binding|peroxisome|peroxisomal membrane|protein targeting to peroxisome|peroxisome organization|protein import into peroxisome matrix|protein ubiquitination|metal ion binding	hsa04146	Peroxisome
RANBP1	2320.83	0.105598	10.2794	2.1221	1.08549	8.72373e-25	1.38724e-23	Up	29.1215	34.5609	26.8682	80.1902	77.2026	78.1446	5902	RAN binding protein 1	GO:0005092,GO:0005096,GO:0005515,GO:0005634,GO:0005635,GO:0005643,GO:0005737,GO:0005813,GO:0005829,GO:0007165,GO:0016032,GO:0043547,GO:0045296,GO:0046604,GO:0046907	GDP-dissociation inhibitor activity|GTPase activator activity|protein binding|nucleus|nuclear envelope|nuclear pore|cytoplasm|centrosome|cytosol|signal transduction|viral process|positive regulation of GTPase activity|cadherin binding|positive regulation of mitotic centrosome separation|intracellular transport	hsa05166,hsa05203	Human T-cell leukemia virus 1 infection|Viral carcinogenesis
TIMELESS	1078.08	0.111463	10.3352	2.22222	1.152	4.88184e-25	7.86093e-24	Up	7.46774	7.48302	5.97658	18.8506	18.4853	19.6991	8914	timeless circadian regulator	GO:0000076,GO:0000122,GO:0000785,GO:0002009,GO:0003677,GO:0005515,GO:0005634,GO:0005654,GO:0006260,GO:0006281,GO:0006974,GO:0007623,GO:0009582,GO:0030324,GO:0031298,GO:0035861,GO:0042127,GO:0042752,GO:0043111,GO:0044770,GO:0045892,GO:0048478,GO:0048754,GO:0051301,GO:0072711,GO:0072719,GO:1904976,GO:1905168,GO:2000781	DNA replication checkpoint|negative regulation of transcription by RNA polymerase II|chromatin|morphogenesis of an epithelium|DNA binding|protein binding|nucleus|nucleoplasm|DNA replication|DNA repair|cellular response to DNA damage stimulus|circadian rhythm|detection of abiotic stimulus|lung development|replication fork protection complex|site of double-strand break|regulation of cell population…
IL1RN	155.006	0.186996	-6.72293	0.418366	-1.25716	1.78102e-11	1.02394e-10	Down	4.76858	4.98803	4.43742	2.39401	2.82426	2.07693	3557	interleukin 1 receptor antagonist	GO:0002437,GO:0005125,GO:0005150,GO:0005151,GO:0005152,GO:0005515,GO:0005615,GO:0005737,GO:0005886,GO:0006629,GO:0006954,GO:0006955,GO:0019221,GO:0030073,GO:0034115,GO:0045352,GO:0045353,GO:0051384,GO:0070062,GO:0070498,GO:2000660	inflammatory response to antigenic stimulus|cytokine activity|interleukin-1, type I receptor binding|interleukin-1, type II receptor binding|interleukin-1 receptor antagonist activity|protein binding|extracellular space|cytoplasm|plasma membrane|lipid metabolic process|inflammatory response|immune response|cytokine-mediated signaling pathway|insulin secretion|negative regulation of heterotypic ce…	hsa04060	Cytokine-cytokine receptor interaction
DBNL	997.361	0.127202	10.8762	2.60897	1.38348	1.49686e-27	2.78524e-26	Up	2.69634	3.52184	2.79074	10.5008	9.07099	9.23206	28988	drebrin like	GO:0000139,GO:0001726,GO:0002102,GO:0002250,GO:0003779,GO:0005515,GO:0005576,GO:0005737,GO:0005769,GO:0005829,GO:0005884,GO:0005886,GO:0005938,GO:0006898,GO:0007257,GO:0007416,GO:0008022,GO:0008047,GO:0014069,GO:0016601,GO:0019904,GO:0030027,GO:0030425,GO:0030427,GO:0030665,GO:0030833,GO:0030864,GO:0034774,GO:0043204,GO:0043312,GO:0045211,GO:0045296,GO:0045773,GO:0048812,GO:0051015,GO:0061003,GO:…	Golgi membrane|ruffle|podosome|adaptive immune response|actin binding|protein binding|extracellular region|cytoplasm|early endosome|cytosol|actin filament|plasma membrane|cell cortex|receptor-mediated endocytosis|activation of JUN kinase activity|synapse assembly|protein C-terminus binding|enzyme activator activity|postsynaptic density|Rac protein signal transduction|protein domain specific bindi…
GLRX	481.271	0.132106	-10.1633	0.3943	-1.34263	2.89184e-24	4.4209e-23	Down	36.9247	40.0478	41.0833	17.8292	17.3209	21.932	2745	glutaredoxin	GO:0005515,GO:0005634,GO:0005829,GO:0009055,GO:0015038,GO:0015949,GO:0022900,GO:0045838,GO:0047485,GO:0070062,GO:0080058,GO:0097573,GO:2000651	protein binding|nucleus|cytosol|electron transfer activity|glutathione disulfide oxidoreductase activity|nucleobase-containing small molecule interconversion|electron transport chain|positive regulation of membrane potential|protein N-terminus binding|extracellular exosome|protein deglutathionylation|glutathione oxidoreductase activity|positive regulation of sodium ion transmembrane transporter a…
DDX46	1339.47	0.135625	8.33214	2.18866	1.13005	7.93972e-17	7.22198e-16	Up	7.24112	6.38337	8.6696	18.7518	18.2052	22.9873	9879	DEAD-box helicase 46	GO:0000398,GO:0001650,GO:0003723,GO:0003724,GO:0005524,GO:0005634,GO:0005654,GO:0015030,GO:0016020,GO:0016607	mRNA splicing, via spliceosome|fibrillar center|RNA binding|RNA helicase activity|ATP binding|nucleus|nucleoplasm|Cajal body|membrane|nuclear speck	hsa03040	Spliceosome
OTUD3	1082.47	0.152726	-7.44809	0.454541	-1.13752	9.4701e-14	6.67023e-13	Down	12.3096	8.76667	12.8702	5.56547	6.16856	7.23021	23252	OTU deubiquitinase 3	GO:0004843,GO:0005515,GO:0005737,GO:0005829,GO:0008234,GO:0016579,GO:0018215,GO:0035871,GO:0044313,GO:0050821,GO:0051898,GO:0071108,GO:1990167	thiol-dependent ubiquitin-specific protease activity|protein binding|cytoplasm|cytosol|cysteine-type peptidase activity|protein deubiquitination|protein phosphopantetheinylation|protein K11-linked deubiquitination|protein K6-linked deubiquitination|protein stabilization|negative regulation of protein kinase B signaling|protein K48-linked deubiquitination|protein K27-linked deubiquitination
TRAPPC6A	853.354	0.157223	-7.26226	0.453196	-1.14179	3.80684e-13	2.53532e-12	Down	77.7373	97.794	61.5022	46.1681	46.959	38.4291	79090	trafficking protein particle complex subunit 6A	GO:0000139,GO:0005515,GO:0005783,GO:0005801,GO:0005802,GO:0005829,GO:0006888,GO:0030008,GO:0043087,GO:0048208,GO:1903232	Golgi membrane|protein binding|endoplasmic reticulum|cis-Golgi network|trans-Golgi network|cytosol|endoplasmic reticulum to Golgi vesicle-mediated transport|TRAPP complex|regulation of GTPase activity|COPII vesicle coating|melanosome assembly
CHAF1A	776.795	0.114618	9.86313	2.18933	1.13049	6.01428e-23	8.50789e-22	Up	5.78121	6.76247	5.63308	15.463	15.7586	17.5993	10036	chromatin assembly factor 1 subunit A	GO:0000785,GO:0003682,GO:0005515,GO:0005634,GO:0006260,GO:0006281,GO:0006334,GO:0006335,GO:0007049,GO:0031497,GO:0032991,GO:0033186,GO:0042802,GO:0051082,GO:0070087	chromatin|chromatin binding|protein binding|nucleus|DNA replication|DNA repair|nucleosome assembly|DNA replication-dependent nucleosome assembly|cell cycle|chromatin assembly|protein-containing complex|CAF-1 complex|identical protein binding|unfolded protein binding|chromo shadow domain binding
STK17A	1421.19	0.132439	-9.04782	0.435793	-1.19829	1.45847e-19	1.64604e-18	Down	33.9533	36.994	44.7821	18.963	19.1872	23.7974	9263	serine/threonine kinase 17a	GO:0004674,GO:0005524,GO:0005634,GO:0005886,GO:0006468,GO:0006915,GO:0016607,GO:0035556,GO:0043065,GO:0106310,GO:0106311,GO:2000271,GO:2000377	protein serine/threonine kinase activity|ATP binding|nucleus|plasma membrane|protein phosphorylation|apoptotic process|nuclear speck|intracellular signal transduction|positive regulation of apoptotic process|protein serine kinase activity|protein threonine kinase activity|positive regulation of fibroblast apoptotic process|regulation of reactive oxygen species metabolic process
FBLIM1	2633.3	0.0958969	-13.7716	0.400353	-1.32066	3.77618e-43	1.64938e-41	Down	37.0222	40.9962	43.2639	19.8864	20.0711	19.6215	54751	filamin binding LIM protein 1	GO:0001650,GO:0001725,GO:0005515,GO:0005737,GO:0005829,GO:0005925,GO:0008360,GO:0030054,GO:0031005,GO:0033623,GO:0034329,GO:0046872,GO:0071944,GO:0098609	fibrillar center|stress fiber|protein binding|cytoplasm|cytosol|focal adhesion|regulation of cell shape|cell junction|filamin binding|regulation of integrin activation|cell junction assembly|metal ion binding|cell periphery|cell-cell adhesion
ZNF544	756.706	0.106512	10.1115	2.10963	1.07699	4.91468e-24	7.4289e-23	Up	2.82134	2.63281	2.63575	6.61229	6.89615	7.43295	27300	zinc finger protein 544	GO:0000978,GO:0001228,GO:0005515,GO:0005634,GO:0006357,GO:0045944,GO:0046872	RNA polymerase II cis-regulatory region sequence-specific DNA binding|DNA-binding transcription activator activity, RNA polymerase II-specific|protein binding|nucleus|regulation of transcription by RNA polymerase II|positive regulation of transcription by RNA polymerase II|metal ion binding	hsa05168	Herpes simplex virus 1 infection
ITGA3	9457.65	0.0927418	-13.1536	0.429317	-1.21989	1.62324e-39	5.99928e-38	Down	144.077	134.726	153.405	79.0858	76.098	72.4674	3675	integrin subunit alpha 3	GO:0001764,GO:0001968,GO:0002020,GO:0005178,GO:0005515,GO:0005518,GO:0005886,GO:0005925,GO:0007160,GO:0007229,GO:0007507,GO:0007613,GO:0008305,GO:0009897,GO:0009986,GO:0010628,GO:0010634,GO:0010811,GO:0010976,GO:0016323,GO:0017015,GO:0019904,GO:0030111,GO:0030198,GO:0030324,GO:0030510,GO:0031345,GO:0031527,GO:0034667,GO:0034698,GO:0035024,GO:0035640,GO:0042493,GO:0043235,GO:0043236,GO:0043588,GO:…	neuron migration|fibronectin binding|protease binding|integrin binding|protein binding|collagen binding|plasma membrane|focal adhesion|cell-matrix adhesion|integrin-mediated signaling pathway|heart development|memory|integrin complex|external side of plasma membrane|cell surface|positive regulation of gene expression|positive regulation of epithelial cell migration|positive regulation of cell-sub…	hsa04151,hsa04510,hsa04512,hsa04640,hsa04810,hsa05165,hsa05200,hsa05222,hsa05410,hsa05412,hsa05414	PI3K-Akt signaling pathway|Focal adhesion|ECM-receptor interaction|Hematopoietic cell lineage|Regulation of actin cytoskeleton|Human papillomavirus infection|Pathways in cancer|Small cell lung cancer|Hypertrophic cardiomyopathy|Arrhythmogenic right ventricular cardiomyopathy|Dilated cardiomyopathy
SSB	2181.11	0.10039	10.4806	2.07362	1.05215	1.06018e-25	1.79856e-24	Up	38.842	45.9656	37.9551	98.3684	104.657	109.23	6741	small RNA binding exonuclease protection factor La	GO:0000049,GO:0000781,GO:0001682,GO:0003723,GO:0003729,GO:0005515,GO:0005634,GO:0005737,GO:0006400,GO:0006409,GO:0008033,GO:0008266,GO:0008334,GO:0042780,GO:0071045,GO:0075522,GO:1903608,GO:1990825,GO:1990904	tRNA binding|chromosome, telomeric region|tRNA 5'-leader removal|RNA binding|mRNA binding|protein binding|nucleus|cytoplasm|tRNA modification|tRNA export from nucleus|tRNA processing|poly(U) RNA binding|histone mRNA metabolic process|tRNA 3'-end processing|nuclear histone mRNA catabolic process|IRES-dependent viral translational initiation|protein localization to cytoplasmic stress granule|sequen…	hsa05322	Systemic lupus erythematosus
RANBP2	1664.46	0.149441	6.71305	2.00445	1.0032	1.90597e-11	1.09111e-10	Up	4.9268	3.4431	5.19004	10.2676	10.4523	12.6868	5903	RAN binding protein 2	GO:0000413,GO:0001975,GO:0003723,GO:0003755,GO:0005096,GO:0005515,GO:0005635,GO:0005642,GO:0005643,GO:0005654,GO:0005737,GO:0005739,GO:0005829,GO:0006110,GO:0006111,GO:0006406,GO:0006409,GO:0006457,GO:0006607,GO:0016018,GO:0016020,GO:0016032,GO:0016925,GO:0019083,GO:0019789,GO:0031267,GO:0031965,GO:0033133,GO:0042405,GO:0043231,GO:0043547,GO:0043657,GO:0044614,GO:0044615,GO:0044877,GO:0046872,GO:…	protein peptidyl-prolyl isomerization|response to amphetamine|RNA binding|peptidyl-prolyl cis-trans isomerase activity|GTPase activator activity|protein binding|nuclear envelope|annulate lamellae|nuclear pore|nucleoplasm|cytoplasm|mitochondrion|cytosol|regulation of glycolytic process|regulation of gluconeogenesis|mRNA export from nucleus|tRNA export from nucleus|protein folding|NLS-bearing prote…	hsa03013,hsa05014	RNA transport|Amyotrophic lateral sclerosis
POLR3F	237.469	0.19049	6.76021	2.44147	1.28775	1.37797e-11	7.99731e-11	Up	2.74202	4.46003	2.84717	8.89729	10.5033	10.7063	10621	RNA polymerase III subunit F	GO:0003690,GO:0003899,GO:0005515,GO:0005654,GO:0005666,GO:0005829,GO:0006359,GO:0006383,GO:0032481,GO:0032728,GO:0045087,GO:0045089,GO:0051607	double-stranded DNA binding|DNA-directed 5'-3' RNA polymerase activity|protein binding|nucleoplasm|RNA polymerase III complex|cytosol|regulation of transcription by RNA polymerase III|transcription by RNA polymerase III|positive regulation of type I interferon production|positive regulation of interferon-beta production|innate immune response|positive regulation of innate immune response|defense …	hsa03020,hsa04623	RNA polymerase|Cytosolic DNA-sensing pathway
SLC16A5	609.177	0.118303	-11.6443	0.38487	-1.37756	2.4539e-31	5.9805e-30	Down	19.0727	19.8828	21.3427	8.66991	9.69342	10.1136	9121	solute carrier family 16 member 5	GO:0005515,GO:0005887,GO:0008028,GO:0015293,GO:0015718,GO:0016020,GO:0016021,GO:0055085	protein binding|integral component of plasma membrane|monocarboxylic acid transmembrane transporter activity|symporter activity|monocarboxylic acid transport|membrane|integral component of membrane|transmembrane transport
DAZAP2	1662.18	0.0962577	-11.1922	0.473902	-1.07734	4.45053e-29	9.08543e-28	Down	46.9121	43.7812	44.7668	26.8176	27.3595	24.5747	9802	DAZ associated protein 2	GO:0005515,GO:0005737,GO:0016607,GO:0030971,GO:0031435,GO:0032991,GO:0042802,GO:0043539,GO:0050699,GO:0071902	protein binding|cytoplasm|nuclear speck|receptor tyrosine kinase binding|mitogen-activated protein kinase kinase kinase binding|protein-containing complex|identical protein binding|protein serine/threonine kinase activator activity|WW domain binding|positive regulation of protein serine/threonine kinase activity
RNF41	1303.3	0.0927976	-11.0469	0.491369	-1.02512	2.27011e-28	4.41965e-27	Down	16.1037	16.5831	16.0824	10.0967	9.74087	9.55586	10193	ring finger protein 41	GO:0000209,GO:0004842,GO:0005128,GO:0005135,GO:0005515,GO:0005829,GO:0006914,GO:0008270,GO:0008285,GO:0010498,GO:0016567,GO:0019904,GO:0030336,GO:0030971,GO:0031267,GO:0042802,GO:0043408,GO:0045619,GO:0045637,GO:0045732,GO:0048471,GO:0051091,GO:0051865,GO:0051896,GO:0061630,GO:0071782,GO:0097191,GO:1901525,GO:2000114,GO:2000377,GO:2000379	protein polyubiquitination|ubiquitin-protein transferase activity|erythropoietin receptor binding|interleukin-3 receptor binding|protein binding|cytosol|autophagy|zinc ion binding|negative regulation of cell population proliferation|proteasomal protein catabolic process|protein ubiquitination|protein domain specific binding|negative regulation of cell migration|receptor tyrosine kinase binding|sm…	hsa04144	Endocytosis
TAOK2	1286.84	0.112856	9.17299	2.04943	1.03523	4.60056e-20	5.38186e-19	Up	7.59274	6.19955	7.3175	17.4882	16.6128	18.9966	9344	TAO kinase 2	GO:0000165,GO:0000186,GO:0000187,GO:0001558,GO:0004674,GO:0004709,GO:0005515,GO:0005524,GO:0005654,GO:0005730,GO:0005737,GO:0005829,GO:0006612,GO:0006915,GO:0006974,GO:0007095,GO:0007165,GO:0007409,GO:0008360,GO:0015629,GO:0016021,GO:0016477,GO:0030036,GO:0030424,GO:0030659,GO:0031098,GO:0031410,GO:0031434,GO:0031954,GO:0032147,GO:0032874,GO:0032956,GO:0038191,GO:0043005,GO:0043235,GO:0044294,GO:…	MAPK cascade|activation of MAPKK activity|activation of MAPK activity|regulation of cell growth|protein serine/threonine kinase activity|MAP kinase kinase kinase activity|protein binding|ATP binding|nucleoplasm|nucleolus|cytoplasm|cytosol|protein targeting to membrane|apoptotic process|cellular response to DNA damage stimulus|mitotic G2 DNA damage checkpoint|signal transduction|axonogenesis|regul…	hsa04010	MAPK signaling pathway
HEATR1	1684.85	0.11034	11.1161	2.34007	1.22655	1.04767e-28	2.07574e-27	Up	6.66482	5.70667	6.85025	17.2257	17.8126	20.1911	55127	HEAT repeat containing 1	GO:0000462,GO:0001650,GO:0003723,GO:0005515,GO:0005654,GO:0005730,GO:0005739,GO:0006364,GO:0016020,GO:0030515,GO:0030686,GO:0032040,GO:0034455,GO:0045943,GO:2000234	maturation of SSU-rRNA from tricistronic rRNA transcript (SSU-rRNA, 5.8S rRNA, LSU-rRNA)|fibrillar center|RNA binding|protein binding|nucleoplasm|nucleolus|mitochondrion|rRNA processing|membrane|snoRNA binding|90S preribosome|small-subunit processome|t-UTP complex|positive regulation of transcription by RNA polymerase I|positive regulation of rRNA processing	hsa03008	Ribosome biogenesis in eukaryotes
TOB1	1776.83	0.100251	-10.8109	0.471782	-1.08381	3.05645e-27	5.60197e-26	Down	52.2088	47.9944	54.1596	27.5069	30.0194	31.8792	10140	transducer of ERBB2, 1	GO:0003714,GO:0005515,GO:0005634,GO:0005737,GO:0008285,GO:0010468,GO:0017148,GO:0030014,GO:0030514,GO:0030971,GO:0045668,GO:0045892,GO:0046332,GO:0060212,GO:0060213,GO:0060390,GO:1900153	transcription corepressor activity|protein binding|nucleus|cytoplasm|negative regulation of cell population proliferation|regulation of gene expression|negative regulation of translation|CCR4-NOT complex|negative regulation of BMP signaling pathway|receptor tyrosine kinase binding|negative regulation of osteoblast differentiation|negative regulation of transcription, DNA-templated|SMAD binding|ne…	hsa03018	RNA degradation
PRKDC	5787.01	0.146843	8.46051	2.36586	1.24237	2.66215e-17	2.52211e-16	Up	15.8446	10.2073	15.0915	39.0663	36.7816	43.7509	5591	protein kinase, DNA-activated, catalytic subunit	GO:0000460,GO:0000723,GO:0000781,GO:0001756,GO:0001933,GO:0002218,GO:0002326,GO:0002328,GO:0002360,GO:0002638,GO:0003690,GO:0003723,GO:0004672,GO:0004674,GO:0004677,GO:0005515,GO:0005524,GO:0005634,GO:0005654,GO:0005667,GO:0005730,GO:0005829,GO:0005958,GO:0006302,GO:0006303,GO:0006464,GO:0006468,GO:0006974,GO:0007420,GO:0007507,GO:0008134,GO:0008630,GO:0010332,GO:0014823,GO:0016020,GO:0016233,GO:…	maturation of 5.8S rRNA|telomere maintenance|chromosome, telomeric region|somitogenesis|negative regulation of protein phosphorylation|activation of innate immune response|B cell lineage commitment|pro-B cell differentiation|T cell lineage commitment|negative regulation of immunoglobulin production|double-stranded DNA binding|RNA binding|protein kinase activity|protein serine/threonine kinase act…	hsa03450,hsa04110	Non-homologous end-joining|Cell cycle	other
TRIB3	668.194	0.165886	-8.27135	0.386327	-1.3721	1.32446e-16	1.18235e-15	Down	15.2627	21.8146	13.3344	8.63703	7.64754	7.56234	57761	tribbles pseudokinase 3	GO:0000122,GO:0003714,GO:0004860,GO:0005515,GO:0005524,GO:0005634,GO:0005654,GO:0005829,GO:0005886,GO:0006468,GO:0006469,GO:0010506,GO:0010827,GO:0016301,GO:0019216,GO:0019901,GO:0031434,GO:0031625,GO:0032092,GO:0032436,GO:0032869,GO:0034976,GO:0043405,GO:0045599,GO:0045717,GO:0045892,GO:0051443,GO:0051898,GO:0055106,GO:0070059	negative regulation of transcription by RNA polymerase II|transcription corepressor activity|protein kinase inhibitor activity|protein binding|ATP binding|nucleus|nucleoplasm|cytosol|plasma membrane|protein phosphorylation|negative regulation of protein kinase activity|regulation of autophagy|regulation of glucose transmembrane transport|kinase activity|regulation of lipid metabolic process|prote…	hsa04931	Insulin resistance
CYB561A3	434.933	0.145817	7.67381	2.17192	1.11897	1.66959e-14	1.25973e-13	Up	3.41925	4.84792	3.96415	11.54	10.2951	10.7349	220002	cytochrome b561 family member A3	GO:0005515,GO:0005730,GO:0005765,GO:0016021,GO:0016491,GO:0031902,GO:0043231,GO:0046872,GO:0055114	protein binding|nucleolus|lysosomal membrane|integral component of membrane|oxidoreductase activity|late endosome membrane|intracellular membrane-bounded organelle|metal ion binding|oxidation-reduction process
RNF19A	648.321	0.127395	-9.04942	0.449736	-1.15285	1.43728e-19	1.62349e-18	Down	9.87867	9.02766	11.2987	5.2506	5.44909	5.97515	25897	ring finger protein 19A, RBR E3 ubiquitin protein ligase	GO:0000151,GO:0000209,GO:0000226,GO:0005515,GO:0005737,GO:0005813,GO:0005829,GO:0006511,GO:0008134,GO:0016021,GO:0031624,GO:0032436,GO:0046872,GO:0061630,GO:0098686,GO:0098794,GO:0098978,GO:0099576	ubiquitin ligase complex|protein polyubiquitination|microtubule cytoskeleton organization|protein binding|cytoplasm|centrosome|cytosol|ubiquitin-dependent protein catabolic process|transcription factor binding|integral component of membrane|ubiquitin conjugating enzyme binding|positive regulation of proteasomal ubiquitin-dependent protein catabolic process|metal ion binding|ubiquitin protein liga…
RPUSD2	240.765	0.178901	7.29796	2.47188	1.30561	2.92174e-13	1.97049e-12	Up	3.41434	3.81434	3.01836	12.4399	8.98271	9.62072	27079	RNA pseudouridine synthase domain containing 2	GO:0000455,GO:0003723,GO:0005575,GO:0008150,GO:0009982	enzyme-directed rRNA pseudouridine synthesis|RNA binding|cellular_component|biological_process|pseudouridine synthase activity
EZR	26851.5	0.100618	-11.9273	0.435245	-1.2001	8.53216e-33	2.26844e-31	Down	629.401	600.197	699.632	354.658	360.689	314.851	7430	ezrin	GO:0000122,GO:0001650,GO:0001726,GO:0001772,GO:0001931,GO:0001951,GO:0003376,GO:0003723,GO:0003779,GO:0005515,GO:0005615,GO:0005737,GO:0005768,GO:0005829,GO:0005884,GO:0005886,GO:0005902,GO:0005903,GO:0005925,GO:0007159,GO:0007411,GO:0008017,GO:0008022,GO:0008360,GO:0008361,GO:0010628,GO:0010737,GO:0015629,GO:0016020,GO:0016323,GO:0016324,GO:0019898,GO:0019904,GO:0022612,GO:0022614,GO:0030033,GO:…	negative regulation of transcription by RNA polymerase II|fibrillar center|ruffle|immunological synapse|uropod|intestinal D-glucose absorption|sphingosine-1-phosphate receptor signaling pathway|RNA binding|actin binding|protein binding|extracellular space|cytoplasm|endosome|cytosol|actin filament|plasma membrane|microvillus|brush border|focal adhesion|leukocyte cell-cell adhesion|axon guidance|mi…	hsa04530,hsa04670,hsa04810,hsa04971,hsa05130,hsa05205,hsa05206	Tight junction|Leukocyte transendothelial migration|Regulation of actin cytoskeleton|Gastric acid secretion|Pathogenic Escherichia coli infection|Proteoglycans in cancer|MicroRNAs in cancer
IPO4	1579.31	0.131135	10.2455	2.53775	1.34355	1.23931e-24	1.95686e-23	Up	14.2139	15.4508	11.5184	48.6822	38.8338	40.4819	79711	importin 4	GO:0000785,GO:0005515,GO:0005634,GO:0005737,GO:0006335,GO:0006336,GO:0006606,GO:0008139,GO:0016020,GO:0032991,GO:0061608	chromatin|protein binding|nucleus|cytoplasm|DNA replication-dependent nucleosome assembly|DNA replication-independent nucleosome assembly|protein import into nucleus|nuclear localization sequence binding|membrane|protein-containing complex|nuclear import signal receptor activity
FBXL6	294.254	0.152838	7.23097	2.15124	1.10517	4.79558e-13	3.17495e-12	Up	5.99532	6.43891	4.82089	16.2904	14.8593	14.3791	26233	F-box and leucine rich repeat protein 6	GO:0000086,GO:0004842,GO:0005634,GO:0005829,GO:0006508,GO:0016567,GO:0019005,GO:0031146,GO:0043153,GO:0051726	G2/M transition of mitotic cell cycle|ubiquitin-protein transferase activity|nucleus|cytosol|proteolysis|protein ubiquitination|SCF ubiquitin ligase complex|SCF-dependent proteasomal ubiquitin-dependent protein catabolic process|entrainment of circadian clock by photoperiod|regulation of cell cycle
EMP3	991.115	0.102017	-12.9734	0.399563	-1.32351	1.73254e-38	6.14982e-37	Down	94.8295	105.063	100.568	48.6869	51.0424	47.5614	2014	epithelial membrane protein 3	GO:0005515,GO:0005886,GO:0008219,GO:0016021,GO:0032060	protein binding|plasma membrane|cell death|integral component of membrane|bleb assembly
CRELD1	685.358	0.116294	-9.87708	0.451048	-1.14865	5.23376e-23	7.43503e-22	Down	20.1432	17.8818	17.3746	10.6601	10.3236	9.66973	78987	cysteine rich with EGF like domains 1	GO:0003197,GO:0003279,GO:0003756,GO:0005201,GO:0005509,GO:0005515,GO:0016021,GO:0018215,GO:0062023	endocardial cushion development|cardiac septum development|protein disulfide isomerase activity|extracellular matrix structural constituent|calcium ion binding|protein binding|integral component of membrane|protein phosphopantetheinylation|collagen-containing extracellular matrix
SMIM14	1084.38	0.112765	-13.4751	0.3488	-1.51953	2.19075e-41	8.87714e-40	Down	12.702	14.3438	12.6358	5.2695	6.35264	5.36018	201895	small integral membrane protein 14	GO:0001835,GO:0005515,GO:0005783,GO:0005789,GO:0016021	blastocyst hatching|protein binding|endoplasmic reticulum|endoplasmic reticulum membrane|integral component of membrane
DNA2	511.558	0.118478	9.19984	2.12871	1.08998	3.58489e-20	4.2342e-19	Up	3.78751	4.16745	3.74617	10.6243	9.86261	10.0618	1763	DNA replication helicase/nuclease 2	GO:0000076,GO:0000723,GO:0000729,GO:0000781,GO:0003677,GO:0003678,GO:0003723,GO:0004386,GO:0004518,GO:0005515,GO:0005524,GO:0005634,GO:0005654,GO:0005737,GO:0005739,GO:0005760,GO:0006260,GO:0006264,GO:0006284,GO:0016887,GO:0016890,GO:0017108,GO:0017116,GO:0032201,GO:0032508,GO:0033567,GO:0042645,GO:0043137,GO:0043139,GO:0043504,GO:0044806,GO:0045740,GO:0046872,GO:0051539,GO:0071932,GO:0090305,GO:…	DNA replication checkpoint|telomere maintenance|DNA double-strand break processing|chromosome, telomeric region|DNA binding|DNA helicase activity|RNA binding|helicase activity|nuclease activity|protein binding|ATP binding|nucleus|nucleoplasm|cytoplasm|mitochondrion|gamma DNA polymerase complex|DNA replication|mitochondrial DNA replication|base-excision repair|ATPase activity|site-specific endodeo…	hsa03030	DNA replication
IDUA	229.855	0.175786	-5.81853	0.492155	-1.02282	5.93657e-09	2.60485e-08	Down	5.36605	4.48955	6.24921	2.87001	3.31229	3.54671	3425	alpha-L-iduronidase	GO:0003940,GO:0004553,GO:0005102,GO:0005984,GO:0006027,GO:0030135,GO:0030207,GO:0030209,GO:0030211,GO:0043202,GO:0070062	L-iduronidase activity|hydrolase activity, hydrolyzing O-glycosyl compounds|signaling receptor binding|disaccharide metabolic process|glycosaminoglycan catabolic process|coated vesicle|chondroitin sulfate catabolic process|dermatan sulfate catabolic process|heparin catabolic process|lysosomal lumen|extracellular exosome	hsa00531,hsa04142	Glycosaminoglycan degradation|Lysosome
RRP9	433.44	0.140045	7.18104	2.00788	1.00567	6.91856e-13	4.50947e-12	Up	9.90276	10.9299	9.29596	26.6672	26.0839	21.4276	9136	ribosomal RNA processing 9, U3 small nucleolar RNA binding protein	GO:0003723,GO:0005515,GO:0005654,GO:0005730,GO:0006364,GO:0030515,GO:0031428,GO:0032040,GO:0034511	RNA binding|protein binding|nucleoplasm|nucleolus|rRNA processing|snoRNA binding|box C/D RNP complex|small-subunit processome|U3 snoRNA binding
DNASE1L1	1660.14	0.0914817	-13.6964	0.419582	-1.25297	1.06616e-42	4.61192e-41	Down	31.9252	32.0718	32.8998	16.2601	17.4908	16.1375	1774	deoxyribonuclease 1 like 1	GO:0000737,GO:0003677,GO:0004530,GO:0004536,GO:0005515,GO:0005576,GO:0005634,GO:0005783,GO:0006259,GO:0006308,GO:0035580,GO:0043312	DNA catabolic process, endonucleolytic|DNA binding|deoxyribonuclease I activity|deoxyribonuclease activity|protein binding|extracellular region|nucleus|endoplasmic reticulum|DNA metabolic process|DNA catabolic process|specific granule lumen|neutrophil degranulation
IMP3	759.365	0.114581	9.92034	2.19875	1.13668	3.39585e-23	4.88603e-22	Up	22.5447	24.7224	20.3877	60.8413	56.814	64.7961	55272	IMP U3 small nucleolar ribonucleoprotein 3	GO:0003723,GO:0005515,GO:0005634,GO:0005654,GO:0005730,GO:0006364,GO:0019843,GO:0030515,GO:0030684,GO:0032040,GO:0034457	RNA binding|protein binding|nucleus|nucleoplasm|nucleolus|rRNA processing|rRNA binding|snoRNA binding|preribosome|small-subunit processome|Mpp10 complex	hsa03008	Ribosome biogenesis in eukaryotes
MAOA	793.889	0.11282	-12.8065	0.367335	-1.44483	1.50831e-37	5.20291e-36	Down	11.9112	10.8973	12.2897	5.48331	4.95235	5.38143	4128	monoamine oxidase A	GO:0005515,GO:0005739,GO:0005741,GO:0005829,GO:0006576,GO:0008131,GO:0009967,GO:0016021,GO:0019221,GO:0042133,GO:0042135,GO:0042420,GO:0055114	protein binding|mitochondrion|mitochondrial outer membrane|cytosol|cellular biogenic amine metabolic process|primary amine oxidase activity|positive regulation of signal transduction|integral component of membrane|cytokine-mediated signaling pathway|neurotransmitter metabolic process|neurotransmitter catabolic process|dopamine catabolic process|oxidation-reduction process	hsa00260,hsa00330,hsa00340,hsa00350,hsa00360,hsa00380,hsa00982,hsa04726,hsa04728,hsa05012,hsa05030,hsa05031,hsa05034	Glycine, serine and threonine metabolism|Arginine and proline metabolism|Histidine metabolism|Tyrosine metabolism|Phenylalanine metabolism|Tryptophan metabolism|Drug metabolism - cytochrome P450|Serotonergic synapse|Dopaminergic synapse|Parkinson disease|Cocaine addiction|Amphetamine addiction|Alcoholism
CLASP2	917.624	0.103645	11.3684	2.26306	1.17827	6.00974e-30	1.31248e-28	Up	4.21894	4.05771	3.65472	10.8184	10.7787	11.5278	23122	cytoplasmic linker associated protein 2	GO:0000226,GO:0000776,GO:0000777,GO:0002162,GO:0005515,GO:0005737,GO:0005794,GO:0005802,GO:0005815,GO:0005828,GO:0005829,GO:0005874,GO:0005876,GO:0005881,GO:0005886,GO:0005925,GO:0005938,GO:0006903,GO:0007020,GO:0007026,GO:0007030,GO:0007052,GO:0007163,GO:0008017,GO:0010458,GO:0010470,GO:0010634,GO:0010717,GO:0016020,GO:0031023,GO:0031110,GO:0031252,GO:0032587,GO:0032886,GO:0034453,GO:0040001,GO:…	microtubule cytoskeleton organization|kinetochore|condensed chromosome kinetochore|dystroglycan binding|protein binding|cytoplasm|Golgi apparatus|trans-Golgi network|microtubule organizing center|kinetochore microtubule|cytosol|microtubule|spindle microtubule|cytoplasmic microtubule|plasma membrane|focal adhesion|cell cortex|vesicle targeting|microtubule nucleation|negative regulation of microtub…
IL27RA	651.065	0.114625	-8.8274	0.495913	-1.01184	1.07132e-18	1.13933e-17	Down	15.1348	15.7641	16.6598	9.08685	10.4507	9.4109	9466	interleukin 27 receptor subunit alpha	GO:0002827,GO:0002829,GO:0004888,GO:0004896,GO:0005143,GO:0005515,GO:0005886,GO:0005887,GO:0006955,GO:0007166,GO:0009897,GO:0019221,GO:0019955,GO:0032700,GO:0032715,GO:0032720,GO:0032729,GO:0042019,GO:0042022,GO:0042104,GO:0043235,GO:0045509,GO:0048302,GO:0050830,GO:0070106,GO:0070757,GO:0072536,GO:2000317,GO:2000408	positive regulation of T-helper 1 type immune response|negative regulation of type 2 immune response|transmembrane signaling receptor activity|cytokine receptor activity|interleukin-12 receptor binding|protein binding|plasma membrane|integral component of plasma membrane|immune response|cell surface receptor signaling pathway|external side of plasma membrane|cytokine-mediated signaling pathway|cy…	hsa04060,hsa04630,hsa04659	Cytokine-cytokine receptor interaction|JAK-STAT signaling pathway|Th17 cell differentiation
CISH	224.996	0.167589	-5.99231	0.49853	-1.00425	2.06877e-09	9.52472e-09	Down	7.9579	7.78742	6.15779	4.67248	4.70947	4.01692	1154	cytokine inducible SH2 containing protein	GO:0001558,GO:0003674,GO:0005515,GO:0005575,GO:0005829,GO:0005886,GO:0005942,GO:0007205,GO:0009968,GO:0016567,GO:0035556,GO:0038111,GO:0043551,GO:0043687,GO:0046854,GO:0046935	regulation of cell growth|molecular_function|protein binding|cellular_component|cytosol|plasma membrane|phosphatidylinositol 3-kinase complex|protein kinase C-activating G protein-coupled receptor signaling pathway|negative regulation of signal transduction|protein ubiquitination|intracellular signal transduction|interleukin-7-mediated signaling pathway|regulation of phosphatidylinositol 3-kinase…	hsa04630,hsa04917	JAK-STAT signaling pathway|Prolactin signaling pathway
RUSC2	443.717	0.136444	-8.19186	0.460819	-1.11773	2.57211e-16	2.24693e-15	Down	5.91618	5.22189	6.04153	3.59058	2.92626	3.19367	9853	RUN and SH3 domain containing 2	GO:0005515,GO:0005829,GO:0008150,GO:0031267,GO:0031410,GO:0070062	protein binding|cytosol|biological_process|small GTPase binding|cytoplasmic vesicle|extracellular exosome
MCFD2	4793.17	0.0927561	-11.6519	0.472773	-1.08078	2.24509e-31	5.48153e-30	Down	80.7804	72.51	82.1666	42.6654	47.3264	46.6749	90411	multiple coagulation factor deficiency 2, ER cargo receptor complex subunit	GO:0000139,GO:0005509,GO:0005515,GO:0005789,GO:0006888,GO:0012507,GO:0015031,GO:0018279,GO:0033116,GO:0048208	Golgi membrane|calcium ion binding|protein binding|endoplasmic reticulum membrane|endoplasmic reticulum to Golgi vesicle-mediated transport|ER to Golgi transport vesicle membrane|protein transport|protein N-linked glycosylation via asparagine|endoplasmic reticulum-Golgi intermediate compartment membrane|COPII vesicle coating
LCA5	245.921	0.200711	-5.21462	0.484097	-1.04663	1.84196e-07	6.87374e-07	Down	3.44053	3.05401	4.89173	2.04699	2.65891	2.06849	167691	lebercilin LCA5	GO:0005515,GO:0005929,GO:0005930,GO:0032391,GO:0036064,GO:0042073,GO:0044877,GO:0045494	protein binding|cilium|axoneme|photoreceptor connecting cilium|ciliary basal body|intraciliary transport|protein-containing complex binding|photoreceptor cell maintenance
KLF3	1461.63	0.112757	-10.4267	0.442674	-1.17568	1.87331e-25	3.12289e-24	Down	17.2091	17.1262	20.6449	9.44943	9.76493	10.6686	51274	Kruppel like factor 3	GO:0000122,GO:0000785,GO:0000978,GO:0000981,GO:0003700,GO:0005515,GO:0005654,GO:0006357,GO:0007275,GO:0046872,GO:1901653,GO:1990837	negative regulation of transcription by RNA polymerase II|chromatin|RNA polymerase II cis-regulatory region sequence-specific DNA binding|DNA-binding transcription factor activity, RNA polymerase II-specific|DNA-binding transcription factor activity|protein binding|nucleoplasm|regulation of transcription by RNA polymerase II|multicellular organism development|metal ion binding|cellular response t…	hsa05202	Transcriptional misregulation in cancer	zf-C2H2
CNTNAP2	768.411	0.156605	7.10658	2.16284	1.11293	1.18951e-12	7.59129e-12	Up	2.08699	2.46248	3.12445	6.34652	6.08326	7.95597	26047	contactin associated protein 2	GO:0005515,GO:0005769,GO:0005794,GO:0007155,GO:0007420,GO:0007612,GO:0008038,GO:0008076,GO:0009986,GO:0016020,GO:0016021,GO:0019226,GO:0019899,GO:0021756,GO:0021761,GO:0021794,GO:0021987,GO:0030424,GO:0030425,GO:0030534,GO:0030673,GO:0031175,GO:0033010,GO:0035176,GO:0042297,GO:0043025,GO:0043204,GO:0044224,GO:0045163,GO:0048812,GO:0071109,GO:0071205,GO:0071625	protein binding|early endosome|Golgi apparatus|cell adhesion|brain development|learning|neuron recognition|voltage-gated potassium channel complex|cell surface|membrane|integral component of membrane|transmission of nerve impulse|enzyme binding|striatum development|limbic system development|thalamus development|cerebral cortex development|axon|dendrite|adult behavior|axolemma|neuron projection de…	hsa04514	Cell adhesion molecules
USP38	845.898	0.10624	9.96198	2.08256	1.05836	2.23567e-23	3.23751e-22	Up	3.85858	3.85196	3.60992	8.92923	9.53958	10.4612	84640	ubiquitin specific peptidase 38	GO:0004197,GO:0004843,GO:0005515,GO:0005634,GO:0005829,GO:0006511,GO:0016579,GO:0018215	cysteine-type endopeptidase activity|thiol-dependent ubiquitin-specific protease activity|protein binding|nucleus|cytosol|ubiquitin-dependent protein catabolic process|protein deubiquitination|protein phosphopantetheinylation
FTSJ3	918.417	0.103268	10.7119	2.15278	1.1062	8.94613e-27	1.60043e-25	Up	9.51254	8.41683	8.41195	22.9113	23.1117	23.5473	117246	FtsJ RNA 2'-O-methyltransferase 3	GO:0000453,GO:0000463,GO:0000466,GO:0001510,GO:0003723,GO:0005515,GO:0005654,GO:0005694,GO:0005730,GO:0008173,GO:0008650,GO:0016435,GO:0030687,GO:0030688,GO:0031167,GO:0062105	enzyme-directed rRNA 2'-O-methylation|maturation of LSU-rRNA from tricistronic rRNA transcript (SSU-rRNA, 5.8S rRNA, LSU-rRNA)|maturation of 5.8S rRNA from tricistronic rRNA transcript (SSU-rRNA, 5.8S rRNA, LSU-rRNA)|RNA methylation|RNA binding|protein binding|nucleoplasm|chromosome|nucleolus|RNA methyltransferase activity|rRNA (uridine-2'-O-)-methyltransferase activity|rRNA (guanine) methyltrans…
TMEM263	779.014	0.106295	-12.2027	0.406948	-1.29708	3.00686e-34	8.66194e-33	Down	15.5702	15.7991	16.1178	7.36276	7.85546	8.49026	90488	transmembrane protein 263	GO:0016021	integral component of membrane
ABCC3	1674.02	0.10179	-13.1289	0.396011	-1.33639	2.24815e-39	8.28612e-38	Down	23.4479	20.4466	22.7661	11.0751	11.0219	10.2942	8714	ATP binding cassette subfamily C member 3	GO:0005524,GO:0005886,GO:0006855,GO:0008559,GO:0015164,GO:0015431,GO:0015432,GO:0015721,GO:0015722,GO:0015779,GO:0016020,GO:0016021,GO:0016887,GO:0042626,GO:0042908,GO:0042910,GO:0055085,GO:0071714,GO:0071716,GO:0098656,GO:0150104	ATP binding|plasma membrane|drug transmembrane transport|ATPase-coupled xenobiotic transmembrane transporter activity|glucuronoside transmembrane transporter activity|ATPase-coupled glutathione S-conjugate transmembrane transporter activity|ATPase-coupled bile acid transmembrane transporter activity|bile acid and bile salt transport|canalicular bile acid transport|glucuronoside transport|membrane…	hsa01523,hsa02010,hsa04976	Antifolate resistance|ABC transporters|Bile secretion
POLR3D	1055.34	0.103302	-11.484	0.439424	-1.18631	1.58811e-30	3.63348e-29	Down	15.4869	14.9347	13.8881	8.3137	8.04791	7.51904	661	RNA polymerase III subunit D	GO:0003677,GO:0003682,GO:0003899,GO:0005654,GO:0005666,GO:0005829,GO:0006383,GO:0032481,GO:0032728,GO:0045087,GO:0045089,GO:0051607	DNA binding|chromatin binding|DNA-directed 5'-3' RNA polymerase activity|nucleoplasm|RNA polymerase III complex|cytosol|transcription by RNA polymerase III|positive regulation of type I interferon production|positive regulation of interferon-beta production|innate immune response|positive regulation of innate immune response|defense response to virus	hsa03020,hsa04623	RNA polymerase|Cytosolic DNA-sensing pathway
TEF	919.373	0.10091	-12.0099	0.431692	-1.21193	3.15095e-33	8.59834e-32	Down	15.445	15.0675	15.2364	7.54885	8.48075	8.20601	7008	TEF transcription factor, PAR bZIP family member	GO:0000785,GO:0000978,GO:0000981,GO:0005515,GO:0005634,GO:0006357,GO:0045944,GO:0048511,GO:1990837	chromatin|RNA polymerase II cis-regulatory region sequence-specific DNA binding|DNA-binding transcription factor activity, RNA polymerase II-specific|protein binding|nucleus|regulation of transcription by RNA polymerase II|positive regulation of transcription by RNA polymerase II|rhythmic process|sequence-specific double-stranded DNA binding
ASPM	1492.01	0.11467	8.89189	2.02741	1.01963	6.0078e-19	6.47088e-18	Up	4.67916	4.73109	5.2171	10.8652	11.6027	13.9504	259266	assembly factor for spindle microtubules	GO:0005516,GO:0005634,GO:0005737,GO:0007051,GO:0036449,GO:0051301,GO:0051653,GO:0097431	calmodulin binding|nucleus|cytoplasm|spindle organization|microtubule minus-end|cell division|spindle localization|mitotic spindle pole
EIF2B1	565.988	0.113322	9.4085	2.09389	1.06619	5.03259e-21	6.26304e-20	Up	8.04577	8.42011	8.15052	20.0847	20.5845	22.5681	1967	eukaryotic translation initiation factor 2B subunit alpha	GO:0003743,GO:0005085,GO:0005515,GO:0005737,GO:0005829,GO:0005851,GO:0005886,GO:0006413,GO:0006446,GO:0009408,GO:0009749,GO:0014003,GO:0016020,GO:0042802,GO:0043434,GO:0050790,GO:0050852	translation initiation factor activity|guanyl-nucleotide exchange factor activity|protein binding|cytoplasm|cytosol|eukaryotic translation initiation factor 2B complex|plasma membrane|translational initiation|regulation of translational initiation|response to heat|response to glucose|oligodendrocyte development|membrane|identical protein binding|response to peptide hormone|regulation of catalytic…	hsa03013,hsa05168	RNA transport|Herpes simplex virus 1 infection
CFLAR	2040.91	0.094542	-11.6739	0.46533	-1.10367	1.73323e-31	4.27055e-30	Down	7.57727	8.30962	7.78518	4.48746	4.78483	4.23893	8837	CASP8 and FADD like apoptosis regulator	GO:0002020,GO:0005123,GO:0005515,GO:0005737,GO:0005829,GO:0006508,GO:0006915,GO:0006919,GO:0007519,GO:0008047,GO:0010667,GO:0010976,GO:0014732,GO:0014842,GO:0014866,GO:0016032,GO:0031264,GO:0031265,GO:0032869,GO:0033574,GO:0042060,GO:0043066,GO:0043123,GO:0043403,GO:0044877,GO:0045121,GO:0051092,GO:0060544,GO:0070374,GO:0071364,GO:0071392,GO:0071456,GO:0071549,GO:0071732,GO:0072126,GO:0097153,GO:…	protease binding|death receptor binding|protein binding|cytoplasm|cytosol|proteolysis|apoptotic process|activation of cysteine-type endopeptidase activity involved in apoptotic process|skeletal muscle tissue development|enzyme activator activity|negative regulation of cardiac muscle cell apoptotic process|positive regulation of neuron projection development|skeletal muscle atrophy|regulation of s…	hsa04064,hsa04140,hsa04210,hsa04217,hsa04668,hsa05142,hsa05160	NF-kappa B signaling pathway|Autophagy - animal|Apoptosis|Necroptosis|TNF signaling pathway|Chagas disease|Hepatitis C
EXTL2	261.324	0.149333	7.09115	2.08341	1.05894	1.33003e-12	8.44005e-12	Up	2.85473	2.84333	2.93775	6.52819	7.97756	7.57459	2135	exostosin like glycosyltransferase 2	GO:0001888,GO:0005515,GO:0005539,GO:0005576,GO:0005654,GO:0005783,GO:0005789,GO:0005829,GO:0006044,GO:0006486,GO:0015012,GO:0016021,GO:0019276,GO:0030145,GO:0035248,GO:0036498,GO:0047237	glucuronyl-galactosyl-proteoglycan 4-alpha-N-acetylglucosaminyltransferase activity|protein binding|glycosaminoglycan binding|extracellular region|nucleoplasm|endoplasmic reticulum|endoplasmic reticulum membrane|cytosol|N-acetylglucosamine metabolic process|protein glycosylation|heparan sulfate proteoglycan biosynthetic process|integral component of membrane|UDP-N-acetylgalactosamine metabolic pr…	hsa00534	Glycosaminoglycan biosynthesis - heparan sulfate / heparin
SLC25A36	2683.67	0.114583	-9.57262	0.467534	-1.09686	1.0423e-21	1.36269e-20	Down	39.8452	30.8824	38.058	19.9562	20.2649	22.2313	55186	solute carrier family 25 member 36	GO:0000002,GO:0005739,GO:0005743,GO:0006864,GO:0007005,GO:0015218,GO:0016021,GO:0051881,GO:1990519	mitochondrial genome maintenance|mitochondrion|mitochondrial inner membrane|pyrimidine nucleotide transport|mitochondrion organization|pyrimidine nucleotide transmembrane transporter activity|integral component of membrane|regulation of mitochondrial membrane potential|pyrimidine nucleotide import into mitochondrion
FTL	118398	0.0842007	-12.578	0.479938	-1.05908	2.78913e-36	9.06331e-35	Down	9765.37	10379.1	9482.11	6093.72	5832.15	5502.99	2512	ferritin light chain	GO:0005506,GO:0005515,GO:0005576,GO:0005737,GO:0005829,GO:0006826,GO:0006879,GO:0006880,GO:0008043,GO:0008198,GO:0008199,GO:0016020,GO:0035578,GO:0042802,GO:0043312,GO:0044754,GO:0055072,GO:0070062	iron ion binding|protein binding|extracellular region|cytoplasm|cytosol|iron ion transport|cellular iron ion homeostasis|intracellular sequestering of iron ion|intracellular ferritin complex|ferrous iron binding|ferric iron binding|membrane|azurophil granule lumen|identical protein binding|neutrophil degranulation|autolysosome|iron ion homeostasis|extracellular exosome	hsa04216,hsa04217,hsa04978	Ferroptosis|Necroptosis|Mineral absorption
GRHL1	646.5	0.130413	-8.41129	0.467506	-1.09694	4.05523e-17	3.79381e-16	Down	11.737	11.5688	14.365	6.63034	7.67623	7.31842	29841	grainyhead like transcription factor 1	GO:0000785,GO:0000976,GO:0000978,GO:0000981,GO:0001228,GO:0002934,GO:0005515,GO:0005634,GO:0005654,GO:0006357,GO:0008544,GO:0019216,GO:0031490,GO:0042803,GO:0043231,GO:0043565,GO:0045616,GO:0045944,GO:0061436,GO:1990837	chromatin|transcription regulatory region sequence-specific DNA binding|RNA polymerase II cis-regulatory region sequence-specific DNA binding|DNA-binding transcription factor activity, RNA polymerase II-specific|DNA-binding transcription activator activity, RNA polymerase II-specific|desmosome organization|protein binding|nucleus|nucleoplasm|regulation of transcription by RNA polymerase II|epider…			CP2
RB1	622.481	0.12115	8.57565	2.05472	1.03894	9.85327e-18	9.74677e-17	Up	4.9321	4.09351	4.72599	10.8815	11.3807	12.4137	5925	RB transcriptional corepressor 1	GO:0000082,GO:0000122,GO:0000785,GO:0000977,GO:0001102,GO:0001894,GO:0003180,GO:0003714,GO:0005515,GO:0005634,GO:0005654,GO:0005667,GO:0005819,GO:0006338,GO:0006355,GO:0006469,GO:0007050,GO:0007265,GO:0007346,GO:0008024,GO:0008134,GO:0010629,GO:0016032,GO:0016514,GO:0016605,GO:0019900,GO:0030154,GO:0030308,GO:0031134,GO:0031175,GO:0031625,GO:0034088,GO:0034349,GO:0035189,GO:0035914,GO:0042551,GO:…	G1/S transition of mitotic cell cycle|negative regulation of transcription by RNA polymerase II|chromatin|RNA polymerase II transcription regulatory region sequence-specific DNA binding|RNA polymerase II activating transcription factor binding|tissue homeostasis|aortic valve morphogenesis|transcription corepressor activity|protein binding|nucleus|nucleoplasm|transcription regulator complex|spindl…	hsa01522,hsa04110,hsa04218,hsa04934,hsa05160,hsa05161,hsa05163,hsa05165,hsa05166,hsa05167,hsa05169,hsa05200,hsa05203,hsa05212,hsa05214,hsa05215,hsa05218,hsa05219,hsa05220,hsa05222,hsa05223,hsa05224,hsa05225,hsa05226	Endocrine resistance|Cell cycle|Cellular senescence|Cushing syndrome|Hepatitis C|Hepatitis B|Human cytomegalovirus infection|Human papillomavirus infection|Human T-cell leukemia virus 1 infection|Kaposi sarcoma-associated herpesvirus infection|Epstein-Barr virus infection|Pathways in cancer|Viral carcinogenesis|Pancreatic cancer|Glioma|Prostate cancer|Melanoma|Bladder cancer|Chronic myeloid leuke…	chromosome_remodelling_factor
ANXA1	1578.18	0.148765	-7.42466	0.465055	-1.10453	1.13073e-13	7.89014e-13	Down	54.1092	69.7956	84.8824	37.5799	43.3236	38.3409	301	annexin A1	GO:0001533,GO:0001780,GO:0001891,GO:0002250,GO:0002548,GO:0002685,GO:0003697,GO:0003727,GO:0005102,GO:0005509,GO:0005515,GO:0005543,GO:0005544,GO:0005576,GO:0005615,GO:0005634,GO:0005654,GO:0005737,GO:0005768,GO:0005829,GO:0005884,GO:0005886,GO:0005912,GO:0005925,GO:0006909,GO:0006954,GO:0007165,GO:0007166,GO:0007186,GO:0007187,GO:0008360,GO:0009986,GO:0010165,GO:0014839,GO:0016323,GO:0016324,GO:…	cornified envelope|neutrophil homeostasis|phagocytic cup|adaptive immune response|monocyte chemotaxis|regulation of leukocyte migration|single-stranded DNA binding|single-stranded RNA binding|signaling receptor binding|calcium ion binding|protein binding|phospholipid binding|calcium-dependent phospholipid binding|extracellular region|extracellular space|nucleus|nucleoplasm|cytoplasm|endosome|cyto…
YJU2	196.718	0.181154	5.72335	2.05168	1.03681	1.04441e-08	4.45339e-08	Up	5.16929	5.52533	3.8289	13.259	12.2701	11.024	55702	YJU2 splicing factor homolog	GO:0000349,GO:0005515,GO:0008380,GO:0043518,GO:0046872,GO:0071006	generation of catalytic spliceosome for first transesterification step|protein binding|RNA splicing|negative regulation of DNA damage response, signal transduction by p53 class mediator|metal ion binding|U2-type catalytic step 1 spliceosome
AP3M2	866.645	0.122711	-8.15986	0.499547	-1.00131	3.35403e-16	2.90546e-15	Down	15.0181	12.1199	13.9952	8.32094	9.10827	7.7909	10947	adaptor related protein complex 3 subunit mu 2	GO:0005794,GO:0006886,GO:0006897,GO:0008089,GO:0016192,GO:0030119,GO:0030131,GO:0030659,GO:0031410,GO:0043231,GO:0048490,GO:1904115	Golgi apparatus|intracellular protein transport|endocytosis|anterograde axonal transport|vesicle-mediated transport|AP-type membrane coat adaptor complex|clathrin adaptor complex|cytoplasmic vesicle membrane|cytoplasmic vesicle|intracellular membrane-bounded organelle|anterograde synaptic vesicle transport|axon cytoplasm	hsa04142	Lysosome
RAB5B	923.935	0.151869	-6.75368	0.49118	-1.02568	1.4414e-11	8.35103e-11	Down	20.0742	13.7301	20.7695	10.6934	11.411	10.8213	5869	RAB5B, member RAS oncogene family	GO:0003924,GO:0005515,GO:0005525,GO:0005768,GO:0005769,GO:0005886,GO:0006886,GO:0006897,GO:0007032,GO:0012505,GO:0016020,GO:0019003,GO:0019882,GO:0030100,GO:0030139,GO:0030667,GO:0030742,GO:0031901,GO:0042470,GO:0043231,GO:0043312,GO:0048227,GO:0070062,GO:0098993	GTPase activity|protein binding|GTP binding|endosome|early endosome|plasma membrane|intracellular protein transport|endocytosis|endosome organization|endomembrane system|membrane|GDP binding|antigen processing and presentation|regulation of endocytosis|endocytic vesicle|secretory granule membrane|GTP-dependent protein binding|early endosome membrane|melanosome|intracellular membrane-bounded organ…	hsa04014,hsa04144,hsa04145,hsa04962,hsa05132,hsa05146,hsa05152	Ras signaling pathway|Endocytosis|Phagosome|Vasopressin-regulated water reabsorption|Salmonella infection|Amoebiasis|Tuberculosis
MREG	296.238	0.142071	7.76595	2.14847	1.10331	8.1034e-15	6.29096e-14	Up	2.97862	2.83131	2.61279	7.63161	7.65423	6.91619	55686	melanoregulin	GO:0005515,GO:0005765,GO:0016324,GO:0030318,GO:0030659,GO:0031300,GO:0031902,GO:0032400,GO:0032402,GO:0032991,GO:0033162,GO:0035091,GO:0042470,GO:0072385,GO:0090382	protein binding|lysosomal membrane|apical plasma membrane|melanocyte differentiation|cytoplasmic vesicle membrane|intrinsic component of organelle membrane|late endosome membrane|melanosome localization|melanosome transport|protein-containing complex|melanosome membrane|phosphatidylinositol binding|melanosome|minus-end-directed organelle transport along microtubule|phagosome maturation
MLH1	485.394	0.145448	7.37458	2.10324	1.07262	1.64866e-13	1.13204e-12	Up	6.92146	6.42313	4.71443	15.6842	16.0033	14.8934	4292	mutL homolog 1	GO:0000289,GO:0000712,GO:0000795,GO:0001673,GO:0003682,GO:0003697,GO:0005515,GO:0005524,GO:0005634,GO:0005654,GO:0005694,GO:0005715,GO:0006298,GO:0006303,GO:0007060,GO:0007129,GO:0007283,GO:0008630,GO:0009617,GO:0016020,GO:0016321,GO:0016446,GO:0016887,GO:0019899,GO:0032137,GO:0032300,GO:0032389,GO:0032407,GO:0043060,GO:0045141,GO:0045190,GO:0045950,GO:0048298,GO:0048304,GO:0048477,GO:0051257	nuclear-transcribed mRNA poly(A) tail shortening|resolution of meiotic recombination intermediates|synaptonemal complex|male germ cell nucleus|chromatin binding|single-stranded DNA binding|protein binding|ATP binding|nucleus|nucleoplasm|chromosome|late recombination nodule|mismatch repair|double-strand break repair via nonhomologous end joining|male meiosis chromosome segregation|homologous chrom…	hsa01524,hsa03430,hsa03460,hsa05200,hsa05210,hsa05213,hsa05226	Platinum drug resistance|Mismatch repair|Fanconi anemia pathway|Pathways in cancer|Colorectal cancer|Endometrial cancer|Gastric cancer
CTTNBP2NL	816.024	0.157537	-6.42956	0.495551	-1.01289	1.27974e-10	6.70941e-10	Down	9.70486	7.70313	12.219	6.11558	5.61303	6.3061	55917	CTTNBP2 N-terminal like	GO:0005515,GO:0005737,GO:0006470,GO:0015629,GO:0030027,GO:0032410,GO:0034763,GO:0051721	protein binding|cytoplasm|protein dephosphorylation|actin cytoskeleton|lamellipodium|negative regulation of transporter activity|negative regulation of transmembrane transport|protein phosphatase 2A binding
SOX9	6504.16	0.099265	-12.4257	0.425303	-1.23344	1.89593e-35	5.85e-34	Down	119.614	115.35	139.074	65.3405	64.1265	65.8206	6662	SRY-box transcription factor 9	GO:0000122,GO:0000785,GO:0000978,GO:0000981,GO:0000987,GO:0001228,GO:0001501,GO:0001502,GO:0001503,GO:0001658,GO:0001708,GO:0001837,GO:0001894,GO:0001934,GO:0001942,GO:0002009,GO:0002053,GO:0002062,GO:0002683,GO:0003170,GO:0003179,GO:0003180,GO:0003188,GO:0003203,GO:0003413,GO:0003415,GO:0003430,GO:0003682,GO:0003700,GO:0005515,GO:0005634,GO:0005654,GO:0005667,GO:0006334,GO:0006338,GO:0006357,GO:…	negative regulation of transcription by RNA polymerase II|chromatin|RNA polymerase II cis-regulatory region sequence-specific DNA binding|DNA-binding transcription factor activity, RNA polymerase II-specific|cis-regulatory region sequence-specific DNA binding|DNA-binding transcription activator activity, RNA polymerase II-specific|skeletal system development|cartilage condensation|ossification|br…	hsa04024	cAMP signaling pathway	HMG
PTDSS1	1137.33	0.0959782	12.4058	2.28261	1.19068	2.43179e-35	7.46915e-34	Up	7.75092	7.46391	7.176	21.2038	20.2533	21.2336	9791	phosphatidylserine synthase 1	GO:0005789,GO:0006659,GO:0016020,GO:0016021,GO:0016740,GO:0106245,GO:0106258	endoplasmic reticulum membrane|phosphatidylserine biosynthetic process|membrane|integral component of membrane|transferase activity|L-serine-phosphatidylethanolamine phosphatidyltransferase activity|L-serine-phosphatidylcholine phosphatidyltransferase activity	hsa00564	Glycerophospholipid metabolism
SOX4	2209.32	0.117103	-9.25581	0.471758	-1.08388	2.12617e-20	2.53352e-19	Down	31.1556	30.01	38.1584	17.7507	19.2331	20.575	6659	SRY-box transcription factor 4	GO:0000785,GO:0000976,GO:0000978,GO:0000981,GO:0001228,GO:0001501,GO:0001841,GO:0002328,GO:0003183,GO:0003211,GO:0003215,GO:0003289,GO:0003357,GO:0003700,GO:0005515,GO:0005634,GO:0005654,GO:0005667,GO:0005737,GO:0005739,GO:0006355,GO:0006977,GO:0007507,GO:0008284,GO:0008285,GO:0009653,GO:0014009,GO:0021510,GO:0021522,GO:0021782,GO:0030154,GO:0030217,GO:0031018,GO:0031397,GO:0031647,GO:0032024,GO:…	chromatin|transcription regulatory region sequence-specific DNA binding|RNA polymerase II cis-regulatory region sequence-specific DNA binding|DNA-binding transcription factor activity, RNA polymerase II-specific|DNA-binding transcription activator activity, RNA polymerase II-specific|skeletal system development|neural tube formation|pro-B cell differentiation|mitral valve morphogenesis|cardiac ve…	hsa05206	MicroRNAs in cancer	HMG
TIMM8B	451.606	0.15546	8.58245	2.52141	1.33423	9.2871e-18	9.19348e-17	Up	18.2222	21.2741	13.5524	58.2593	53.3109	52.3934	26521	translocase of inner mitochondrial membrane 8 homolog B	GO:0005615,GO:0005743,GO:0006626,GO:0007605,GO:0008270,GO:0042719,GO:0045039,GO:0072321,GO:0140318	extracellular space|mitochondrial inner membrane|protein targeting to mitochondrion|sensory perception of sound|zinc ion binding|mitochondrial intermembrane space protein transporter complex|protein insertion into mitochondrial inner membrane|chaperone-mediated protein transport|protein transporter activity
PBRM1	632.721	0.120536	9.88286	2.28349	1.19124	4.94007e-23	7.03267e-22	Up	2.51664	2.40182	2.04683	6.75749	6.10167	6.64719	55193	polybromo 1	GO:0000228,GO:0000278,GO:0003677,GO:0003682,GO:0005515,GO:0005654,GO:0006338,GO:0008285,GO:0016586,GO:0043044	nuclear chromosome|mitotic cell cycle|DNA binding|chromatin binding|protein binding|nucleoplasm|chromatin remodeling|negative regulation of cell population proliferation|RSC-type complex|ATP-dependent chromatin remodeling	hsa05225	Hepatocellular carcinoma
SNCG	101.598	0.211278	-4.85458	0.491183	-1.02567	1.20644e-06	4.07994e-06	Down	6.83289	7.80528	7.04789	4.26595	4.70282	4.10781	6623	synuclein gamma	GO:0005515,GO:0005737,GO:0005813,GO:0005819,GO:0007268,GO:0008344,GO:0009306,GO:0014059,GO:0043025,GO:0043679,GO:0046928,GO:0048471,GO:0048488,GO:0050808,GO:0070062,GO:1901214,GO:1903136	protein binding|cytoplasm|centrosome|spindle|chemical synaptic transmission|adult locomotory behavior|protein secretion|regulation of dopamine secretion|neuronal cell body|axon terminus|regulation of neurotransmitter secretion|perinuclear region of cytoplasm|synaptic vesicle endocytosis|synapse organization|extracellular exosome|regulation of neuron death|cuprous ion binding
CDC27	1026.86	0.114011	9.06444	2.04691	1.03345	1.2525e-19	1.42193e-18	Up	5.71144	5.9936	6.73382	14.3339	14.944	17.0525	996	cell division cycle 27	GO:0005515,GO:0005634,GO:0005654,GO:0005680,GO:0005737,GO:0005813,GO:0005819,GO:0005829,GO:0006511,GO:0007091,GO:0016567,GO:0019903,GO:0031145,GO:0045842,GO:0051301,GO:0070979,GO:0072686,GO:1901990	protein binding|nucleus|nucleoplasm|anaphase-promoting complex|cytoplasm|centrosome|spindle|cytosol|ubiquitin-dependent protein catabolic process|metaphase/anaphase transition of mitotic cell cycle|protein ubiquitination|protein phosphatase binding|anaphase-promoting complex-dependent catabolic process|positive regulation of mitotic metaphase/anaphase transition|cell division|protein K11-linked u…	hsa04110,hsa04114,hsa04120,hsa04914,hsa05166	Cell cycle|Oocyte meiosis|Ubiquitin mediated proteolysis|Progesterone-mediated oocyte maturation|Human T-cell leukemia virus 1 infection
ACVR1	575.607	0.14419	-7.38222	0.478156	-1.06445	1.55671e-13	1.07177e-12	Down	9.6277	9.57143	12.8568	5.95325	6.31345	6.5552	90	activin A receptor type 1	GO:0000082,GO:0001525,GO:0001569,GO:0001701,GO:0001702,GO:0001707,GO:0001755,GO:0002526,GO:0003143,GO:0003148,GO:0003181,GO:0003183,GO:0003203,GO:0003274,GO:0003289,GO:0004672,GO:0004674,GO:0004675,GO:0005025,GO:0005515,GO:0005524,GO:0005886,GO:0005887,GO:0006468,GO:0007179,GO:0007281,GO:0007368,GO:0007507,GO:0009953,GO:0009968,GO:0010862,GO:0016361,GO:0017046,GO:0018107,GO:0030278,GO:0030335,GO:…	G1/S transition of mitotic cell cycle|angiogenesis|branching involved in blood vessel morphogenesis|in utero embryonic development|gastrulation with mouth forming second|mesoderm formation|neural crest cell migration|acute inflammatory response|embryonic heart tube morphogenesis|outflow tract septum morphogenesis|atrioventricular valve morphogenesis|mitral valve morphogenesis|endocardial cushion …	hsa04060,hsa04350,hsa04550,hsa05418	Cytokine-cytokine receptor interaction|TGF-beta signaling pathway|Signaling pathways regulating pluripotency of stem cells|Fluid shear stress and atherosclerosis
CHAC1	2195.04	0.155285	-14.788	0.203577	-2.29636	1.75095e-49	1.03314e-47	Down	45.4698	62.5978	50.0366	15.7285	13.3297	10.3457	79094	ChaC glutathione specific gamma-glutamylcyclotransferase 1	GO:0003839,GO:0005112,GO:0005515,GO:0005737,GO:0005802,GO:0005829,GO:0006750,GO:0006751,GO:0006986,GO:0007219,GO:0010955,GO:0022008,GO:0045746,GO:0061928,GO:0070059	gamma-glutamylcyclotransferase activity|Notch binding|protein binding|cytoplasm|trans-Golgi network|cytosol|glutathione biosynthetic process|glutathione catabolic process|response to unfolded protein|Notch signaling pathway|negative regulation of protein processing|neurogenesis|negative regulation of Notch signaling pathway|glutathione specific gamma-glutamylcyclotransferase activity|intrinsic ap…	hsa00480	Glutathione metabolism
GRAMD2B	964.058	0.114694	-9.4615	0.471334	-1.08518	3.03569e-21	3.83827e-20	Down	13.3491	13.9886	15.6151	8.18614	8.94315	7.71924	65983	GRAM domain containing 2B	GO:0005515,GO:0005881,GO:0042802	protein binding|cytoplasmic microtubule|identical protein binding
KCNQ1	373.502	0.133604	-10.0105	0.395722	-1.33744	1.37061e-23	2.01297e-22	Down	7.56985	8.65974	8.49999	3.81141	3.91959	4.27102	3784	potassium voltage-gated channel subfamily Q member 1	GO:0005249,GO:0005251,GO:0005515,GO:0005516,GO:0005546,GO:0005737,GO:0005764,GO:0005769,GO:0005770,GO:0005783,GO:0005886,GO:0006349,GO:0007605,GO:0008016,GO:0008076,GO:0008157,GO:0010460,GO:0015271,GO:0016021,GO:0016323,GO:0016458,GO:0030659,GO:0034236,GO:0034237,GO:0034702,GO:0035690,GO:0044325,GO:0045121,GO:0048839,GO:0050892,GO:0060048,GO:0060306,GO:0060307,GO:0060372,GO:0060452,GO:0060453,GO:…	voltage-gated potassium channel activity|delayed rectifier potassium channel activity|protein binding|calmodulin binding|phosphatidylinositol-4,5-bisphosphate binding|cytoplasm|lysosome|early endosome|late endosome|endoplasmic reticulum|plasma membrane|regulation of gene expression by genetic imprinting|sensory perception of sound|regulation of heart contraction|voltage-gated potassium channel co…	hsa04261,hsa04725,hsa04971,hsa04972,hsa04974,hsa05110	Adrenergic signaling in cardiomyocytes|Cholinergic synapse|Gastric acid secretion|Pancreatic secretion|Protein digestion and absorption|Vibrio cholerae infection
SPOPL	787.438	0.146642	-7.72418	0.456066	-1.13269	1.12575e-14	8.62949e-14	Down	9.70634	8.12198	11.9862	5.19044	5.70924	5.80565	339745	speckle type BTB/POZ protein like	GO:0005515,GO:0005634,GO:0005737,GO:0016567,GO:0030162,GO:0031397,GO:0031463,GO:0031625,GO:0043161	protein binding|nucleus|cytoplasm|protein ubiquitination|regulation of proteolysis|negative regulation of protein ubiquitination|Cul3-RING ubiquitin ligase complex|ubiquitin protein ligase binding|proteasome-mediated ubiquitin-dependent protein catabolic process	hsa04340	Hedgehog signaling pathway
VPS37B	3395.84	0.091164	-11.5073	0.483285	-1.04905	1.21165e-30	2.81527e-29	Down	38.6909	38.2851	42.8275	23.6475	24.133	23.274	79720	VPS37B subunit of ESCRT-I	GO:0000813,GO:0005515,GO:0005737,GO:0005768,GO:0005886,GO:0006612,GO:0006623,GO:0010008,GO:0016197,GO:0016236,GO:0019058,GO:0030496,GO:0031902,GO:0036258,GO:0039702,GO:0043162,GO:0043231,GO:0043657,GO:0048306,GO:0070062,GO:0075733,GO:1902188,GO:1903774	ESCRT I complex|protein binding|cytoplasm|endosome|plasma membrane|protein targeting to membrane|protein targeting to vacuole|endosome membrane|endosomal transport|macroautophagy|viral life cycle|midbody|late endosome membrane|multivesicular body assembly|viral budding via host ESCRT complex|ubiquitin-dependent protein catabolic process via the multivesicular body sorting pathway|intracellular me…	hsa04144	Endocytosis
ADAP1	1942.56	0.103301	-12.3977	0.411598	-1.28069	2.68913e-35	8.22201e-34	Down	53.7328	56.9311	49.3596	28.3329	27.8948	24.5162	11033	ArfGAP with dual PH domains 1	GO:0005096,GO:0005515,GO:0005547,GO:0005634,GO:0005737,GO:0005829,GO:0005886,GO:0007166,GO:0043087,GO:0043231,GO:0043533,GO:0043547,GO:0046872,GO:1902936	GTPase activator activity|protein binding|phosphatidylinositol-3,4,5-trisphosphate binding|nucleus|cytoplasm|cytosol|plasma membrane|cell surface receptor signaling pathway|regulation of GTPase activity|intracellular membrane-bounded organelle|inositol 1,3,4,5 tetrakisphosphate binding|positive regulation of GTPase activity|metal ion binding|phosphatidylinositol bisphosphate binding
AHR	1008.9	0.137211	-7.46515	0.491648	-1.0243	8.32048e-14	5.88514e-13	Down	10.8417	10.0987	13.9537	6.43529	7.14032	7.50107	196	aryl hydrocarbon receptor	GO:0000785,GO:0000976,GO:0000981,GO:0000987,GO:0001094,GO:0001223,GO:0001568,GO:0003677,GO:0003700,GO:0004879,GO:0005515,GO:0005634,GO:0005654,GO:0005667,GO:0005737,GO:0005829,GO:0006355,GO:0006357,GO:0006805,GO:0006915,GO:0007049,GO:0008134,GO:0009410,GO:0009636,GO:0010468,GO:0017025,GO:0019933,GO:0030522,GO:0030888,GO:0032922,GO:0032991,GO:0034751,GO:0034752,GO:0042803,GO:0045892,GO:0045893,GO:…	chromatin|transcription regulatory region sequence-specific DNA binding|DNA-binding transcription factor activity, RNA polymerase II-specific|cis-regulatory region sequence-specific DNA binding|TFIID-class transcription factor complex binding|transcription coactivator binding|blood vessel development|DNA binding|DNA-binding transcription factor activity|nuclear receptor activity|protein binding|n…	hsa04659,hsa04934	Th17 cell differentiation|Cushing syndrome	bHLH
RNASEH1	740.641	0.116328	9.39849	2.13362	1.0933	5.53495e-21	6.8502e-20	Up	4.50271	5.16698	4.12559	11.2883	12.5967	12.226	246243	ribonuclease H1	GO:0000287,GO:0003676,GO:0003723,GO:0004523,GO:0004540,GO:0005515,GO:0005737,GO:0006401,GO:0043137,GO:0090502	magnesium ion binding|nucleic acid binding|RNA binding|RNA-DNA hybrid ribonuclease activity|ribonuclease activity|protein binding|cytoplasm|RNA catabolic process|DNA replication, removal of RNA primer|RNA phosphodiester bond hydrolysis, endonucleolytic	hsa03030	DNA replication
NOL11	883.512	0.110867	9.89596	2.1393	1.09714	4.3344e-23	6.19009e-22	Up	11.0543	11.5047	9.3604	27.5168	29.0269	27.2103	25926	nucleolar protein 11	GO:0003723,GO:0005515,GO:0005654,GO:0005730,GO:0006364,GO:0030490,GO:0034455,GO:1901838	RNA binding|protein binding|nucleoplasm|nucleolus|rRNA processing|maturation of SSU-rRNA|t-UTP complex|positive regulation of transcription of nucleolar large rRNA by RNA polymerase I
MGLL	1585.09	0.104631	-11.0626	0.44829	-1.1575	1.90394e-28	3.71752e-27	Down	21.4941	21.0255	22.9765	11.2954	13.3182	11.4275	11343	monoglyceride lipase	GO:0004622,GO:0005515,GO:0005654,GO:0005789,GO:0005829,GO:0005886,GO:0006629,GO:0006633,GO:0006954,GO:0009966,GO:0016020,GO:0016298,GO:0019369,GO:0019433,GO:0019898,GO:0036155,GO:0042803,GO:0046464,GO:0047372,GO:0050727,GO:0051930,GO:0052651,GO:2000124	lysophospholipase activity|protein binding|nucleoplasm|endoplasmic reticulum membrane|cytosol|plasma membrane|lipid metabolic process|fatty acid biosynthetic process|inflammatory response|regulation of signal transduction|membrane|lipase activity|arachidonic acid metabolic process|triglyceride catabolic process|extrinsic component of membrane|acylglycerol acyl-chain remodeling|protein homodimeriz…	hsa00561,hsa04714,hsa04723,hsa04923	Glycerolipid metabolism|Thermogenesis|Retrograde endocannabinoid signaling|Regulation of lipolysis in adipocytes
OLFM2	236.318	0.172917	-7.00731	0.431765	-1.21168	2.42948e-12	1.50339e-11	Down	6.8156	6.64432	8.88311	3.97188	3.68878	4.17531	93145	olfactomedin 2	GO:0005515,GO:0005576,GO:0005634,GO:0005654,GO:0005737,GO:0009306,GO:0032281,GO:0045202,GO:0051152,GO:1905174	protein binding|extracellular region|nucleus|nucleoplasm|cytoplasm|protein secretion|AMPA glutamate receptor complex|synapse|positive regulation of smooth muscle cell differentiation|regulation of vascular associated smooth muscle cell dedifferentiation
PSMG1	698.101	0.159065	6.77809	2.11133	1.07815	1.21771e-11	7.13185e-11	Up	9.95264	15.6978	10.0702	29.5658	30.3033	32.5851	8624	proteasome assembly chaperone 1	GO:0005515,GO:0005634,GO:0005654,GO:0005737,GO:0005783,GO:0005794,GO:0005829,GO:0021930,GO:0051131,GO:0060090,GO:0070628,GO:0080129,GO:0101031	protein binding|nucleus|nucleoplasm|cytoplasm|endoplasmic reticulum|Golgi apparatus|cytosol|cerebellar granule cell precursor proliferation|chaperone-mediated protein complex assembly|molecular adaptor activity|proteasome binding|proteasome core complex assembly|chaperone complex
MICU2	635.545	0.152921	7.33096	2.17506	1.12106	2.28503e-13	1.55648e-12	Up	9.00335	13.9438	9.90919	27.8536	31.4666	28.3054	221154	mitochondrial calcium uptake 2	GO:0005509,GO:0005515,GO:0005739,GO:0005743,GO:0005758,GO:0006851,GO:0034704,GO:0036444,GO:0046982,GO:0051560,GO:0051561,GO:0051562,GO:1990246	calcium ion binding|protein binding|mitochondrion|mitochondrial inner membrane|mitochondrial intermembrane space|mitochondrial calcium ion transmembrane transport|calcium channel complex|calcium import into the mitochondrion|protein heterodimerization activity|mitochondrial calcium ion homeostasis|positive regulation of mitochondrial calcium ion concentration|negative regulation of mitochondrial …
FOXA2	309.882	0.147365	-7.79775	0.450902	-1.14911	6.30192e-15	4.94054e-14	Down	8.65278	7.49861	8.84235	4.95259	4.22573	4.64567	3170	forkhead box A2	GO:0000432,GO:0000785,GO:0000976,GO:0000978,GO:0000981,GO:0001708,GO:0003677,GO:0003700,GO:0005634,GO:0005654,GO:0005737,GO:0006325,GO:0006357,GO:0008134,GO:0008344,GO:0009653,GO:0010719,GO:0019904,GO:0030054,GO:0030154,GO:0030193,GO:0031018,GO:0033132,GO:0040019,GO:0043433,GO:0045893,GO:0045944,GO:0061178,GO:0061987,GO:0070741,GO:0071542,GO:0090009,GO:1990837,GO:2000049,GO:2000543,GO:2000971	positive regulation of transcription from RNA polymerase II promoter by glucose|chromatin|transcription regulatory region sequence-specific DNA binding|RNA polymerase II cis-regulatory region sequence-specific DNA binding|DNA-binding transcription factor activity, RNA polymerase II-specific|cell fate specification|DNA binding|DNA-binding transcription factor activity|nucleus|nucleoplasm|cytoplasm…	hsa04213,hsa04950	Longevity regulating pathway - multiple species|Maturity onset diabetes of the young	Fork_head
ASGR1	134.631	0.202986	-8.28161	0.311855	-1.68105	1.21517e-16	1.09057e-15	Down	7.74413	9.49032	8.02715	3.19569	3.63661	2.84463	432	asialoglycoprotein receptor 1	GO:0004873,GO:0005515,GO:0005576,GO:0005886,GO:0005887,GO:0006898,GO:0016032,GO:0018279,GO:0030246,GO:0031668,GO:0046872	asialoglycoprotein receptor activity|protein binding|extracellular region|plasma membrane|integral component of plasma membrane|receptor-mediated endocytosis|viral process|protein N-linked glycosylation via asparagine|carbohydrate binding|cellular response to extracellular stimulus|metal ion binding	hsa04918	Thyroid hormone synthesis
B4GALT5	5152.64	0.122348	-9.43254	0.449362	-1.15405	4.00272e-21	5.01851e-20	Down	77.5332	69.3354	95.5939	42.169	46.5384	45.1537	9334	beta-1,4-galactosyltransferase 5	GO:0000139,GO:0003945,GO:0006486,GO:0008378,GO:0008489,GO:0010706,GO:0016021,GO:0016266,GO:0018146,GO:0021955,GO:0022010,GO:0030311,GO:0031647,GO:0032580,GO:0040019,GO:0042551,GO:0046872	Golgi membrane|N-acetyllactosamine synthase activity|protein glycosylation|galactosyltransferase activity|UDP-galactose:glucosylceramide beta-1,4-galactosyltransferase activity|ganglioside biosynthetic process via lactosylceramide|integral component of membrane|O-glycan processing|keratan sulfate biosynthetic process|central nervous system neuron axonogenesis|central nervous system myelination|po…	hsa00512	Mucin type O-glycan biosynthesis
RBCK1	4077.94	0.0983709	-11.9576	0.442491	-1.17628	5.9256e-33	1.58799e-31	Down	73.2646	81.5121	82.8156	42.7381	46.3231	39.9102	10616	RANBP2-type and C3HC4-type zinc finger containing 1	GO:0000151,GO:0000209,GO:0004842,GO:0005515,GO:0005829,GO:0007249,GO:0010803,GO:0016032,GO:0032088,GO:0042802,GO:0043123,GO:0043130,GO:0043161,GO:0046872,GO:0050852,GO:0051092,GO:0060546,GO:0071797,GO:0097039,GO:1901224,GO:2001238	ubiquitin ligase complex|protein polyubiquitination|ubiquitin-protein transferase activity|protein binding|cytosol|I-kappaB kinase/NF-kappaB signaling|regulation of tumor necrosis factor-mediated signaling pathway|viral process|negative regulation of NF-kappaB transcription factor activity|identical protein binding|positive regulation of I-kappaB kinase/NF-kappaB signaling|ubiquitin binding|prote…	hsa04217,hsa04621,hsa05131	Necroptosis|NOD-like receptor signaling pathway|Shigellosis	other
SMARCAL1	315.336	0.149891	6.95756	2.06033	1.04288	3.46215e-12	2.11518e-11	Up	3.52795	3.93954	2.80575	8.62026	8.91993	8.42822	50485	SWI/SNF related, matrix associated, actin dependent regulator of chromatin, subfamily a like 1	GO:0000733,GO:0005515,GO:0005524,GO:0005634,GO:0005654,GO:0005662,GO:0006259,GO:0006281,GO:0006303,GO:0006357,GO:0006974,GO:0008094,GO:0031297,GO:0032508,GO:0035861,GO:0036310,GO:0043596,GO:0048478,GO:0090656	DNA strand renaturation|protein binding|ATP binding|nucleus|nucleoplasm|DNA replication factor A complex|DNA metabolic process|DNA repair|double-strand break repair via nonhomologous end joining|regulation of transcription by RNA polymerase II|cellular response to DNA damage stimulus|DNA-dependent ATPase activity|replication fork processing|DNA duplex unwinding|site of double-strand break|anneali…
RRM2B	2147.47	0.119595	-10.2013	0.429277	-1.22002	1.95657e-24	3.02548e-23	Down	31.9875	27.5924	36.3919	15.6654	17.9082	17.0325	50484	ribonucleotide reductase regulatory TP53 inducible subunit M2B	GO:0004748,GO:0005515,GO:0005654,GO:0005829,GO:0006260,GO:0006281,GO:0009263,GO:0015949,GO:0042802,GO:0046872,GO:0055114	ribonucleoside-diphosphate reductase activity, thioredoxin disulfide as acceptor|protein binding|nucleoplasm|cytosol|DNA replication|DNA repair|deoxyribonucleotide biosynthetic process|nucleobase-containing small molecule interconversion|identical protein binding|metal ion binding|oxidation-reduction process	hsa00230,hsa00240,hsa00480,hsa00983,hsa04115	Purine metabolism|Pyrimidine metabolism|Glutathione metabolism|Drug metabolism - other enzymes|p53 signaling pathway
GINS2	266.2	0.162361	6.49557	2.07718	1.05463	8.27206e-11	4.42481e-10	Up	3.05605	4.25566	3.30638	9.58359	8.33874	9.12236	51659	GINS complex subunit 2	GO:0000727,GO:0000811,GO:0005515,GO:0005654,GO:0006271,GO:0071162	double-strand break repair via break-induced replication|GINS complex|protein binding|nucleoplasm|DNA strand elongation involved in DNA replication|CMG complex
INO80	581.021	0.121328	8.29044	2.00814	1.00586	1.12826e-16	1.01528e-15	Up	2.90453	2.40866	2.39826	6.31163	6.14253	6.54372	54617	INO80 complex ATPase subunit	GO:0000070,GO:0000724,GO:0003677,GO:0003779,GO:0005515,GO:0005524,GO:0005634,GO:0005654,GO:0005819,GO:0005829,GO:0005874,GO:0006281,GO:0006302,GO:0006338,GO:0006351,GO:0008094,GO:0010571,GO:0016579,GO:0016604,GO:0016887,GO:0030307,GO:0031011,GO:0032508,GO:0034644,GO:0042393,GO:0042766,GO:0043014,GO:0043044,GO:0043138,GO:0043618,GO:0045944,GO:0051225,GO:0051301,GO:0070914,GO:0071479,GO:2000045	mitotic sister chromatid segregation|double-strand break repair via homologous recombination|DNA binding|actin binding|protein binding|ATP binding|nucleus|nucleoplasm|spindle|cytosol|microtubule|DNA repair|double-strand break repair|chromatin remodeling|transcription, DNA-templated|DNA-dependent ATPase activity|positive regulation of nuclear cell cycle DNA replication|protein deubiquitination|nuc…			chromosome_remodelling_factor
EVA1B	304.203	0.167909	-9.04474	0.349003	-1.51869	1.50025e-19	1.69036e-18	Down	19.8673	23.0354	15.7301	8.04609	7.72622	9.30115	55194	eva-1 homolog B	GO:0005515,GO:0016021	protein binding|integral component of membrane
BTG3	1344.97	0.0973977	-12.5327	0.429086	-1.22066	4.94225e-36	1.57182e-34	Down	42.9059	43.9766	46.3518	23.8714	23.8512	22.421	10950	BTG anti-proliferation factor 3	GO:0005515,GO:0005634,GO:0005737,GO:0008285,GO:0045930	protein binding|nucleus|cytoplasm|negative regulation of cell population proliferation|negative regulation of mitotic cell cycle	hsa03018	RNA degradation
DHX57	343.98	0.133937	8.90588	2.286	1.19282	5.29649e-19	5.72779e-18	Up	2.18638	2.12172	2.34467	5.93395	6.08821	6.63298	90957	DExH-box helicase 57	GO:0003723,GO:0003724,GO:0005515,GO:0005524,GO:0005622,GO:0046872	RNA binding|RNA helicase activity|protein binding|ATP binding|intracellular anatomical structure|metal ion binding
TSPAN9	658.299	0.117558	-9.291	0.469035	-1.09223	1.52841e-20	1.84244e-19	Down	10.7525	9.80034	11.0569	5.48154	6.32911	6.38744	10867	tetraspanin 9	GO:0003674,GO:0005886,GO:0005887,GO:0005925,GO:0008150,GO:0097197	molecular_function|plasma membrane|integral component of plasma membrane|focal adhesion|biological_process|tetraspanin-enriched microdomain
SEC14L1	2851.57	0.134775	-9.46657	0.412979	-1.27586	2.89181e-21	3.66323e-20	Down	34.9337	28.9993	42.4922	16.6427	18.112	19.265	6397	SEC14 like lipid binding 1	GO:0005515,GO:0005654,GO:0005737,GO:0005794,GO:0005829,GO:0015871,GO:0039536,GO:0039552,GO:0045087	protein binding|nucleoplasm|cytoplasm|Golgi apparatus|cytosol|choline transport|negative regulation of RIG-I signaling pathway|RIG-I binding|innate immune response
BCAM	6364.74	0.0759351	-15.5061	0.442131	-1.17745	3.15666e-54	2.2469e-52	Down	196.014	193.461	190.696	103.003	107.065	104.618	4059	basal cell adhesion molecule (Lutheran blood group)	GO:0004888,GO:0005055,GO:0005515,GO:0005576,GO:0005886,GO:0005887,GO:0007155,GO:0007160,GO:0007165,GO:0008022,GO:0009897,GO:0043236,GO:0062023,GO:0070062	transmembrane signaling receptor activity|laminin receptor activity|protein binding|extracellular region|plasma membrane|integral component of plasma membrane|cell adhesion|cell-matrix adhesion|signal transduction|protein C-terminus binding|external side of plasma membrane|laminin binding|collagen-containing extracellular matrix|extracellular exosome
MARK4	2069.62	0.110208	-12.4225	0.387143	-1.36906	1.9722e-35	6.0714e-34	Down	42.1975	39.9567	49.9018	20.3679	21.1461	21.2599	57787	microtubule affinity regulating kinase 4	GO:0000226,GO:0000930,GO:0001578,GO:0004674,GO:0005515,GO:0005524,GO:0005737,GO:0005813,GO:0005815,GO:0005829,GO:0006468,GO:0007049,GO:0007399,GO:0008017,GO:0015630,GO:0030425,GO:0030496,GO:0035556,GO:0036064,GO:0043005,GO:0043015,GO:0043068,GO:0043130,GO:0044782,GO:0045724,GO:0046605,GO:0048156,GO:0050321,GO:0051301,GO:0097711,GO:0106310,GO:0106311,GO:1904781	microtubule cytoskeleton organization|gamma-tubulin complex|microtubule bundle formation|protein serine/threonine kinase activity|protein binding|ATP binding|cytoplasm|centrosome|microtubule organizing center|cytosol|protein phosphorylation|cell cycle|nervous system development|microtubule binding|microtubule cytoskeleton|dendrite|midbody|intracellular signal transduction|ciliary basal body|neuro…
KLHL28	539.957	0.137235	-8.63015	0.440019	-1.18436	6.1269e-18	6.15113e-17	Down	5.40868	4.43958	5.84509	2.67526	2.8821	2.92063	54813	kelch like family member 28
SUSD6	1165.84	0.118834	-10.5279	0.420139	-1.25106	6.42837e-26	1.09747e-24	Down	17.8805	14.0709	17.1272	8.43084	8.67436	8.20421	9766	sushi domain containing 6	GO:0003674,GO:0005515,GO:0005575,GO:0006974,GO:0008219,GO:0016021	molecular_function|protein binding|cellular_component|cellular response to DNA damage stimulus|cell death|integral component of membrane
RAD51	433.911	0.137794	7.63654	2.07379	1.05227	2.23132e-14	1.66489e-13	Up	5.00866	6.3505	4.98801	14.6196	13.9045	13.046	5888	RAD51 recombinase	GO:0000150,GO:0000228,GO:0000722,GO:0000724,GO:0000730,GO:0000781,GO:0000785,GO:0000793,GO:0000794,GO:0000800,GO:0001932,GO:0003682,GO:0003690,GO:0003697,GO:0005515,GO:0005524,GO:0005634,GO:0005654,GO:0005737,GO:0005739,GO:0005759,GO:0005815,GO:0006268,GO:0006281,GO:0006310,GO:0006312,GO:0006974,GO:0007131,GO:0008022,GO:0008094,GO:0009636,GO:0010165,GO:0010212,GO:0010569,GO:0010833,GO:0016605,GO:…	recombinase activity|nuclear chromosome|telomere maintenance via recombination|double-strand break repair via homologous recombination|DNA recombinase assembly|chromosome, telomeric region|chromatin|condensed chromosome|condensed nuclear chromosome|lateral element|regulation of protein phosphorylation|chromatin binding|double-stranded DNA binding|single-stranded DNA binding|protein binding|ATP bi…	hsa03440,hsa03460,hsa05200,hsa05212	Homologous recombination|Fanconi anemia pathway|Pathways in cancer|Pancreatic cancer
PES1	1326.01	0.11382	9.02163	2.03756	1.02685	1.85317e-19	2.07756e-18	Up	8.90232	10.4462	8.08508	23.8839	22.9727	21.6542	23481	pescadillo ribosomal biogenesis factor 1	GO:0000463,GO:0000466,GO:0003723,GO:0005515,GO:0005654,GO:0005694,GO:0005730,GO:0005829,GO:0006364,GO:0008283,GO:0016020,GO:0030687,GO:0042273,GO:0043021,GO:0051726,GO:0070545	maturation of LSU-rRNA from tricistronic rRNA transcript (SSU-rRNA, 5.8S rRNA, LSU-rRNA)|maturation of 5.8S rRNA from tricistronic rRNA transcript (SSU-rRNA, 5.8S rRNA, LSU-rRNA)|RNA binding|protein binding|nucleoplasm|chromosome|nucleolus|cytosol|rRNA processing|cell population proliferation|membrane|preribosome, large subunit precursor|ribosomal large subunit biogenesis|ribonucleoprotein comple…
ARHGAP44	310.984	0.142844	-8.19753	0.444124	-1.17097	2.45368e-16	2.14626e-15	Down	5.13342	5.40275	5.53066	2.54593	2.95966	3.2469	9912	Rho GTPase activating protein 44	GO:0005096,GO:0005515,GO:0005543,GO:0005622,GO:0005829,GO:0006887,GO:0007165,GO:0014069,GO:0030425,GO:0031256,GO:0032956,GO:0035020,GO:0035021,GO:0043087,GO:0043197,GO:0043547,GO:0048786,GO:0051056,GO:0051490,GO:0055037,GO:0061001,GO:0098886,GO:0098887,GO:0098978,GO:0099152	GTPase activator activity|protein binding|phospholipid binding|intracellular anatomical structure|cytosol|exocytosis|signal transduction|postsynaptic density|dendrite|leading edge membrane|regulation of actin cytoskeleton organization|regulation of Rac protein signal transduction|negative regulation of Rac protein signal transduction|regulation of GTPase activity|dendritic spine|positive regulati…
NUP35	297.04	0.150236	7.30906	2.1407	1.09808	2.69017e-13	1.82138e-12	Up	3.47183	4.409	3.98088	10.6848	9.39349	11.0596	129401	nucleoporin 35	GO:0003697,GO:0005515,GO:0005543,GO:0005635,GO:0005652,GO:0005654,GO:0005886,GO:0006110,GO:0006355,GO:0006406,GO:0006409,GO:0006607,GO:0006999,GO:0016032,GO:0016925,GO:0017056,GO:0019083,GO:0031965,GO:0042802,GO:0043657,GO:0044613,GO:0044615,GO:0060964,GO:0075733,GO:1900034,GO:1990830	single-stranded DNA binding|protein binding|phospholipid binding|nuclear envelope|nuclear lamina|nucleoplasm|plasma membrane|regulation of glycolytic process|regulation of transcription, DNA-templated|mRNA export from nucleus|tRNA export from nucleus|NLS-bearing protein import into nucleus|nuclear pore organization|viral process|protein sumoylation|structural constituent of nuclear pore|viral tra…	hsa03013,hsa05014	RNA transport|Amyotrophic lateral sclerosis
CSNK1A1	7074.53	0.0831186	-12.1784	0.495773	-1.01225	4.05309e-34	1.15277e-32	Down	86.4197	90.4955	94.0119	53.3409	57.1975	54.2835	1452	casein kinase 1 alpha 1	GO:0000777,GO:0004672,GO:0004674,GO:0005515,GO:0005524,GO:0005634,GO:0005737,GO:0005813,GO:0005829,GO:0005847,GO:0005929,GO:0006468,GO:0007030,GO:0007049,GO:0007165,GO:0007166,GO:0016020,GO:0016055,GO:0016301,GO:0016607,GO:0018105,GO:0030877,GO:0032436,GO:0036064,GO:0045095,GO:0045104,GO:0051301,GO:0090090,GO:0106310,GO:0106311,GO:1904424,GO:1904885,GO:1904886	condensed chromosome kinetochore|protein kinase activity|protein serine/threonine kinase activity|protein binding|ATP binding|nucleus|cytoplasm|centrosome|cytosol|mRNA cleavage and polyadenylation specificity factor complex|cilium|protein phosphorylation|Golgi organization|cell cycle|signal transduction|cell surface receptor signaling pathway|membrane|Wnt signaling pathway|kinase activity|nuclear…	hsa04310,hsa04340,hsa05010,hsa05022,hsa05165,hsa05224,hsa05225,hsa05226	Wnt signaling pathway|Hedgehog signaling pathway|Alzheimer disease|Pathways of neurodegeneration - multiple diseases|Human papillomavirus infection|Breast cancer|Hepatocellular carcinoma|Gastric cancer
NSD1	1955.69	0.112339	9.67097	2.12348	1.08643	4.00577e-22	5.3782e-21	Up	5.52421	4.27394	4.96842	12.4986	12.3585	13.6321	64324	nuclear receptor binding SET domain protein 1	GO:0000122,GO:0000414,GO:0000785,GO:0000978,GO:0003682,GO:0003712,GO:0003714,GO:0005515,GO:0005634,GO:0005654,GO:0006355,GO:0008270,GO:0010452,GO:0016571,GO:0030331,GO:0033135,GO:0034770,GO:0042799,GO:0042974,GO:0045893,GO:0046965,GO:0046966,GO:0046975,GO:0050681,GO:1903025	negative regulation of transcription by RNA polymerase II|regulation of histone H3-K36 methylation|chromatin|RNA polymerase II cis-regulatory region sequence-specific DNA binding|chromatin binding|transcription coregulator activity|transcription corepressor activity|protein binding|nucleus|nucleoplasm|regulation of transcription, DNA-templated|zinc ion binding|histone H3-K36 methylation|histone m…	hsa00310	Lysine degradation
BCL2L2	1076.4	0.0968881	-11.1291	0.473593	-1.07828	9.05156e-29	1.79868e-27	Down	22.163	22.0553	22.5712	12.5814	13.5688	12.6646	599	BCL2 like 2	GO:0005515,GO:0005741,GO:0007283,GO:0008630,GO:0042802,GO:0042803,GO:0043066,GO:0046982,GO:0097136,GO:0097192,GO:0097718,GO:2001243	protein binding|mitochondrial outer membrane|spermatogenesis|intrinsic apoptotic signaling pathway in response to DNA damage|identical protein binding|protein homodimerization activity|negative regulation of apoptotic process|protein heterodimerization activity|Bcl-2 family protein complex|extrinsic apoptotic signaling pathway in absence of ligand|disordered domain specific binding|negative regul…	hsa05206	MicroRNAs in cancer
CEBPB	2901.76	0.117283	-12.4531	0.363359	-1.46053	1.34554e-35	4.18049e-34	Down	90.4856	123.555	111.609	48.9758	48.4596	47.6709	1051	CCAAT enhancer binding protein beta	GO:0000122,GO:0000779,GO:0000785,GO:0000977,GO:0000978,GO:0000979,GO:0000981,GO:0001227,GO:0001228,GO:0001541,GO:0001892,GO:0003677,GO:0003682,GO:0003700,GO:0005515,GO:0005634,GO:0005654,GO:0005737,GO:0006355,GO:0006357,GO:0006953,GO:0006954,GO:0006955,GO:0007613,GO:0016363,GO:0019900,GO:0030182,GO:0032675,GO:0032753,GO:0033598,GO:0034976,GO:0035035,GO:0035259,GO:0036488,GO:0042130,GO:0042742,GO:…	negative regulation of transcription by RNA polymerase II|condensed chromosome, centromeric region|chromatin|RNA polymerase II transcription regulatory region sequence-specific DNA binding|RNA polymerase II cis-regulatory region sequence-specific DNA binding|RNA polymerase II core promoter sequence-specific DNA binding|DNA-binding transcription factor activity, RNA polymerase II-specific|DNA-bind…	hsa04657,hsa04668,hsa05152,hsa05202	IL-17 signaling pathway|TNF signaling pathway|Tuberculosis|Transcriptional misregulation in cancer	TF_bZIP
SLC16A4	769.422	0.116026	-10.0806	0.444541	-1.16961	6.73018e-24	1.00601e-22	Down	19.0748	22.3072	22.2775	10.6614	11.9566	12.1085	9122	solute carrier family 16 member 4	GO:0005887,GO:0008028,GO:0015293,GO:0015718,GO:0016020,GO:0016021,GO:0055085	integral component of plasma membrane|monocarboxylic acid transmembrane transporter activity|symporter activity|monocarboxylic acid transport|membrane|integral component of membrane|transmembrane transport
CSTF2	465.522	0.131981	8.18716	2.11484	1.08055	2.6746e-16	2.33191e-15	Up	5.84629	6.90278	5.57659	16.9703	15.6038	14.9484	1478	cleavage stimulation factor subunit 2	GO:0000398,GO:0003723,GO:0003729,GO:0005515,GO:0005654,GO:0005847,GO:0006369,GO:0006378,GO:0006388,GO:0016604,GO:0031124,GO:0071920,GO:0098789	mRNA splicing, via spliceosome|RNA binding|mRNA binding|protein binding|nucleoplasm|mRNA cleavage and polyadenylation specificity factor complex|termination of RNA polymerase II transcription|mRNA polyadenylation|tRNA splicing, via endonucleolytic cleavage and ligation|nuclear body|mRNA 3'-end processing|cleavage body|pre-mRNA cleavage required for polyadenylation	hsa03015	mRNA surveillance pathway
SLC25A46	496.406	0.132284	7.74866	2.035	1.02503	9.28669e-15	7.18011e-14	Up	3.69471	4.13097	3.0595	8.49595	9.26512	9.41608	91137	solute carrier family 25 member 46	GO:0005515,GO:0005739,GO:0005741,GO:0016021,GO:0090149	protein binding|mitochondrion|mitochondrial outer membrane|integral component of membrane|mitochondrial membrane fission
ERCC1	1911.03	0.101036	-10.432	0.481628	-1.05401	1.7715e-25	2.96049e-24	Down	26.5519	31.3179	29.474	17.71	17.5644	16.316	2067	ERCC excision repair 1, endonuclease non-catalytic subunit	GO:0000014,GO:0000109,GO:0000110,GO:0000710,GO:0000720,GO:0000781,GO:0001094,GO:0003677,GO:0003684,GO:0003697,GO:0005515,GO:0005654,GO:0005737,GO:0006281,GO:0006283,GO:0006289,GO:0006293,GO:0006295,GO:0006296,GO:0006303,GO:0006310,GO:0006312,GO:0006949,GO:0006979,GO:0007283,GO:0007584,GO:0008022,GO:0008283,GO:0008584,GO:0009650,GO:0009744,GO:0010165,GO:0010259,GO:0019904,GO:0032205,GO:0033683,GO:…	single-stranded DNA endodeoxyribonuclease activity|nucleotide-excision repair complex|nucleotide-excision repair factor 1 complex|meiotic mismatch repair|pyrimidine dimer repair by nucleotide-excision repair|chromosome, telomeric region|TFIID-class transcription factor complex binding|DNA binding|damaged DNA binding|single-stranded DNA binding|protein binding|nucleoplasm|cytoplasm|DNA repair|tran…	hsa01524,hsa03420,hsa03460	Platinum drug resistance|Nucleotide excision repair|Fanconi anemia pathway
TKT	21645.9	0.0800208	-13.1832	0.48132	-1.05493	1.09618e-39	4.10779e-38	Down	511.802	482.763	514.775	297.845	303.932	289.524	7086	transketolase	GO:0000287,GO:0004802,GO:0005509,GO:0005515,GO:0005654,GO:0005777,GO:0005789,GO:0005829,GO:0005999,GO:0006098,GO:0009052,GO:0016604,GO:0030976,GO:0031982,GO:0040008,GO:0042803,GO:0046166,GO:0046390,GO:0070062	magnesium ion binding|transketolase activity|calcium ion binding|protein binding|nucleoplasm|peroxisome|endoplasmic reticulum membrane|cytosol|xylulose biosynthetic process|pentose-phosphate shunt|pentose-phosphate shunt, non-oxidative branch|nuclear body|thiamine pyrophosphate binding|vesicle|regulation of growth|protein homodimerization activity|glyceraldehyde-3-phosphate biosynthetic process|r…	hsa00030	Pentose phosphate pathway
TEX10	740.831	0.111176	9.77461	2.12388	1.08671	1.44715e-22	2.00499e-21	Up	8.87955	8.09244	7.51162	19.9929	21.589	22.2268	54881	testis expressed 10	GO:0005515,GO:0005654,GO:0005730,GO:0005739,GO:0006364,GO:0071339,GO:0097344	protein binding|nucleoplasm|nucleolus|mitochondrion|rRNA processing|MLL1 complex|Rix1 complex
GTF2H3	620.43	0.152946	6.65149	2.02415	1.01732	2.90131e-11	1.63585e-10	Up	8.56761	12.6873	8.64923	25.8011	25.4828	22.8906	2967	general transcription factor IIH subunit 3	GO:0000438,GO:0000439,GO:0000717,GO:0005515,GO:0005634,GO:0005654,GO:0005669,GO:0005675,GO:0006281,GO:0006283,GO:0006289,GO:0006293,GO:0006294,GO:0006295,GO:0006296,GO:0006361,GO:0006362,GO:0006363,GO:0006366,GO:0006367,GO:0006368,GO:0006370,GO:0016251,GO:0033683,GO:0046872,GO:0047485,GO:0070816,GO:0070911,GO:0097550	core TFIIH complex portion of holo TFIIH complex|transcription factor TFIIH core complex|nucleotide-excision repair, DNA duplex unwinding|protein binding|nucleus|nucleoplasm|transcription factor TFIID complex|transcription factor TFIIH holo complex|DNA repair|transcription-coupled nucleotide-excision repair|nucleotide-excision repair|nucleotide-excision repair, preincision complex stabilization|n…	hsa03022,hsa03420,hsa05203	Basal transcription factors|Nucleotide excision repair|Viral carcinogenesis
CTTN	2302.72	0.0974304	10.7318	2.06424	1.04561	7.21467e-27	1.29932e-25	Up	19.5539	17.8675	21.124	48.7522	49.2369	50.3377	2017	cortactin	GO:0001726,GO:0002102,GO:0005515,GO:0005522,GO:0005737,GO:0005794,GO:0005829,GO:0005856,GO:0005884,GO:0005886,GO:0005905,GO:0005925,GO:0005938,GO:0006886,GO:0006898,GO:0006930,GO:0008076,GO:0030027,GO:0030041,GO:0030426,GO:0030427,GO:0030516,GO:0030833,GO:0030838,GO:0030863,GO:0030864,GO:0031532,GO:0043197,GO:0043231,GO:0045296,GO:0045987,GO:0048041,GO:0048812,GO:0048870,GO:0051015,GO:0061024,GO:…	ruffle|podosome|protein binding|profilin binding|cytoplasm|Golgi apparatus|cytosol|cytoskeleton|actin filament|plasma membrane|clathrin-coated pit|focal adhesion|cell cortex|intracellular protein transport|receptor-mediated endocytosis|substrate-dependent cell migration, cell extension|voltage-gated potassium channel complex|lamellipodium|actin filament polymerization|growth cone|site of polarize…	hsa04530,hsa05100,hsa05130,hsa05131,hsa05205	Tight junction|Bacterial invasion of epithelial cells|Pathogenic Escherichia coli infection|Shigellosis|Proteoglycans in cancer
AGPAT2	3831.23	0.0805926	-14.1726	0.453065	-1.14221	1.35304e-45	6.64325e-44	Down	179.873	182.803	187.192	101.72	99.8837	104.048	10555	1-acylglycerol-3-phosphate O-acyltransferase 2	GO:0001819,GO:0001961,GO:0003841,GO:0005783,GO:0005789,GO:0005886,GO:0006644,GO:0006654,GO:0008544,GO:0016021,GO:0016024,GO:0035579,GO:0042493,GO:0043312	positive regulation of cytokine production|positive regulation of cytokine-mediated signaling pathway|1-acylglycerol-3-phosphate O-acyltransferase activity|endoplasmic reticulum|endoplasmic reticulum membrane|plasma membrane|phospholipid metabolic process|phosphatidic acid biosynthetic process|epidermis development|integral component of membrane|CDP-diacylglycerol biosynthetic process|specific gr…	hsa00561,hsa00564,hsa04072,hsa04975	Glycerolipid metabolism|Glycerophospholipid metabolism|Phospholipase D signaling pathway|Fat digestion and absorption
MUC13	4151.03	0.105029	-11.4267	0.435234	-1.20014	3.07548e-30	6.86144e-29	Down	106.758	96.2126	120.686	56.1236	57.4663	59.3895	56667	mucin 13, cell surface associated	GO:0002223,GO:0005615,GO:0005796,GO:0005829,GO:0005886,GO:0016021,GO:0016266,GO:0016324,GO:0030277,GO:0042803	stimulatory C-type lectin receptor signaling pathway|extracellular space|Golgi lumen|cytosol|plasma membrane|integral component of membrane|O-glycan processing|apical plasma membrane|maintenance of gastrointestinal epithelium|protein homodimerization activity
LGALS4	1701.58	0.094634	-11.9791	0.455767	-1.13363	4.57117e-33	1.23984e-31	Down	110.752	120.604	104.141	59.8927	62.6677	64.981	3960	galectin 4	GO:0005515,GO:0005615,GO:0005829,GO:0005886,GO:0007155,GO:0016936,GO:0030246,GO:0062023	protein binding|extracellular space|cytosol|plasma membrane|cell adhesion|galactoside binding|carbohydrate binding|collagen-containing extracellular matrix
TGM2	2344.98	0.141786	-9.75056	0.383556	-1.38249	1.83461e-22	2.51591e-21	Down	35.0605	37.898	31.2806	16.282	19.7968	12.9164	7052	transglutaminase 2	GO:0001974,GO:0003810,GO:0005515,GO:0005525,GO:0005739,GO:0005783,GO:0005829,GO:0005886,GO:0005925,GO:0018149,GO:0018153,GO:0018215,GO:0019904,GO:0031226,GO:0032471,GO:0042802,GO:0043065,GO:0043123,GO:0043277,GO:0045785,GO:0046872,GO:0048661,GO:0050729,GO:0051482,GO:0051561,GO:0060445,GO:0060662,GO:0062023,GO:0070062	blood vessel remodeling|protein-glutamine gamma-glutamyltransferase activity|protein binding|GTP binding|mitochondrion|endoplasmic reticulum|cytosol|plasma membrane|focal adhesion|peptide cross-linking|isopeptide cross-linking via N6-(L-isoglutamyl)-L-lysine|protein phosphopantetheinylation|protein domain specific binding|intrinsic component of plasma membrane|negative regulation of endoplasmic r…	hsa05016	Huntington disease
LRRC8E	520.794	0.156916	-6.60979	0.487278	-1.03718	3.84868e-11	2.14129e-10	Down	8.16275	6.87182	9.71605	5.27492	4.21153	5.31534	80131	leucine rich repeat containing 8 VRAC subunit E	GO:0005225,GO:0005515,GO:0005737,GO:0005789,GO:0005886,GO:0005887,GO:0015698,GO:0015810,GO:0034702,GO:0055085,GO:0071470,GO:0098656	volume-sensitive anion channel activity|protein binding|cytoplasm|endoplasmic reticulum membrane|plasma membrane|integral component of plasma membrane|inorganic anion transport|aspartate transmembrane transport|ion channel complex|transmembrane transport|cellular response to osmotic stress|anion transmembrane transport
IFNGR2	2340.88	0.0912612	-11.895	0.471211	-1.08556	1.25583e-32	3.30594e-31	Down	69.5414	78.7663	76.0359	43.3416	43.8038	42.5276	3460	interferon gamma receptor 2	GO:0000139,GO:0004896,GO:0004906,GO:0005515,GO:0005783,GO:0005789,GO:0005886,GO:0005887,GO:0007166,GO:0009615,GO:0016021,GO:0019221,GO:0030659,GO:0060333,GO:0060334	Golgi membrane|cytokine receptor activity|interferon-gamma receptor activity|protein binding|endoplasmic reticulum|endoplasmic reticulum membrane|plasma membrane|integral component of plasma membrane|cell surface receptor signaling pathway|response to virus|integral component of membrane|cytokine-mediated signaling pathway|cytoplasmic vesicle membrane|interferon-gamma-mediated signaling pathway|r…	hsa04060,hsa04066,hsa04217,hsa04380,hsa04630,hsa04650,hsa04658,hsa04659,hsa05140,hsa05142,hsa05145,hsa05152,hsa05164,hsa05168,hsa05200,hsa05235,hsa05321	Cytokine-cytokine receptor interaction|HIF-1 signaling pathway|Necroptosis|Osteoclast differentiation|JAK-STAT signaling pathway|Natural killer cell mediated cytotoxicity|Th1 and Th2 cell differentiation|Th17 cell differentiation|Leishmaniasis|Chagas disease|Toxoplasmosis|Tuberculosis|Influenza A|Herpes simplex virus 1 infection|Pathways in cancer|PD-L1 expression and PD-1 checkpoint pathway in c…
DMBT1	1485.75	0.153243	-7.53552	0.449138	-1.15477	4.86389e-14	3.51795e-13	Down	15.3873	10.5749	14.3222	6.65338	6.68116	8.89958	1755	deleted in malignant brain tumors 1	GO:0005044,GO:0005515,GO:0005576,GO:0005615,GO:0005737,GO:0006897,GO:0006952,GO:0007275,GO:0015031,GO:0016032,GO:0019898,GO:0030670,GO:0030855,GO:0031012,GO:0035375,GO:0038187,GO:0042494,GO:0042589,GO:0043152,GO:0044267,GO:0045087,GO:0048306,GO:0050829,GO:0050830,GO:0050840,GO:0051607,GO:0070062	scavenger receptor activity|protein binding|extracellular region|extracellular space|cytoplasm|endocytosis|defense response|multicellular organism development|protein transport|viral process|extrinsic component of membrane|phagocytic vesicle membrane|epithelial cell differentiation|extracellular matrix|zymogen binding|pattern recognition receptor activity|detection of bacterial lipoprotein|zymoge…	hsa04970	Salivary secretion
PORCN	294.701	0.162823	-6.55355	0.477289	-1.06707	5.61843e-11	3.06632e-10	Down	10.5533	7.94364	10.2858	5.17073	6.24791	5.45146	64840	porcupine O-acyltransferase	GO:0005783,GO:0005789,GO:0006497,GO:0009100,GO:0016020,GO:0016055,GO:0016746,GO:0017147,GO:0018345,GO:0030176,GO:0030258,GO:0032281,GO:0045234,GO:0060070,GO:0061355,GO:0098978,GO:0099072,GO:1990698	endoplasmic reticulum|endoplasmic reticulum membrane|protein lipidation|glycoprotein metabolic process|membrane|Wnt signaling pathway|transferase activity, transferring acyl groups|Wnt-protein binding|protein palmitoylation|integral component of endoplasmic reticulum membrane|lipid modification|AMPA glutamate receptor complex|protein palmitoleylation|canonical Wnt signaling pathway|Wnt protein se…	hsa04310	Wnt signaling pathway
PRF1	481.594	0.163068	-7.10076	0.448163	-1.15791	1.24076e-12	7.8959e-12	Down	12.998	14.5442	15.3195	8.96691	8.68401	5.91265	5551	perforin 1	GO:0001771,GO:0001913,GO:0002357,GO:0002418,GO:0005509,GO:0005515,GO:0005576,GO:0005829,GO:0005886,GO:0006915,GO:0006968,GO:0016020,GO:0016021,GO:0019835,GO:0022829,GO:0031904,GO:0042802,GO:0044194,GO:0051260,GO:0051607,GO:0051712,GO:0055085	immunological synapse formation|T cell mediated cytotoxicity|defense response to tumor cell|immune response to tumor cell|calcium ion binding|protein binding|extracellular region|cytosol|plasma membrane|apoptotic process|cellular defense response|membrane|integral component of membrane|cytolysis|wide pore channel activity|endosome lumen|identical protein binding|cytolytic granule|protein homoolig…	hsa04210,hsa04650,hsa04940,hsa05320,hsa05330,hsa05332,hsa05416	Apoptosis|Natural killer cell mediated cytotoxicity|Type I diabetes mellitus|Autoimmune thyroid disease|Allograft rejection|Graft-versus-host disease|Viral myocarditis
COQ10B	667.095	0.108616	-10.94	0.438834	-1.18825	7.42166e-28	1.39446e-26	Down	22.7567	22.6207	23.9136	12.6467	12.3366	12.3236	80219	coenzyme Q10B	GO:0005739,GO:0005743,GO:0006744,GO:0045333,GO:0048039	mitochondrion|mitochondrial inner membrane|ubiquinone biosynthetic process|cellular respiration|ubiquinone binding
SAMHD1	1089.38	0.0985444	14.0652	2.61361	1.38604	6.21709e-45	2.96591e-43	Up	5.54228	5.36044	5.38798	16.7108	16.9457	18.5865	25939	SAM and HD domain containing deoxynucleoside triphosphate triphosphohydrolase 1	GO:0000724,GO:0003676,GO:0003697,GO:0003723,GO:0004540,GO:0005515,GO:0005525,GO:0005634,GO:0005654,GO:0005886,GO:0006203,GO:0006955,GO:0006974,GO:0008270,GO:0008832,GO:0009264,GO:0016032,GO:0016446,GO:0016793,GO:0032567,GO:0035861,GO:0042802,GO:0045088,GO:0046061,GO:0051289,GO:0051607,GO:0060337,GO:0060339,GO:0090501,GO:0097197,GO:0110025	double-strand break repair via homologous recombination|nucleic acid binding|single-stranded DNA binding|RNA binding|ribonuclease activity|protein binding|GTP binding|nucleus|nucleoplasm|plasma membrane|dGTP catabolic process|immune response|cellular response to DNA damage stimulus|zinc ion binding|dGTPase activity|deoxyribonucleotide catabolic process|viral process|somatic hypermutation of immun…	hsa05170	Human immunodeficiency virus 1 infection
KNOP1	746.099	0.106172	9.65505	2.0351	1.0251	4.67932e-22	6.24512e-21	Up	3.47183	3.63385	3.85861	9.10691	9.0378	9.22723	400506	lysine rich nucleolar protein 1	GO:0003723,GO:0005515,GO:0005730	RNA binding|protein binding|nucleolus
RPP25	922.567	0.128746	10.1096	2.46498	1.30158	5.00769e-24	7.55252e-23	Up	10.747	14.6667	11.069	36.7572	34.823	38.6887	54913	ribonuclease P and MRP subunit p25	GO:0000172,GO:0001682,GO:0003723,GO:0004526,GO:0005515,GO:0005654,GO:0005730,GO:0006364,GO:0030681,GO:0033204,GO:0034451,GO:0090502	ribonuclease MRP complex|tRNA 5'-leader removal|RNA binding|ribonuclease P activity|protein binding|nucleoplasm|nucleolus|rRNA processing|multimeric ribonuclease P complex|ribonuclease P RNA binding|centriolar satellite|RNA phosphodiester bond hydrolysis, endonucleolytic	hsa03008,hsa03013	Ribosome biogenesis in eukaryotes|RNA transport
GOLT1B	1075.96	0.108006	-10.5634	0.453475	-1.1409	4.40544e-26	7.60801e-25	Down	22.2686	22.1519	25.499	12.5268	13.5235	12.8693	51026	golgi transport 1B	GO:0000139,GO:0005515,GO:0005783,GO:0015031,GO:0016020,GO:0016021,GO:0016192,GO:0032991,GO:0043123	Golgi membrane|protein binding|endoplasmic reticulum|protein transport|membrane|integral component of membrane|vesicle-mediated transport|protein-containing complex|positive regulation of I-kappaB kinase/NF-kappaB signaling
HLA-C	383.268	0.150932	-7.11526	0.475027	-1.07392	1.11705e-12	7.14582e-12	Down	15.9678	18.1152	20.207	11.5164	10.9897	9.14296	3107	major histocompatibility complex, class I, C	GO:0000139,GO:0002250,GO:0002474,GO:0002479,GO:0002480,GO:0002486,GO:0005515,GO:0005783,GO:0005794,GO:0005886,GO:0005887,GO:0006955,GO:0009986,GO:0012507,GO:0016020,GO:0016032,GO:0030667,GO:0030670,GO:0031901,GO:0042605,GO:0042612,GO:0043312,GO:0046977,GO:0050776,GO:0055038,GO:0060333,GO:0060337,GO:0070062,GO:0071556	Golgi membrane|adaptive immune response|antigen processing and presentation of peptide antigen via MHC class I|antigen processing and presentation of exogenous peptide antigen via MHC class I, TAP-dependent|antigen processing and presentation of exogenous peptide antigen via MHC class I, TAP-independent|antigen processing and presentation of endogenous peptide antigen via MHC class I via ER pathw…	hsa04144,hsa04145,hsa04218,hsa04514,hsa04612,hsa04650,hsa04940,hsa05163,hsa05165,hsa05166,hsa05167,hsa05168,hsa05169,hsa05170,hsa05203,hsa05320,hsa05330,hsa05332,hsa05416	Endocytosis|Phagosome|Cellular senescence|Cell adhesion molecules|Antigen processing and presentation|Natural killer cell mediated cytotoxicity|Type I diabetes mellitus|Human cytomegalovirus infection|Human papillomavirus infection|Human T-cell leukemia virus 1 infection|Kaposi sarcoma-associated herpesvirus infection|Herpes simplex virus 1 infection|Epstein-Barr virus infection|Human immunodefic…
WDFY1	2360.34	0.112636	-9.04604	0.493488	-1.01891	1.48246e-19	1.67172e-18	Down	37.1136	32.7216	40.7009	20.8707	21.5234	24.6031	57590	WD repeat and FYVE domain containing 1	GO:0005515,GO:0005545,GO:0005634,GO:0005769,GO:0005829,GO:0008270,GO:0034141,GO:0034145	protein binding|1-phosphatidylinositol binding|nucleus|early endosome|cytosol|zinc ion binding|positive regulation of toll-like receptor 3 signaling pathway|positive regulation of toll-like receptor 4 signaling pathway
DAB2	2260.02	0.101081	9.98515	2.01294	1.0093	1.77029e-23	2.58585e-22	Up	17.8882	17.6347	20.1255	43.6367	44.0135	49.872	1601	DAB adaptor protein 2	GO:0000122,GO:0001650,GO:0001934,GO:0005515,GO:0005737,GO:0005765,GO:0005829,GO:0005886,GO:0005905,GO:0005925,GO:0006898,GO:0006915,GO:0007229,GO:0007275,GO:0008022,GO:0010718,GO:0010862,GO:0015031,GO:0016055,GO:0030136,GO:0030335,GO:0030511,GO:0030665,GO:0032091,GO:0032436,GO:0035026,GO:0035615,GO:0038024,GO:0043066,GO:0043231,GO:0045807,GO:0045944,GO:0046332,GO:0060391,GO:0060766,GO:0061024,GO:…	negative regulation of transcription by RNA polymerase II|fibrillar center|positive regulation of protein phosphorylation|protein binding|cytoplasm|lysosomal membrane|cytosol|plasma membrane|clathrin-coated pit|focal adhesion|receptor-mediated endocytosis|apoptotic process|integrin-mediated signaling pathway|multicellular organism development|protein C-terminus binding|positive regulation of epit…	hsa04144	Endocytosis
TCF25	901.484	0.109311	9.5907	2.0682	1.04837	8.74929e-22	1.1517e-20	Up	10.0343	10.4354	8.51332	24.0973	25.2662	24.1593	22980	transcription factor 25	GO:0000122,GO:0003677,GO:0003714,GO:0005515,GO:0005634,GO:0007507,GO:1990112	negative regulation of transcription by RNA polymerase II|DNA binding|transcription corepressor activity|protein binding|nucleus|heart development|RQC complex
ING1	736.235	0.107927	-10.3189	0.462111	-1.11369	5.78653e-25	9.28952e-24	Down	12.6373	13.7576	13.1158	7.73791	7.03747	7.61613	3621	inhibitor of growth family member 1	GO:0005515,GO:0005634,GO:0007049,GO:0008285,GO:0010941,GO:0030308,GO:0035064,GO:0045893,GO:0046872	protein binding|nucleus|cell cycle|negative regulation of cell population proliferation|regulation of cell death|negative regulation of cell growth|methylated histone binding|positive regulation of transcription, DNA-templated|metal ion binding
SMC2	656.158	0.120521	10.2082	2.34617	1.23031	1.82151e-24	2.82312e-23	Up	2.29547	2.51881	2.34179	6.97449	6.11346	7.50436	10592	structural maintenance of chromosomes 2	GO:0000228,GO:0000793,GO:0000796,GO:0003682,GO:0003697,GO:0005515,GO:0005524,GO:0005634,GO:0005654,GO:0005730,GO:0005737,GO:0005829,GO:0007076,GO:0010032,GO:0045132,GO:0051301,GO:0051383,GO:0070062	nuclear chromosome|condensed chromosome|condensin complex|chromatin binding|single-stranded DNA binding|protein binding|ATP binding|nucleus|nucleoplasm|nucleolus|cytoplasm|cytosol|mitotic chromosome condensation|meiotic chromosome condensation|meiotic chromosome segregation|cell division|kinetochore organization|extracellular exosome
GAL3ST4	148.911	0.183527	5.68729	2.06161	1.04377	1.29074e-08	5.45362e-08	Up	2.19699	2.24943	2.07112	5.6432	5.91427	4.93246	79690	galactose-3-O-sulfotransferase 4	GO:0001733,GO:0006790,GO:0007267,GO:0008146,GO:0009100,GO:0009101,GO:0009247,GO:0009311,GO:0016020,GO:0016021,GO:0030166,GO:0032580,GO:0050656,GO:0050694,GO:0050698,GO:0070062	galactosylceramide sulfotransferase activity|sulfur compound metabolic process|cell-cell signaling|sulfotransferase activity|glycoprotein metabolic process|glycoprotein biosynthetic process|glycolipid biosynthetic process|oligosaccharide metabolic process|membrane|integral component of membrane|proteoglycan biosynthetic process|Golgi cisterna membrane|3'-phosphoadenosine 5'-phosphosulfate binding…
SURF6	1043.09	0.11184	9.78044	2.13442	1.09384	1.36614e-22	1.90059e-21	Up	8.92274	9.1652	7.2678	21.7684	22.9373	21.6658	6838	surfeit 6	GO:0001652,GO:0003677,GO:0003723,GO:0005515,GO:0005654,GO:0005694,GO:0005730,GO:0042273,GO:0042274	granular component|DNA binding|RNA binding|protein binding|nucleoplasm|chromosome|nucleolus|ribosomal large subunit biogenesis|ribosomal small subunit biogenesis
CPSF3	745.234	0.142868	7.69411	2.14242	1.09924	1.4248e-14	1.08049e-13	Up	9.44733	13.3976	9.73074	30.5272	28.6828	26.3079	51692	cleavage and polyadenylation specific factor 3	GO:0000398,GO:0003723,GO:0004521,GO:0005515,GO:0005654,GO:0005847,GO:0006369,GO:0006378,GO:0006379,GO:0006398,GO:0006406,GO:0008409,GO:0031124,GO:0046872,GO:0090502	mRNA splicing, via spliceosome|RNA binding|endoribonuclease activity|protein binding|nucleoplasm|mRNA cleavage and polyadenylation specificity factor complex|termination of RNA polymerase II transcription|mRNA polyadenylation|mRNA cleavage|mRNA 3'-end processing by stem-loop binding and cleavage|mRNA export from nucleus|5'-3' exonuclease activity|mRNA 3'-end processing|metal ion binding|RNA phosp…	hsa03015	mRNA surveillance pathway
ZNF783	332.269	0.147128	6.80866	2.00243	1.00175	9.85099e-12	5.82017e-11	Up	2.95481	2.47378	2.42485	6.79382	6.71275	5.78414	100289678	zinc finger family member 783	GO:0000978,GO:0003700,GO:0005515,GO:0005634,GO:0006357	RNA polymerase II cis-regulatory region sequence-specific DNA binding|DNA-binding transcription factor activity|protein binding|nucleus|regulation of transcription by RNA polymerase II	hsa05168	Herpes simplex virus 1 infection
QTRT2	545.383	0.122895	8.70548	2.09923	1.06986	3.16223e-18	3.24744e-17	Up	4.93327	5.10415	4.16993	11.4593	12.964	12.1728	79691	queuine tRNA-ribosyltransferase accessory subunit 2	GO:0005737,GO:0005739,GO:0005741,GO:0006400,GO:0008479,GO:0032991,GO:0042803,GO:0046872,GO:0046982,GO:0101030	cytoplasm|mitochondrion|mitochondrial outer membrane|tRNA modification|queuine tRNA-ribosyltransferase activity|protein-containing complex|protein homodimerization activity|metal ion binding|protein heterodimerization activity|tRNA-guanine transglycosylation
HEG1	1481.98	0.165529	-6.81524	0.457513	-1.12812	9.41078e-12	5.56742e-11	Down	10.7956	8.81186	15.0148	6.27995	6.08483	7.11042	57493	heart development protein with EGF like domains 1	GO:0001570,GO:0001701,GO:0001886,GO:0001945,GO:0003017,GO:0003209,GO:0003222,GO:0003281,GO:0005509,GO:0005515,GO:0005576,GO:0005911,GO:0007043,GO:0007507,GO:0009791,GO:0009897,GO:0016021,GO:0030324,GO:0035024,GO:0035264,GO:0048845,GO:0050878,GO:0055017,GO:0060039,GO:0090271,GO:1902414,GO:1905709,GO:2000299	vasculogenesis|in utero embryonic development|endothelial cell morphogenesis|lymph vessel development|lymph circulation|cardiac atrium morphogenesis|ventricular trabecula myocardium morphogenesis|ventricular septum development|calcium ion binding|protein binding|extracellular region|cell-cell junction|cell-cell junction assembly|heart development|post-embryonic development|external side of plasma…
S100A6	35865.8	0.103141	-11.3176	0.44525	-1.16731	1.07349e-29	2.30329e-28	Down	5830.64	6850.2	5768	3585.35	3434.82	3043.28	6277	S100 calcium binding protein A6	GO:0001726,GO:0005509,GO:0005515,GO:0005523,GO:0005576,GO:0005634,GO:0005635,GO:0005737,GO:0005829,GO:0005886,GO:0007165,GO:0007409,GO:0008270,GO:0015075,GO:0031234,GO:0034220,GO:0042803,GO:0044548,GO:0048146,GO:0048306,GO:0048471,GO:0062023,GO:0070062	ruffle|calcium ion binding|protein binding|tropomyosin binding|extracellular region|nucleus|nuclear envelope|cytoplasm|cytosol|plasma membrane|signal transduction|axonogenesis|zinc ion binding|ion transmembrane transporter activity|extrinsic component of cytoplasmic side of plasma membrane|ion transmembrane transport|protein homodimerization activity|S100 protein binding|positive regulation of fi…
GOLGA2	2449.71	0.102577	-13.8976	0.372272	-1.42557	6.54943e-44	3.01745e-42	Down	48.4132	40.3471	43.2705	18.6812	21.0462	20.6028	2801	golgin A2	GO:0000137,GO:0000139,GO:0000922,GO:0005515,GO:0005794,GO:0005801,GO:0005874,GO:0006486,GO:0006888,GO:0007020,GO:0007030,GO:0007098,GO:0008017,GO:0008356,GO:0010507,GO:0015031,GO:0019901,GO:0019905,GO:0030134,GO:0032091,GO:0032580,GO:0033116,GO:0042802,GO:0045296,GO:0048208,GO:0051225,GO:0051289,GO:0060050,GO:0061676,GO:0072686,GO:0090161,GO:0090166,GO:0090306,GO:0090307,GO:1904668	Golgi cis cisterna|Golgi membrane|spindle pole|protein binding|Golgi apparatus|cis-Golgi network|microtubule|protein glycosylation|endoplasmic reticulum to Golgi vesicle-mediated transport|microtubule nucleation|Golgi organization|centrosome cycle|microtubule binding|asymmetric cell division|negative regulation of autophagy|protein transport|protein kinase binding|syntaxin binding|COPII-coated ER…
CCNE2	268.066	0.150698	6.74661	2.02328	1.0167	1.51339e-11	8.75309e-11	Up	2.15664	2.74925	2.57756	5.88299	6.12544	6.56502	9134	cyclin E2	GO:0000079,GO:0000082,GO:0000307,GO:0000723,GO:0005515,GO:0005634,GO:0005654,GO:0005737,GO:0005813,GO:0005829,GO:0006270,GO:0007129,GO:0016538,GO:0019901,GO:0044772,GO:0051301,GO:0097134,GO:0097135,GO:1903827	regulation of cyclin-dependent protein serine/threonine kinase activity|G1/S transition of mitotic cell cycle|cyclin-dependent protein kinase holoenzyme complex|telomere maintenance|protein binding|nucleus|nucleoplasm|cytoplasm|centrosome|cytosol|DNA replication initiation|homologous chromosome pairing at meiosis|cyclin-dependent protein serine/threonine kinase regulator activity|protein kinase b…	hsa04110,hsa04114,hsa04115,hsa04151,hsa04218,hsa04934,hsa05161,hsa05162,hsa05165,hsa05166,hsa05169,hsa05200,hsa05203,hsa05206,hsa05215,hsa05222,hsa05226	Cell cycle|Oocyte meiosis|p53 signaling pathway|PI3K-Akt signaling pathway|Cellular senescence|Cushing syndrome|Hepatitis B|Measles|Human papillomavirus infection|Human T-cell leukemia virus 1 infection|Epstein-Barr virus infection|Pathways in cancer|Viral carcinogenesis|MicroRNAs in cancer|Prostate cancer|Small cell lung cancer|Gastric cancer
MAT2A	1697.02	0.116009	13.3651	2.92913	1.55047	9.66442e-41	3.80162e-39	Up	16.806	14.0709	18.5269	59.9955	58.8519	58.7565	4144	methionine adenosyltransferase 2A	GO:0004478,GO:0005515,GO:0005524,GO:0005829,GO:0006556,GO:0006730,GO:0032259,GO:0034214,GO:0042802,GO:0046872,GO:0048269,GO:0051291,GO:1990830	methionine adenosyltransferase activity|protein binding|ATP binding|cytosol|S-adenosylmethionine biosynthetic process|one-carbon metabolic process|methylation|protein hexamerization|identical protein binding|metal ion binding|methionine adenosyltransferase complex|protein heterooligomerization|cellular response to leukemia inhibitory factor	hsa00270	Cysteine and methionine metabolism
TP53I3	496.826	0.147828	7.29616	2.11195	1.07858	2.96091e-13	1.99406e-12	Up	13.5976	15.7004	11.6053	40.3308	33.4066	32.1145	9540	tumor protein p53 inducible protein 3	GO:0003960,GO:0005829,GO:0006739,GO:0042803,GO:0042981,GO:0048038,GO:0055114,GO:0070402	NADPH:quinone reductase activity|cytosol|NADP metabolic process|protein homodimerization activity|regulation of apoptotic process|quinone binding|oxidation-reduction process|NADPH binding	hsa04115	p53 signaling pathway
SH3YL1	612.829	0.11187	-9.11818	0.4931	-1.02005	7.63981e-20	8.82218e-19	Down	20.2865	22.5032	21.6263	12.3872	12.9158	13.6607	26751	SH3 and SYLF domain containing 1	GO:0005515,GO:0006661,GO:0019902,GO:0032587,GO:0035091	protein binding|phosphatidylinositol biosynthetic process|phosphatase binding|ruffle membrane|phosphatidylinositol binding
DDX39A	1155.64	0.101432	10.851	2.14449	1.10063	1.97305e-27	3.66117e-26	Up	21.3157	24.2158	22.0119	59.5963	55.9188	62.1431	10212	DExD-box helicase 39A	GO:0000398,GO:0003723,GO:0003724,GO:0005515,GO:0005524,GO:0005634,GO:0005654,GO:0005737,GO:0006405,GO:0006406,GO:0016020,GO:0016607,GO:0016887,GO:0031124,GO:0042802	mRNA splicing, via spliceosome|RNA binding|RNA helicase activity|protein binding|ATP binding|nucleus|nucleoplasm|cytoplasm|RNA export from nucleus|mRNA export from nucleus|membrane|nuclear speck|ATPase activity|mRNA 3'-end processing|identical protein binding
CERS5	1183.82	0.123067	-8.4185	0.487665	-1.03604	3.81323e-17	3.57238e-16	Down	25.9198	25.3271	21.1269	15.6288	14.9851	12.6422	91012	ceramide synthase 5	GO:0003677,GO:0005783,GO:0005789,GO:0016021,GO:0016410,GO:0030148,GO:0046513,GO:0050291	DNA binding|endoplasmic reticulum|endoplasmic reticulum membrane|integral component of membrane|N-acyltransferase activity|sphingolipid biosynthetic process|ceramide biosynthetic process|sphingosine N-acyltransferase activity	hsa00600,hsa04071	Sphingolipid metabolism|Sphingolipid signaling pathway
RRP7A	1556.16	0.125905	9.97835	2.38886	1.25632	1.89596e-23	2.7602e-22	Up	8.48287	10.9911	7.87434	28.185	26.3234	25.5353	27341	ribosomal RNA processing 7 homolog A	GO:0000028,GO:0001825,GO:0003723,GO:0005515,GO:0005654,GO:0005737,GO:0006364,GO:0032545,GO:0034456	ribosomal small subunit assembly|blastocyst formation|RNA binding|protein binding|nucleoplasm|cytoplasm|rRNA processing|CURI complex|UTP-C complex	hsa03008	Ribosome biogenesis in eukaryotes
PLEKHM1	924.627	0.124398	-9.86347	0.427206	-1.227	5.99431e-23	8.48857e-22	Down	10.912	9.20695	11.9745	5.55501	5.7769	5.50116	9842	pleckstrin homology and RUN domain containing M1	GO:0005730,GO:0005765,GO:0006914,GO:0010008,GO:0015031,GO:0032418,GO:0035556,GO:0043231,GO:0045780,GO:0046872,GO:1900029	nucleolus|lysosomal membrane|autophagy|endosome membrane|protein transport|lysosome localization|intracellular signal transduction|intracellular membrane-bounded organelle|positive regulation of bone resorption|metal ion binding|positive regulation of ruffle assembly	hsa05132	Salmonella infection
MAN1A1	1297.36	0.143682	-8.09733	0.446446	-1.16344	5.61766e-16	4.79229e-15	Down	15.4953	16.7765	22.2466	8.97064	9.85079	11.0877	4121	mannosidase alpha class 1A member 1	GO:0000139,GO:0004571,GO:0005509,GO:0005783,GO:0005793,GO:0005794,GO:0005829,GO:0005975,GO:0006486,GO:0006491,GO:0015923,GO:0016020,GO:0016021,GO:0030433,GO:0031410,GO:0045047,GO:0070062,GO:1904381,GO:1904382	Golgi membrane|mannosyl-oligosaccharide 1,2-alpha-mannosidase activity|calcium ion binding|endoplasmic reticulum|endoplasmic reticulum-Golgi intermediate compartment|Golgi apparatus|cytosol|carbohydrate metabolic process|protein glycosylation|N-glycan processing|mannosidase activity|membrane|integral component of membrane|ubiquitin-dependent ERAD pathway|cytoplasmic vesicle|protein targeting to E…	hsa00510,hsa00513,hsa04141	N-Glycan biosynthesis|Various types of N-glycan biosynthesis|Protein processing in endoplasmic reticulum
THADA	550.966	0.11617	9.0959	2.08013	1.05667	9.381e-20	1.07406e-18	Up	2.73441	2.89278	2.6189	7.3748	6.7716	6.89	63892	THADA armadillo repeat containing	GO:0005515,GO:0005829,GO:0030488,GO:0032471,GO:0055088,GO:0098554,GO:1901895,GO:1990845	protein binding|cytosol|tRNA methylation|negative regulation of endoplasmic reticulum calcium ion concentration|lipid homeostasis|cytoplasmic side of endoplasmic reticulum membrane|negative regulation of ATPase-coupled calcium transmembrane transporter activity|adaptive thermogenesis
HNRNPU	8952.86	0.106458	10.9973	2.2513	1.17076	3.93568e-28	7.53154e-27	Up	40.2572	39.6252	49.3084	115.211	116.767	125.228	3192	heterogeneous nuclear ribonucleoprotein U	GO:0000122,GO:0000228,GO:0000381,GO:0000398,GO:0000776,GO:0000777,GO:0000922,GO:0000978,GO:0000993,GO:0001097,GO:0001649,GO:0003677,GO:0003682,GO:0003690,GO:0003697,GO:0003714,GO:0003723,GO:0003725,GO:0003727,GO:0003730,GO:0003779,GO:0005515,GO:0005524,GO:0005634,GO:0005654,GO:0005697,GO:0005813,GO:0006325,GO:0006396,GO:0007049,GO:0007346,GO:0008143,GO:0009048,GO:0009986,GO:0016020,GO:0016032,GO:…	negative regulation of transcription by RNA polymerase II|nuclear chromosome|regulation of alternative mRNA splicing, via spliceosome|mRNA splicing, via spliceosome|kinetochore|condensed chromosome kinetochore|spindle pole|RNA polymerase II cis-regulatory region sequence-specific DNA binding|RNA polymerase II complex binding|TFIIH-class transcription factor complex binding|osteoblast differentiat…	hsa03040	Spliceosome
COMMD4	604.137	0.137267	8.79763	2.30956	1.20762	1.3974e-18	1.4756e-17	Up	19.4219	21.3269	14.7622	54.2848	51.4433	51.454	54939	COMM domain containing 4	GO:0005515,GO:0005634,GO:0005737,GO:0005829,GO:0005886,GO:0043231	protein binding|nucleus|cytoplasm|cytosol|plasma membrane|intracellular membrane-bounded organelle
RPL7L1	2061.22	0.107447	10.0349	2.11142	1.07821	1.0707e-23	1.57946e-22	Up	17.5432	21.6537	16.9086	48.754	48.2647	48.2028	285855	ribosomal protein L7 like 1	GO:0000463,GO:0001825,GO:0003723,GO:0003735,GO:0005515,GO:0005730,GO:0022625	maturation of LSU-rRNA from tricistronic rRNA transcript (SSU-rRNA, 5.8S rRNA, LSU-rRNA)|blastocyst formation|RNA binding|structural constituent of ribosome|protein binding|nucleolus|cytosolic large ribosomal subunit
NUCB1	7476	0.0868527	-11.7178	0.493896	-1.01772	1.03353e-31	2.57961e-30	Down	221.098	207.53	194.316	125.688	130.676	120.931	4924	nucleobindin 1	GO:0001965,GO:0003677,GO:0005085,GO:0005509,GO:0005515,GO:0005615,GO:0005634,GO:0005769,GO:0005788,GO:0005791,GO:0005793,GO:0005798,GO:0005801,GO:0005802,GO:0007264,GO:0016020,GO:0032580,GO:0043687,GO:0044267,GO:0050790,GO:0070062,GO:0072718,GO:0090498,GO:0098547,GO:1903533	G-protein alpha-subunit binding|DNA binding|guanyl-nucleotide exchange factor activity|calcium ion binding|protein binding|extracellular space|nucleus|early endosome|endoplasmic reticulum lumen|rough endoplasmic reticulum|endoplasmic reticulum-Golgi intermediate compartment|Golgi-associated vesicle|cis-Golgi network|trans-Golgi network|small GTPase mediated signal transduction|membrane|Golgi cist…
SEPHS2	1689.26	0.149984	6.98339	2.06679	1.04739	2.88146e-12	1.77411e-11	Up	26.7484	33.1256	19.4102	65.8971	65.8122	69.027	22928	selenophosphate synthetase 2	GO:0001887,GO:0004756,GO:0005524,GO:0005575,GO:0005737,GO:0005829,GO:0016259,GO:0016260,GO:0016310,GO:0046872	selenium compound metabolic process|selenide, water dikinase activity|ATP binding|cellular_component|cytoplasm|cytosol|selenocysteine metabolic process|selenocysteine biosynthetic process|phosphorylation|metal ion binding	hsa00450	Selenocompound metabolism
SPHK2	419.115	0.146208	7.21905	2.07841	1.05548	5.23515e-13	3.45068e-12	Up	3.16002	4.19419	3.28318	8.95932	8.14042	10.0154	56848	sphingosine kinase 2	GO:0000786,GO:0001727,GO:0002367,GO:0003376,GO:0003951,GO:0005515,GO:0005524,GO:0005634,GO:0005654,GO:0005737,GO:0005739,GO:0005743,GO:0005765,GO:0005783,GO:0005829,GO:0006665,GO:0006669,GO:0006670,GO:0008481,GO:0016020,GO:0016310,GO:0017050,GO:0030148,GO:0030308,GO:0031064,GO:0031267,GO:0031493,GO:0032616,GO:0032635,GO:0032640,GO:0033008,GO:0038036,GO:0043065,GO:0043122,GO:0043231,GO:0043306,GO:…	nucleosome|lipid kinase activity|cytokine production involved in immune response|sphingosine-1-phosphate receptor signaling pathway|NAD+ kinase activity|protein binding|ATP binding|nucleus|nucleoplasm|cytoplasm|mitochondrion|mitochondrial inner membrane|lysosomal membrane|endoplasmic reticulum|cytosol|sphingolipid metabolic process|sphinganine-1-phosphate biosynthetic process|sphingosine metaboli…	hsa00600,hsa04020,hsa04071,hsa04072,hsa04370,hsa04371,hsa04666,hsa05152	Sphingolipid metabolism|Calcium signaling pathway|Sphingolipid signaling pathway|Phospholipase D signaling pathway|VEGF signaling pathway|Apelin signaling pathway|Fc gamma R-mediated phagocytosis|Tuberculosis
ZSWIM4	426.405	0.142385	-9.16882	0.404579	-1.30551	4.78244e-20	5.58977e-19	Down	6.53748	5.63676	7.34473	3.24741	3.11015	3.33406	65249	zinc finger SWIM-type containing 4	GO:0008270,GO:0031462,GO:1902667	zinc ion binding|Cul2-RING ubiquitin ligase complex|regulation of axon guidance
NAT10	1560.69	0.11272	8.92289	2.00804	1.00579	4.54287e-19	4.9406e-18	Up	14.9483	15.3056	11.8825	35.8769	34.5165	33.3127	55226	N-acetyltransferase 10	GO:0000049,GO:0000154,GO:0000781,GO:0003723,GO:0005515,GO:0005524,GO:0005634,GO:0005654,GO:0005697,GO:0005730,GO:0006473,GO:0008080,GO:0010824,GO:0016020,GO:0030496,GO:0032211,GO:0045727,GO:0051391,GO:0070182,GO:0106162,GO:1904812,GO:1990883	tRNA binding|rRNA modification|chromosome, telomeric region|RNA binding|protein binding|ATP binding|nucleus|nucleoplasm|telomerase holoenzyme complex|nucleolus|protein acetylation|N-acetyltransferase activity|regulation of centrosome duplication|membrane|midbody|negative regulation of telomere maintenance via telomerase|positive regulation of translation|tRNA acetylation|DNA polymerase binding|mR…	hsa03008	Ribosome biogenesis in eukaryotes
C12orf76	141.385	0.192365	-6.71363	0.408536	-1.29147	1.89842e-11	1.08757e-10	Down	5.77492	6.18356	6.26724	3.53777	2.79894	2.79922	400073	chromosome 12 open reading frame 76
REEP6	658.701	0.128354	-10.2599	0.401396	-1.3169	1.0684e-24	1.69096e-23	Down	35.3839	39.4197	30.4571	16.1659	18.8915	16.7661	92840	receptor accessory protein 6	GO:0001917,GO:0005515,GO:0005634,GO:0005783,GO:0005789,GO:0007029,GO:0016021,GO:0030665,GO:0032386,GO:0050908	photoreceptor inner segment|protein binding|nucleus|endoplasmic reticulum|endoplasmic reticulum membrane|endoplasmic reticulum organization|integral component of membrane|clathrin-coated vesicle membrane|regulation of intracellular transport|detection of light stimulus involved in visual perception
LRP8	2658.69	0.0940145	-11.1518	0.483493	-1.04843	7.01433e-29	1.40632e-27	Down	24.5089	22.9495	25.2956	13.717	15.3941	14.0642	7804	LDL receptor related protein 8	GO:0001523,GO:0001540,GO:0004888,GO:0005041,GO:0005509,GO:0005515,GO:0005615,GO:0005875,GO:0005886,GO:0005901,GO:0006508,GO:0006629,GO:0006897,GO:0007165,GO:0007268,GO:0008035,GO:0009986,GO:0014069,GO:0016020,GO:0016021,GO:0019221,GO:0019894,GO:0021517,GO:0021541,GO:0021819,GO:0030229,GO:0030424,GO:0030425,GO:0032793,GO:0034185,GO:0038024,GO:0038025,GO:0038026,GO:0042493,GO:0042981,GO:0043025,GO:…	retinoid metabolic process|amyloid-beta binding|transmembrane signaling receptor activity|low-density lipoprotein particle receptor activity|calcium ion binding|protein binding|extracellular space|microtubule associated complex|plasma membrane|caveola|proteolysis|lipid metabolic process|endocytosis|signal transduction|chemical synaptic transmission|high-density lipoprotein particle binding|cell s…
SLC7A11	652.605	0.15589	-8.8598	0.38391	-1.38116	8.016e-19	8.57228e-18	Down	4.95183	4.45854	6.17533	2.53675	2.74545	2.06558	23657	solute carrier family 7 member 11	GO:0003333,GO:0005515,GO:0005791,GO:0005856,GO:0005886,GO:0006749,GO:0006865,GO:0008542,GO:0009636,GO:0009986,GO:0014070,GO:0015179,GO:0015327,GO:0016021,GO:0021591,GO:0021756,GO:0030534,GO:0031526,GO:0033029,GO:0034599,GO:0034775,GO:0035094,GO:0042127,GO:0045177,GO:0048021,GO:0048286,GO:0050804,GO:0050807,GO:0050900,GO:0051223,GO:0051775,GO:0060173,GO:0070306,GO:0070527,GO:0090461,GO:0097449,GO:…	amino acid transmembrane transport|protein binding|rough endoplasmic reticulum|cytoskeleton|plasma membrane|glutathione metabolic process|amino acid transport|visual learning|response to toxic substance|cell surface|response to organic cyclic compound|L-amino acid transmembrane transporter activity|cystine:glutamate antiporter activity|integral component of membrane|ventricular system development…	hsa04216	Ferroptosis
ITPA	1090.34	0.123758	8.14886	2.0118	1.00848	3.67378e-16	3.16613e-15	Up	12.3134	15.5984	11.318	33.0808	32.2229	31.4293	3704	inosine triphosphatase	GO:0000166,GO:0005654,GO:0005737,GO:0005829,GO:0006193,GO:0006195,GO:0009143,GO:0009204,GO:0035529,GO:0035870,GO:0036218,GO:0042802,GO:0043231,GO:0046872,GO:0047429,GO:0051276	nucleotide binding|nucleoplasm|cytoplasm|cytosol|ITP catabolic process|purine nucleotide catabolic process|nucleoside triphosphate catabolic process|deoxyribonucleoside triphosphate catabolic process|NADH pyrophosphatase activity|dITP diphosphatase activity|dTTP diphosphatase activity|identical protein binding|intracellular membrane-bounded organelle|metal ion binding|nucleoside-triphosphate diph…	hsa00230,hsa00983	Purine metabolism|Drug metabolism - other enzymes
FABP5	2463.16	0.128534	8.50987	2.13437	1.09381	1.74128e-17	1.67804e-16	Up	123.027	151.437	100.866	323.626	339.074	318.807	2171	fatty acid binding protein 5	GO:0001972,GO:0005324,GO:0005504,GO:0005515,GO:0005576,GO:0005634,GO:0005654,GO:0005737,GO:0005829,GO:0005886,GO:0006006,GO:0006629,GO:0006656,GO:0008289,GO:0008544,GO:0010829,GO:0014069,GO:0015909,GO:0019433,GO:0030667,GO:0031392,GO:0035360,GO:0035578,GO:0042593,GO:0042802,GO:0043312,GO:0045202,GO:0051930,GO:0070062,GO:0099178,GO:0120162,GO:1990379	retinoic acid binding|long-chain fatty acid transporter activity|fatty acid binding|protein binding|extracellular region|nucleus|nucleoplasm|cytoplasm|cytosol|plasma membrane|glucose metabolic process|lipid metabolic process|phosphatidylcholine biosynthetic process|lipid binding|epidermis development|negative regulation of glucose transmembrane transport|postsynaptic density|long-chain fatty acid…	hsa03320	PPAR signaling pathway
UBLCP1	287.677	0.143359	7.72716	2.1551	1.10775	1.09972e-14	8.44921e-14	Up	4.29199	5.01321	4.19088	11.1865	12.3058	12.1992	134510	ubiquitin like domain containing CTD phosphatase 1	GO:0004722,GO:0005515,GO:0005634,GO:0005654,GO:0005730,GO:0006470,GO:0106306,GO:0106307	protein serine/threonine phosphatase activity|protein binding|nucleus|nucleoplasm|nucleolus|protein dephosphorylation|protein serine phosphatase activity|protein threonine phosphatase activity
SLPI	372.174	0.158153	-6.90364	0.469165	-1.09183	5.06856e-12	3.05499e-11	Down	46.7205	53.5018	36.9586	26.5103	28.5472	23.8635	6590	secretory leukocyte peptidase inhibitor	GO:0003677,GO:0003729,GO:0004866,GO:0004867,GO:0005515,GO:0005576,GO:0005615,GO:0005794,GO:0006955,GO:0010951,GO:0019731,GO:0019899,GO:0032091,GO:0032496,GO:0035580,GO:0035821,GO:0043312,GO:0045071,GO:0045087,GO:0062023,GO:0070062	DNA binding|mRNA binding|endopeptidase inhibitor activity|serine-type endopeptidase inhibitor activity|protein binding|extracellular region|extracellular space|Golgi apparatus|immune response|negative regulation of endopeptidase activity|antibacterial humoral response|enzyme binding|negative regulation of protein binding|response to lipopolysaccharide|specific granule lumen|modulation of process …
TRAF3IP1	323.063	0.140287	7.13762	2.00183	1.00132	9.49636e-13	6.10389e-12	Up	2.66543	2.3187	2.56327	5.60847	6.2596	6.67128	26146	TRAF3 interacting protein 1	GO:0001738,GO:0001822,GO:0001933,GO:0005515,GO:0005813,GO:0005929,GO:0005930,GO:0008017,GO:0030992,GO:0031333,GO:0032480,GO:0035735,GO:0035869,GO:0036064,GO:0042073,GO:0050687,GO:0060271,GO:0070507,GO:0097542,GO:0097546	morphogenesis of a polarized epithelium|kidney development|negative regulation of protein phosphorylation|protein binding|centrosome|cilium|axoneme|microtubule binding|intraciliary transport particle B|negative regulation of protein-containing complex assembly|negative regulation of type I interferon production|intraciliary transport involved in cilium assembly|ciliary transition zone|ciliary bas…
NOP14	1079.56	0.0953551	11.1947	2.09575	1.06747	4.33081e-29	8.85446e-28	Up	10.5497	10.5031	10.5679	27.6468	26.5834	27.0542	8602	NOP14 nucleolar protein	GO:0000447,GO:0000462,GO:0000472,GO:0000480,GO:0003723,GO:0005654,GO:0005730,GO:0006364,GO:0016020,GO:0019899,GO:0030490,GO:0030515,GO:0030686,GO:0030692,GO:0032040,GO:0042274	endonucleolytic cleavage in ITS1 to separate SSU-rRNA from 5.8S rRNA and LSU-rRNA from tricistronic rRNA transcript (SSU-rRNA, 5.8S rRNA, LSU-rRNA)|maturation of SSU-rRNA from tricistronic rRNA transcript (SSU-rRNA, 5.8S rRNA, LSU-rRNA)|endonucleolytic cleavage to generate mature 5'-end of SSU-rRNA from (SSU-rRNA, 5.8S rRNA, LSU-rRNA)|endonucleolytic cleavage in 5'-ETS of tricistronic rRNA transc…
PDIA5	2199.2	0.0894263	-11.4358	0.492208	-1.02266	2.77015e-30	6.25282e-29	Down	83.0673	89.734	84.9385	50.6414	54.7331	50.252	10954	protein disulfide isomerase family A member 5	GO:0003756,GO:0005515,GO:0005788,GO:0005789,GO:0006457,GO:0015037,GO:0016491,GO:0018215,GO:0036498,GO:0055114	protein disulfide isomerase activity|protein binding|endoplasmic reticulum lumen|endoplasmic reticulum membrane|protein folding|peptide disulfide oxidoreductase activity|oxidoreductase activity|protein phosphopantetheinylation|IRE1-mediated unfolded protein response|oxidation-reduction process
THRA	1514.07	0.103147	-11.37	0.443565	-1.17278	5.89941e-30	1.29048e-28	Down	18.9381	16.2294	18.3987	9.97155	9.47895	9.70341	7067	thyroid hormone receptor alpha	GO:0000122,GO:0000785,GO:0000976,GO:0000978,GO:0000981,GO:0001502,GO:0001503,GO:0002154,GO:0002155,GO:0003700,GO:0004879,GO:0005515,GO:0005634,GO:0005654,GO:0005829,GO:0006357,GO:0006366,GO:0006367,GO:0007611,GO:0008016,GO:0008050,GO:0008134,GO:0008270,GO:0009409,GO:0009755,GO:0017025,GO:0017055,GO:0019904,GO:0030154,GO:0030218,GO:0030878,GO:0031490,GO:0033032,GO:0044877,GO:0045892,GO:0045925,GO:…	negative regulation of transcription by RNA polymerase II|chromatin|transcription regulatory region sequence-specific DNA binding|RNA polymerase II cis-regulatory region sequence-specific DNA binding|DNA-binding transcription factor activity, RNA polymerase II-specific|cartilage condensation|ossification|thyroid hormone mediated signaling pathway|regulation of thyroid hormone mediated signaling p…	hsa04080,hsa04919	Neuroactive ligand-receptor interaction|Thyroid hormone signaling pathway
ACBD3	2459.34	0.0928127	-11.857	0.46636	-1.10048	1.97832e-32	5.13792e-31	Down	53.6484	46.8221	50.3881	28.8438	28.7303	28.7491	64746	acyl-CoA binding domain containing 3	GO:0000062,GO:0000139,GO:0005515,GO:0005739,GO:0005794,GO:0006694,GO:0016020,GO:0016032,GO:0034237	fatty-acyl-CoA binding|Golgi membrane|protein binding|mitochondrion|Golgi apparatus|steroid biosynthetic process|membrane|viral process|protein kinase A regulatory subunit binding	hsa05132	Salmonella infection
KRT13	289.554	0.187169	-6.14325	0.45068	-1.14982	8.08503e-10	3.88595e-09	Down	10.2962	11.0167	16.1773	7.28795	6.78977	6.66734	3860	keratin 13	GO:0005198,GO:0005515,GO:0005634,GO:0005829,GO:0007010,GO:0031424,GO:0045095,GO:0045111,GO:0070062,GO:0070268	structural molecule activity|protein binding|nucleus|cytosol|cytoskeleton organization|keratinization|keratin filament|intermediate filament cytoskeleton|extracellular exosome|cornification	hsa04915,hsa05150	Estrogen signaling pathway|Staphylococcus aureus infection
MED22	454.154	0.131764	7.98436	2.07347	1.05205	1.41249e-15	1.16721e-14	Up	2.32603	2.45065	2.58174	6.88361	5.75022	6.07263	6837	mediator complex subunit 22	GO:0003712,GO:0005515,GO:0005737,GO:0006357,GO:0016592	transcription coregulator activity|protein binding|cytoplasm|regulation of transcription by RNA polymerase II|mediator complex
YOD1	2120.92	0.157652	-7.1206	0.459273	-1.12258	1.07456e-12	6.88381e-12	Down	24.4339	17.3802	27.1263	11.0912	12.7731	15.0786	55432	YOD1 deubiquitinase	GO:0004843,GO:0005515,GO:0005737,GO:0005829,GO:0008234,GO:0016236,GO:0016579,GO:0018215,GO:0030433,GO:0030968,GO:0031625,GO:0035523,GO:0035871,GO:0046872,GO:0061578,GO:0070536,GO:0071108,GO:0101005,GO:1904153,GO:1990167,GO:1990168,GO:1990380	thiol-dependent ubiquitin-specific protease activity|protein binding|cytoplasm|cytosol|cysteine-type peptidase activity|macroautophagy|protein deubiquitination|protein phosphopantetheinylation|ubiquitin-dependent ERAD pathway|endoplasmic reticulum unfolded protein response|ubiquitin protein ligase binding|protein K29-linked deubiquitination|protein K11-linked deubiquitination|metal ion binding|Ly…	hsa04141	Protein processing in endoplasmic reticulum
CDCP1	3973.17	0.115561	-8.87432	0.491231	-1.02553	7.03634e-19	7.54262e-18	Down	42.3666	41.8096	53.4283	27.3682	28.9816	26.6475	64866	CUB domain containing protein 1	GO:0005515,GO:0005576,GO:0005886,GO:0016021	protein binding|extracellular region|plasma membrane|integral component of membrane
FANCI	1464.88	0.106239	9.54301	2.01928	1.01384	1.3875e-21	1.80348e-20	Up	11.4686	10.2336	11.0736	24.4312	26.9488	29.8762	55215	FA complementation group I	GO:0003677,GO:0005515,GO:0005654,GO:0005737,GO:0005829,GO:0007049,GO:0016020,GO:0031398,GO:0036297,GO:0070182	DNA binding|protein binding|nucleoplasm|cytoplasm|cytosol|cell cycle|membrane|positive regulation of protein ubiquitination|interstrand cross-link repair|DNA polymerase binding	hsa03460	Fanconi anemia pathway
PI4K2B	858.522	0.133339	8.09434	2.113	1.07929	5.75739e-16	4.90837e-15	Up	6.99979	9.70454	7.60409	18.8678	21.4524	22.6987	55300	phosphatidylinositol 4-kinase type 2 beta	GO:0004430,GO:0005524,GO:0005768,GO:0005802,GO:0005829,GO:0005886,GO:0006661,GO:0007030,GO:0007032,GO:0016020,GO:0046854	1-phosphatidylinositol 4-kinase activity|ATP binding|endosome|trans-Golgi network|cytosol|plasma membrane|phosphatidylinositol biosynthetic process|Golgi organization|endosome organization|membrane|phosphatidylinositol phosphorylation	hsa00562,hsa04070	Inositol phosphate metabolism|Phosphatidylinositol signaling system
AASDHPPT	649.458	0.135062	8.26751	2.16839	1.11663	1.36783e-16	1.21703e-15	Up	4.94435	5.74638	4.01033	12.5469	13.9017	12.6452	60496	aminoadipate-semialdehyde dehydrogenase-phosphopantetheinyl transferase	GO:0000287,GO:0005515,GO:0005829,GO:0008897,GO:0015939,GO:0019878,GO:0070062	magnesium ion binding|protein binding|cytosol|holo-[acyl-carrier-protein] synthase activity|pantothenate metabolic process|lysine biosynthetic process via aminoadipic acid|extracellular exosome	hsa00770	Pantothenate and CoA biosynthesis
UHRF1	1012.55	0.107834	11.11	2.29427	1.19804	1.12098e-28	2.21123e-27	Up	6.80868	6.64768	7.65047	18.9407	19.3225	21.1656	29128	ubiquitin like with PHD and ring finger domains 1	GO:0000122,GO:0000785,GO:0000791,GO:0000792,GO:0000987,GO:0004842,GO:0005515,GO:0005634,GO:0005654,GO:0005657,GO:0006281,GO:0006511,GO:0007049,GO:0008270,GO:0008327,GO:0010216,GO:0010390,GO:0016363,GO:0016567,GO:0016574,GO:0031493,GO:0032270,GO:0035064,GO:0042393,GO:0042802,GO:0044729,GO:0045944,GO:0050678,GO:0051865,GO:0061630,GO:2000373	negative regulation of transcription by RNA polymerase II|chromatin|euchromatin|heterochromatin|cis-regulatory region sequence-specific DNA binding|ubiquitin-protein transferase activity|protein binding|nucleus|nucleoplasm|replication fork|DNA repair|ubiquitin-dependent protein catabolic process|cell cycle|zinc ion binding|methyl-CpG binding|maintenance of DNA methylation|histone monoubiquitinati…
MAEA	1184.55	0.113288	9.47713	2.10475	1.07365	2.61367e-21	3.32655e-20	Up	13.5884	16.8234	13.1942	38.1978	36.1136	38.215	10296	macrophage erythroblast attacher, E3 ubiquitin ligase	GO:0000151,GO:0003779,GO:0004842,GO:0005634,GO:0005654,GO:0005737,GO:0005819,GO:0005826,GO:0005856,GO:0005887,GO:0007049,GO:0007155,GO:0007346,GO:0016363,GO:0016567,GO:0033033,GO:0034657,GO:0043161,GO:0043249,GO:0045721,GO:0046872,GO:0051301	ubiquitin ligase complex|actin binding|ubiquitin-protein transferase activity|nucleus|nucleoplasm|cytoplasm|spindle|actomyosin contractile ring|cytoskeleton|integral component of plasma membrane|cell cycle|cell adhesion|regulation of mitotic cell cycle|nuclear matrix|protein ubiquitination|negative regulation of myeloid cell apoptotic process|GID complex|proteasome-mediated ubiquitin-dependent pr…
DTX4	1346.68	0.118921	9.62979	2.21175	1.14519	5.98492e-22	7.96391e-21	Up	8.54183	6.70384	6.70141	20.1218	18.5579	20.8672	23220	deltex E3 ubiquitin ligase 4	GO:0004842,GO:0005654,GO:0005829,GO:0007219,GO:0008270,GO:0016567,GO:0032479,GO:0061630	ubiquitin-protein transferase activity|nucleoplasm|cytosol|Notch signaling pathway|zinc ion binding|protein ubiquitination|regulation of type I interferon production|ubiquitin protein ligase activity	hsa04330	Notch signaling pathway
TSPAN5	297.519	0.168175	-6.65255	0.46048	-1.11879	2.88065e-11	1.62556e-10	Down	5.7463	6.77618	7.11036	3.06643	3.47704	4.54628	10098	tetraspanin 5	GO:0005515,GO:0005788,GO:0005886,GO:0005887,GO:0019899,GO:0044267,GO:0045747,GO:0051604,GO:0072659	protein binding|endoplasmic reticulum lumen|plasma membrane|integral component of plasma membrane|enzyme binding|cellular protein metabolic process|positive regulation of Notch signaling pathway|protein maturation|protein localization to plasma membrane
CDC7	305.716	0.142202	8.22476	2.24945	1.16957	1.95574e-16	1.72077e-15	Up	2.96073	2.79522	2.9581	8.47905	8.1746	7.38868	8317	cell division cycle 7	GO:0000082,GO:0000727,GO:0004672,GO:0004674,GO:0005515,GO:0005524,GO:0005634,GO:0005654,GO:0005737,GO:0006260,GO:0008284,GO:0010571,GO:0010971,GO:0016301,GO:0018105,GO:0044770,GO:0045171,GO:0046872,GO:0051301,GO:0070317,GO:0072686,GO:0106310,GO:0106311	G1/S transition of mitotic cell cycle|double-strand break repair via break-induced replication|protein kinase activity|protein serine/threonine kinase activity|protein binding|ATP binding|nucleus|nucleoplasm|cytoplasm|DNA replication|positive regulation of cell population proliferation|positive regulation of nuclear cell cycle DNA replication|positive regulation of G2/M transition of mitotic cell…	hsa04110	Cell cycle
IFRD1	694.415	0.113578	-9.76426	0.463614	-1.109	1.60281e-22	2.21155e-21	Down	12.1545	12.789	13.4679	7.66447	6.78514	7.39303	3475	interferon related developmental regulator 1	GO:0005634,GO:0006357,GO:0007275,GO:0007518	nucleus|regulation of transcription by RNA polymerase II|multicellular organism development|myoblast fate determination
WWTR1	721.291	0.112921	-11.1315	0.418418	-1.25698	8.81635e-29	1.75713e-27	Down	9.13987	9.0161	10.1959	4.63695	4.99152	4.93123	25937	WW domain containing transcription regulator 1	GO:0000122,GO:0001649,GO:0001894,GO:0001933,GO:0003015,GO:0003713,GO:0003714,GO:0005515,GO:0005634,GO:0005654,GO:0005667,GO:0005737,GO:0005829,GO:0005886,GO:0006355,GO:0006367,GO:0006469,GO:0008284,GO:0010718,GO:0016567,GO:0016604,GO:0017145,GO:0031146,GO:0032835,GO:0035264,GO:0035329,GO:0042803,GO:0045599,GO:0045669,GO:0045944,GO:0048762,GO:0060271,GO:0060390,GO:0060993,GO:0072307,GO:0090090,GO:…	negative regulation of transcription by RNA polymerase II|osteoblast differentiation|tissue homeostasis|negative regulation of protein phosphorylation|heart process|transcription coactivator activity|transcription corepressor activity|protein binding|nucleus|nucleoplasm|transcription regulator complex|cytoplasm|cytosol|plasma membrane|regulation of transcription, DNA-templated|transcription initi…	hsa04390,hsa04392	Hippo signaling pathway|Hippo signaling pathway - multiple species
HPN	833.86	0.122286	-13.538	0.317426	-1.65551	9.32694e-42	3.86078e-40	Down	27.8492	30.6959	27.813	9.71127	12.9261	11.0081	3249	hepsin	GO:0004252,GO:0005515,GO:0005789,GO:0005886,GO:0005887,GO:0005911,GO:0006508,GO:0008233,GO:0008236,GO:0008360,GO:0009986,GO:0010628,GO:0010719,GO:0010756,GO:0016021,GO:0016324,GO:0030307,GO:0031965,GO:0034769,GO:0043025,GO:0043066,GO:0043923,GO:0048012,GO:0050680,GO:0050910,GO:0070008,GO:0070062,GO:0071805,GO:0090103,GO:0097066,GO:0097195,GO:2000347,GO:2000611	serine-type endopeptidase activity|protein binding|endoplasmic reticulum membrane|plasma membrane|integral component of plasma membrane|cell-cell junction|proteolysis|peptidase activity|serine-type peptidase activity|regulation of cell shape|cell surface|positive regulation of gene expression|negative regulation of epithelial to mesenchymal transition|positive regulation of plasminogen activation…	hsa05203	Viral carcinogenesis
TIMMDC1	571.162	0.162989	7.16438	2.24656	1.16772	7.81397e-13	5.05878e-12	Up	7.83431	9.98764	5.83186	22.3573	22.421	20.3318	51300	translocase of inner mitochondrial membrane domain containing 1	GO:0005515,GO:0005654,GO:0005739,GO:0005743,GO:0016021,GO:0032981	protein binding|nucleoplasm|mitochondrion|mitochondrial inner membrane|integral component of membrane|mitochondrial respiratory chain complex I assembly
DCUN1D3	1048.71	0.124263	-10.9843	0.388249	-1.36495	4.54794e-28	8.6662e-27	Down	13.0372	11.5972	15.0269	5.83224	6.62153	6.45774	123879	defective in cullin neddylation 1 domain containing 3	GO:0000151,GO:0003674,GO:0005515,GO:0005634,GO:0005737,GO:0005886,GO:0010225,GO:0010332,GO:0010564,GO:0030308,GO:0031624,GO:0032182,GO:0043065,GO:0043687,GO:0045116,GO:0048471,GO:0051443,GO:0097602,GO:2000134,GO:2000434,GO:2000435,GO:2000436	ubiquitin ligase complex|molecular_function|protein binding|nucleus|cytoplasm|plasma membrane|response to UV-C|response to gamma radiation|regulation of cell cycle process|negative regulation of cell growth|ubiquitin conjugating enzyme binding|ubiquitin-like protein binding|positive regulation of apoptotic process|post-translational protein modification|protein neddylation|perinuclear region of c…
PCSK9	1699.3	0.103296	-11.8027	0.429531	-1.21917	3.78166e-32	9.65364e-31	Down	35.9853	31.8373	37.5105	17.5442	18.8058	19.1941	255738	proprotein convertase subtilisin/kexin type 9	GO:0001822,GO:0001889,GO:0001920,GO:0002092,GO:0003723,GO:0004252,GO:0005515,GO:0005576,GO:0005615,GO:0005737,GO:0005764,GO:0005765,GO:0005769,GO:0005770,GO:0005783,GO:0005788,GO:0005791,GO:0005794,GO:0005886,GO:0006641,GO:0006644,GO:0006915,GO:0007041,GO:0008203,GO:0009267,GO:0009986,GO:0010469,GO:0010989,GO:0016540,GO:0019871,GO:0022008,GO:0030134,GO:0030169,GO:0030182,GO:0030547,GO:0031232,GO:…	kidney development|liver development|negative regulation of receptor recycling|positive regulation of receptor internalization|RNA binding|serine-type endopeptidase activity|protein binding|extracellular region|extracellular space|cytoplasm|lysosome|lysosomal membrane|early endosome|late endosome|endoplasmic reticulum|endoplasmic reticulum lumen|rough endoplasmic reticulum|Golgi apparatus|plasma …	hsa04979	Cholesterol metabolism
SIPA1L2	532.243	0.172695	-6.19159	0.476565	-1.06926	5.95618e-10	2.90321e-09	Down	5.35491	4.34283	6.75437	3.30192	2.68174	3.64459	57568	signal induced proliferation associated 1 like 2	GO:0005096,GO:0005575,GO:0005737,GO:0008150,GO:0051056,GO:0090630	GTPase activator activity|cellular_component|cytoplasm|biological_process|regulation of small GTPase mediated signal transduction|activation of GTPase activity	hsa04015	Rap1 signaling pathway
RNASE1	301.39	0.137891	-8.93608	0.425666	-1.2322	4.03232e-19	4.40673e-18	Down	21.5967	21.9688	22.6216	11.2755	11.0344	12.2406	6035	ribonuclease A family member 1, pancreatic	GO:0003676,GO:0004522,GO:0004540,GO:0005515,GO:0016829,GO:0051607,GO:0070062,GO:0090501,GO:0090502	nucleic acid binding|ribonuclease A activity|ribonuclease activity|protein binding|lyase activity|defense response to virus|extracellular exosome|RNA phosphodiester bond hydrolysis|RNA phosphodiester bond hydrolysis, endonucleolytic
NUFIP1	282.784	0.173832	6.10796	2.08748	1.06176	1.0091e-09	4.80714e-09	Up	2.38376	3.69209	2.41737	7.12085	7.21634	7.40652	26747	nuclear FMR1 interacting protein 1	GO:0000492,GO:0001650,GO:0003677,GO:0003723,GO:0005515,GO:0005634,GO:0005654,GO:0005726,GO:0005730,GO:0006396,GO:0008023,GO:0016363,GO:0022626,GO:0030515,GO:0030674,GO:0032991,GO:0042802,GO:0045944,GO:0046872,GO:0048786,GO:0051117,GO:0070761	box C/D snoRNP assembly|fibrillar center|DNA binding|RNA binding|protein binding|nucleus|nucleoplasm|perichromatin fibrils|nucleolus|RNA processing|transcription elongation factor complex|nuclear matrix|cytosolic ribosome|snoRNA binding|protein-macromolecule adaptor activity|protein-containing complex|identical protein binding|positive regulation of transcription by RNA polymerase II|metal ion bi…
NME1	288.875	0.158253	6.88222	2.12746	1.08913	5.89264e-12	3.53585e-11	Up	8.60981	11.8062	8.48159	24.9523	26.008	24.4575	4830	NME/NM23 nucleoside diphosphate kinase 1	GO:0000287,GO:0000977,GO:0002762,GO:0003697,GO:0003723,GO:0004536,GO:0004550,GO:0005515,GO:0005524,GO:0005525,GO:0005634,GO:0005737,GO:0005741,GO:0005813,GO:0005829,GO:0005882,GO:0006165,GO:0006183,GO:0006228,GO:0006241,GO:0006259,GO:0006897,GO:0007595,GO:0008285,GO:0010629,GO:0010976,GO:0014075,GO:0015949,GO:0016020,GO:0019215,GO:0019899,GO:0021766,GO:0030154,GO:0032587,GO:0033574,GO:0035690,GO:…	magnesium ion binding|RNA polymerase II transcription regulatory region sequence-specific DNA binding|negative regulation of myeloid leukocyte differentiation|single-stranded DNA binding|RNA binding|deoxyribonuclease activity|nucleoside diphosphate kinase activity|protein binding|ATP binding|GTP binding|nucleus|cytoplasm|mitochondrial outer membrane|centrosome|cytosol|intermediate filament|nucleo…	hsa00230,hsa00240,hsa00983	Purine metabolism|Pyrimidine metabolism|Drug metabolism - other enzymes
CYSRT1	176.225	0.188739	-6.11273	0.449468	-1.15371	9.7941e-10	4.67234e-09	Down	17.4738	14.9501	18.9568	9.74726	10.7176	7.9061	375791	cysteine rich tail 1	GO:0005515,GO:0042802,GO:0070062	protein binding|identical protein binding|extracellular exosome
SERP1	3888.32	0.0905183	-11.0657	0.499428	-1.00165	1.83918e-28	3.60153e-27	Down	90.2365	97.9943	88.5484	54.7638	60.7824	53.9897	27230	stress associated endoplasmic reticulum protein 1	GO:0005515,GO:0005783,GO:0005789,GO:0005829,GO:0005840,GO:0005881,GO:0006464,GO:0006486,GO:0007009,GO:0015031,GO:0016021,GO:0030968,GO:0036498	protein binding|endoplasmic reticulum|endoplasmic reticulum membrane|cytosol|ribosome|cytoplasmic microtubule|cellular protein modification process|protein glycosylation|plasma membrane organization|protein transport|integral component of membrane|endoplasmic reticulum unfolded protein response|IRE1-mediated unfolded protein response
PNPLA2	2535.93	0.114558	-10.6488	0.429312	-1.2199	1.76714e-26	3.10763e-25	Down	85.8074	82.538	104.74	48.7461	45.4902	49.704	57104	patatin like phospholipase domain containing 2	GO:0004806,GO:0005654,GO:0005737,GO:0005788,GO:0005789,GO:0005811,GO:0005829,GO:0005886,GO:0006651,GO:0010891,GO:0010898,GO:0016020,GO:0016021,GO:0019433,GO:0019915,GO:0034389,GO:0036155,GO:0042572,GO:0043687,GO:0044267,GO:0050253,GO:0055088	triglyceride lipase activity|nucleoplasm|cytoplasm|endoplasmic reticulum lumen|endoplasmic reticulum membrane|lipid droplet|cytosol|plasma membrane|diacylglycerol biosynthetic process|negative regulation of sequestering of triglyceride|positive regulation of triglyceride catabolic process|membrane|integral component of membrane|triglyceride catabolic process|lipid storage|lipid droplet organizati…	hsa00561,hsa04714,hsa04923	Glycerolipid metabolism|Thermogenesis|Regulation of lipolysis in adipocytes
ASPH	6577.36	0.105962	-11.2156	0.438783	-1.18842	3.41988e-29	7.04558e-28	Down	24.1884	22.6058	28.3346	12.9719	14.0953	13.4145	444	aspartate beta-hydroxylase	GO:0004597,GO:0005198,GO:0005509,GO:0005515,GO:0005783,GO:0005789,GO:0005886,GO:0006936,GO:0008307,GO:0009055,GO:0016021,GO:0018215,GO:0022900,GO:0032541,GO:0033017,GO:0034220,GO:0042264,GO:0045862,GO:0062101,GO:0097202,GO:1903779	peptide-aspartate beta-dioxygenase activity|structural molecule activity|calcium ion binding|protein binding|endoplasmic reticulum|endoplasmic reticulum membrane|plasma membrane|muscle contraction|structural constituent of muscle|electron transfer activity|integral component of membrane|protein phosphopantetheinylation|electron transport chain|cortical endoplasmic reticulum|sarcoplasmic reticulum…	hsa04020,hsa04260	Calcium signaling pathway|Cardiac muscle contraction
INTS5	438.258	0.150895	8.60578	2.45985	1.29857	7.57979e-18	7.54223e-17	Up	4.11763	4.98803	3.33587	13.2577	11.5396	12.724	80789	integrator complex subunit 5	GO:0005515,GO:0005634,GO:0005654,GO:0005737,GO:0005829,GO:0016020,GO:0016021,GO:0016180,GO:0031965,GO:0032039,GO:0034472,GO:0042795	protein binding|nucleus|nucleoplasm|cytoplasm|cytosol|membrane|integral component of membrane|snRNA processing|nuclear membrane|integrator complex|snRNA 3'-end processing|snRNA transcription by RNA polymerase II
ARPC4	1083.31	0.143464	7.57815	2.1246	1.08719	3.50505e-14	2.56269e-13	Up	23.9487	31.3659	20.5107	70.3125	66.4888	60.5087	10093	actin related protein 2/3 complex subunit 4	GO:0005200,GO:0005515,GO:0005634,GO:0005829,GO:0005885,GO:0019899,GO:0030041,GO:0030674,GO:0034314,GO:0035861,GO:0038096,GO:0042995,GO:0045010,GO:0048013,GO:0051015,GO:0061024,GO:0070062	structural constituent of cytoskeleton|protein binding|nucleus|cytosol|Arp2/3 protein complex|enzyme binding|actin filament polymerization|protein-macromolecule adaptor activity|Arp2/3 complex-mediated actin nucleation|site of double-strand break|Fc-gamma receptor signaling pathway involved in phagocytosis|cell projection|actin nucleation|ephrin receptor signaling pathway|actin filament binding|m…	hsa04144,hsa04530,hsa04666,hsa04810,hsa05100,hsa05130,hsa05131,hsa05132,hsa05135	Endocytosis|Tight junction|Fc gamma R-mediated phagocytosis|Regulation of actin cytoskeleton|Bacterial invasion of epithelial cells|Pathogenic Escherichia coli infection|Shigellosis|Salmonella infection|Yersinia infection
GRK5	493.677	0.159629	-6.72036	0.475408	-1.07276	1.81282e-11	1.04133e-10	Down	11.9043	12.693	15.7626	6.67133	7.3609	9.53	2869	G protein-coupled receptor kinase 5	GO:0004674,GO:0004703,GO:0005080,GO:0005515,GO:0005524,GO:0005543,GO:0005737,GO:0005829,GO:0005886,GO:0006915,GO:0007186,GO:0007188,GO:0007217,GO:0008277,GO:0008284,GO:0016055,GO:0016607,GO:0031965,GO:0043066,GO:0046777,GO:0047696,GO:0051726	protein serine/threonine kinase activity|G protein-coupled receptor kinase activity|protein kinase C binding|protein binding|ATP binding|phospholipid binding|cytoplasm|cytosol|plasma membrane|apoptotic process|G protein-coupled receptor signaling pathway|adenylate cyclase-modulating G protein-coupled receptor signaling pathway|tachykinin receptor signaling pathway|regulation of G protein-coupled …	hsa04062,hsa04144,hsa05032	Chemokine signaling pathway|Endocytosis|Morphine addiction
SUN2	5106.71	0.0906191	-14.1387	0.411443	-1.28124	2.19313e-45	1.06513e-43	Down	67.5507	64.1161	72.5495	35.3337	33.6588	34.1103	25777	Sad1 and UNC84 domain containing 2	GO:0000781,GO:0000794,GO:0005515,GO:0005521,GO:0005635,GO:0005639,GO:0006998,GO:0007052,GO:0007097,GO:0008017,GO:0010008,GO:0021817,GO:0030335,GO:0031022,GO:0031965,GO:0034993,GO:0042802,GO:0043495,GO:0051321,GO:0051642,GO:0090292,GO:0140444	chromosome, telomeric region|condensed nuclear chromosome|protein binding|lamin binding|nuclear envelope|integral component of nuclear inner membrane|nuclear envelope organization|mitotic spindle organization|nuclear migration|microtubule binding|endosome membrane|nucleokinesis involved in cell motility in cerebral cortex radial glia guided migration|positive regulation of cell migration|nuclear …
ZSWIM6	652.314	0.176426	-6.0712	0.475951	-1.07112	1.26959e-09	6.00344e-09	Down	6.55344	5.14529	8.37946	3.37276	3.69716	4.67977	57688	zinc finger SWIM-type containing 6	GO:0008270,GO:0021773,GO:0031462,GO:1902667	zinc ion binding|striatal medium spiny neuron differentiation|Cul2-RING ubiquitin ligase complex|regulation of axon guidance
UTP15	339.144	0.130319	7.6998	2.00476	1.00343	1.36281e-14	1.03465e-13	Up	2.25743	2.25153	2.28195	5.2531	5.7264	5.72411	84135	UTP15 small subunit processome component	GO:0001650,GO:0003723,GO:0005515,GO:0005654,GO:0005730,GO:0005737,GO:0005783,GO:0006364,GO:0045943,GO:2000234	fibrillar center|RNA binding|protein binding|nucleoplasm|nucleolus|cytoplasm|endoplasmic reticulum|rRNA processing|positive regulation of transcription by RNA polymerase I|positive regulation of rRNA processing	hsa03008	Ribosome biogenesis in eukaryotes
CSE1L	4948.48	0.0893454	12.6793	2.19289	1.13283	7.70647e-37	2.58541e-35	Up	44.6771	48.7067	40.9253	115.783	120.41	125.033	1434	chromosome segregation 1 like	GO:0005049,GO:0005515,GO:0005634,GO:0005635,GO:0005654,GO:0005737,GO:0005829,GO:0006606,GO:0006611,GO:0016020,GO:0070062	nuclear export signal receptor activity|protein binding|nucleus|nuclear envelope|nucleoplasm|cytoplasm|cytosol|protein import into nucleus|protein export from nucleus|membrane|extracellular exosome	hsa05132	Salmonella infection
PLXNB3	409.529	0.147804	-6.98415	0.488936	-1.03228	2.86582e-12	1.7661e-11	Down	5.23442	3.9349	4.86098	2.69276	2.63868	3.08622	5365	plexin B3	GO:0001938,GO:0002116,GO:0005515,GO:0005886,GO:0005887,GO:0007156,GO:0007162,GO:0008360,GO:0009986,GO:0010593,GO:0010976,GO:0017154,GO:0019904,GO:0030334,GO:0030336,GO:0034260,GO:0043087,GO:0050772,GO:0050918,GO:0051022,GO:0060326,GO:0071526,GO:0098632,GO:1902287	positive regulation of endothelial cell proliferation|semaphorin receptor complex|protein binding|plasma membrane|integral component of plasma membrane|homophilic cell adhesion via plasma membrane adhesion molecules|negative regulation of cell adhesion|regulation of cell shape|cell surface|negative regulation of lamellipodium assembly|positive regulation of neuron projection development|semaphori…	hsa04360	Axon guidance
SRCAP	2508.73	0.161315	6.77654	2.13341	1.09316	1.23089e-11	7.19028e-11	Up	8.70261	5.09798	8.19035	18.9653	18.4595	20.2152	10847	Snf2 related CREBBP activator protein	GO:0000812,GO:0003677,GO:0003713,GO:0004386,GO:0004402,GO:0005515,GO:0005524,GO:0005634,GO:0005654,GO:0005794,GO:0006357,GO:0016032,GO:0016458,GO:0016573,GO:0016604,GO:0016887,GO:0032991,GO:0042393,GO:0043044,GO:0043486,GO:0045893,GO:0048471	Swr1 complex|DNA binding|transcription coactivator activity|helicase activity|histone acetyltransferase activity|protein binding|ATP binding|nucleus|nucleoplasm|Golgi apparatus|regulation of transcription by RNA polymerase II|viral process|gene silencing|histone acetylation|nuclear body|ATPase activity|protein-containing complex|histone binding|ATP-dependent chromatin remodeling|histone exchange|…
VPS36	373.86	0.133056	7.88974	2.07021	1.04978	3.02818e-15	2.44087e-14	Up	2.89888	2.88684	2.49923	6.82486	7.52513	6.69699	51028	vacuolar protein sorting 36 homolog	GO:0000814,GO:0005515,GO:0005634,GO:0005768,GO:0005829,GO:0008022,GO:0016197,GO:0016236,GO:0031902,GO:0032266,GO:0036258,GO:0043130,GO:0043328,GO:0070062	ESCRT II complex|protein binding|nucleus|endosome|cytosol|protein C-terminus binding|endosomal transport|macroautophagy|late endosome membrane|phosphatidylinositol-3-phosphate binding|multivesicular body assembly|ubiquitin binding|protein transport to vacuole involved in ubiquitin-dependent protein catabolic process via the multivesicular body sorting pathway|extracellular exosome	hsa04144	Endocytosis
C1orf53	38.5045	0.324797	3.30933	2.10652	1.07486	0.000935198	0.00209373	Up	2.28963	2.34081	2.02932	5.8519	5.67138	5.69321	388722	chromosome 1 open reading frame 53
ARMT1	606.28	0.128845	8.81687	2.19772	1.13601	1.177e-18	1.24777e-17	Up	8.50868	9.8307	7.18077	23.296	22.0325	23.4491	79624	acidic residue methyltransferase 1	GO:0005515,GO:0006479,GO:0006974,GO:0008757,GO:0016311,GO:0016791,GO:0019899,GO:0032259,GO:0046872,GO:0051998,GO:2001020	protein binding|protein methylation|cellular response to DNA damage stimulus|S-adenosylmethionine-dependent methyltransferase activity|dephosphorylation|phosphatase activity|enzyme binding|methylation|metal ion binding|protein carboxyl O-methyltransferase activity|regulation of response to DNA damage stimulus
CYTH1	1492.18	0.103499	-12.1301	0.418865	-1.25544	7.31845e-34	2.05543e-32	Down	24.9158	24.782	28.6837	13.0234	13.6459	13.6309	9267	cytohesin 1	GO:0000139,GO:0005085,GO:0005515,GO:0005737,GO:0005829,GO:0005886,GO:0005912,GO:0005923,GO:0008289,GO:0016192,GO:0030155,GO:0031234,GO:0032012,GO:0050790,GO:0090162	Golgi membrane|guanyl-nucleotide exchange factor activity|protein binding|cytoplasm|cytosol|plasma membrane|adherens junction|bicellular tight junction|lipid binding|vesicle-mediated transport|regulation of cell adhesion|extrinsic component of cytoplasmic side of plasma membrane|regulation of ARF protein signal transduction|regulation of catalytic activity|establishment of epithelial cell polarity	hsa04072,hsa04144,hsa05130,hsa05131,hsa05132	Phospholipase D signaling pathway|Endocytosis|Pathogenic Escherichia coli infection|Shigellosis|Salmonella infection
ECE1	2698.8	0.107543	-9.39862	0.496287	-1.01075	5.52847e-21	6.84848e-20	Down	27.6509	25.2042	31.5683	17.1282	17.4615	16.8466	1889	endothelin converting enzyme 1	GO:0001921,GO:0003100,GO:0004175,GO:0004222,GO:0005515,GO:0005765,GO:0005768,GO:0005886,GO:0007507,GO:0008270,GO:0009897,GO:0010814,GO:0010815,GO:0010816,GO:0016020,GO:0016021,GO:0016485,GO:0016486,GO:0017046,GO:0019229,GO:0031302,GO:0031982,GO:0033093,GO:0034959,GO:0042447,GO:0042733,GO:0042803,GO:0043583,GO:0048471,GO:0070062	positive regulation of receptor recycling|regulation of systemic arterial blood pressure by endothelin|endopeptidase activity|metalloendopeptidase activity|protein binding|lysosomal membrane|endosome|plasma membrane|heart development|zinc ion binding|external side of plasma membrane|substance P catabolic process|bradykinin catabolic process|calcitonin catabolic process|membrane|integral component…
FEN1	1294.94	0.10314	10.2495	2.0808	1.05714	1.18918e-24	1.87991e-23	Up	21.8322	23.4288	21.9898	55.6654	52.8653	63.1552	2237	flap structure-specific endonuclease 1	GO:0000287,GO:0000724,GO:0000781,GO:0003677,GO:0003684,GO:0003690,GO:0004519,GO:0004523,GO:0004527,GO:0005515,GO:0005634,GO:0005654,GO:0005730,GO:0005739,GO:0006260,GO:0006281,GO:0006284,GO:0006302,GO:0007613,GO:0008309,GO:0008409,GO:0009650,GO:0016020,GO:0017108,GO:0030145,GO:0032201,GO:0032991,GO:0043137,GO:0045876,GO:0048256,GO:0090305,GO:0090502	magnesium ion binding|double-strand break repair via homologous recombination|chromosome, telomeric region|DNA binding|damaged DNA binding|double-stranded DNA binding|endonuclease activity|RNA-DNA hybrid ribonuclease activity|exonuclease activity|protein binding|nucleus|nucleoplasm|nucleolus|mitochondrion|DNA replication|DNA repair|base-excision repair|double-strand break repair|memory|double-str…	hsa03030,hsa03410,hsa03450	DNA replication|Base excision repair|Non-homologous end-joining
DNMT1	2173.71	0.0933378	11.5252	2.1078	1.07574	9.84441e-31	2.30726e-29	Up	14.8321	13.9621	13.9017	34.6109	35.7738	40.0649	1786	DNA methyltransferase 1	GO:0000122,GO:0003677,GO:0003886,GO:0005515,GO:0005634,GO:0005654,GO:0006306,GO:0006325,GO:0007265,GO:0008270,GO:0009008,GO:0010216,GO:0010628,GO:0010629,GO:0045814,GO:0051571,GO:0051573,GO:0090116,GO:0090309,GO:1904707,GO:1905460,GO:1905931,GO:1990841	negative regulation of transcription by RNA polymerase II|DNA binding|DNA (cytosine-5-)-methyltransferase activity|protein binding|nucleus|nucleoplasm|DNA methylation|chromatin organization|Ras protein signal transduction|zinc ion binding|DNA-methyltransferase activity|maintenance of DNA methylation|positive regulation of gene expression|negative regulation of gene expression|negative regulation …	hsa00270,hsa05206	Cysteine and methionine metabolism|MicroRNAs in cancer
UBE2S	10391.2	0.0993634	-10.7106	0.478224	-1.06424	9.07841e-27	1.62194e-25	Down	227.692	243.635	196.83	134.925	133.888	122.715	27338	ubiquitin conjugating enzyme E2 S	GO:0000209,GO:0004842,GO:0005515,GO:0005524,GO:0005634,GO:0005654,GO:0005680,GO:0005829,GO:0006464,GO:0006511,GO:0010458,GO:0010994,GO:0010997,GO:0016567,GO:0031145,GO:0035519,GO:0044314,GO:0051301,GO:0061631,GO:0070534,GO:0070979,GO:0085020,GO:1904668	protein polyubiquitination|ubiquitin-protein transferase activity|protein binding|ATP binding|nucleus|nucleoplasm|anaphase-promoting complex|cytosol|cellular protein modification process|ubiquitin-dependent protein catabolic process|exit from mitosis|free ubiquitin chain polymerization|anaphase-promoting complex binding|protein ubiquitination|anaphase-promoting complex-dependent catabolic process…	hsa04120	Ubiquitin mediated proteolysis
IFIT2	1044.69	0.145202	7.72602	2.17623	1.12183	1.10959e-14	8.51528e-14	Up	10.527	12.5254	8.23733	28.3381	30.4078	24.6747	3433	interferon induced protein with tetratricopeptide repeats 2	GO:0003723,GO:0005515,GO:0005737,GO:0005783,GO:0005829,GO:0008637,GO:0009615,GO:0032091,GO:0035457,GO:0043065,GO:0051607,GO:0060337	RNA binding|protein binding|cytoplasm|endoplasmic reticulum|cytosol|apoptotic mitochondrial changes|response to virus|negative regulation of protein binding|cellular response to interferon-alpha|positive regulation of apoptotic process|defense response to virus|type I interferon signaling pathway
RAPGEFL1	425.321	0.155031	-8.0995	0.418799	-1.25567	5.51848e-16	4.71067e-15	Down	5.83386	4.27735	5.89968	2.54103	2.80936	2.88298	51195	Rap guanine nucleotide exchange factor like 1	GO:0005085,GO:0007186,GO:0007264,GO:0007399,GO:0016020,GO:0050790	guanyl-nucleotide exchange factor activity|G protein-coupled receptor signaling pathway|small GTPase mediated signal transduction|nervous system development|membrane|regulation of catalytic activity
RABEPK	284.086	0.185925	6.65542	2.35775	1.23741	2.82488e-11	1.59543e-10	Up	4.24763	5.24532	3.18903	13.9311	12.1755	10.5341	10244	Rab9 effector protein with kelch motifs	GO:0005515,GO:0005768,GO:0005829,GO:0006898,GO:0006904,GO:0010008,GO:0030133,GO:0032588	protein binding|endosome|cytosol|receptor-mediated endocytosis|vesicle docking involved in exocytosis|endosome membrane|transport vesicle|trans-Golgi network membrane
NASP	2443.72	0.104118	10.5841	2.14651	1.10199	3.53343e-26	6.12568e-25	Up	25.1691	28.7061	22.1179	65.1879	66.7152	68.0963	4678	nuclear autoantigenic sperm protein	GO:0000082,GO:0000785,GO:0001824,GO:0005515,GO:0005634,GO:0005654,GO:0005737,GO:0006260,GO:0006335,GO:0006336,GO:0008584,GO:0015031,GO:0032991,GO:0033574,GO:0034080,GO:0042393,GO:0043486	G1/S transition of mitotic cell cycle|chromatin|blastocyst development|protein binding|nucleus|nucleoplasm|cytoplasm|DNA replication|DNA replication-dependent nucleosome assembly|DNA replication-independent nucleosome assembly|male gonad development|protein transport|protein-containing complex|response to testosterone|CENP-A containing nucleosome assembly|histone binding|histone exchange
EIF4A2	6629.24	0.092286	-12.5722	0.447439	-1.16024	3.00293e-36	9.73456e-35	Down	264.664	276.005	242.714	138.696	155.346	135.774	1974	eukaryotic translation initiation factor 4A2	GO:0002183,GO:0003723,GO:0003724,GO:0003743,GO:0004386,GO:0005515,GO:0005524,GO:0005829,GO:0006413,GO:0006446,GO:0016032,GO:0016281,GO:0016887,GO:0048471,GO:1900260,GO:1990830	cytoplasmic translational initiation|RNA binding|RNA helicase activity|translation initiation factor activity|helicase activity|protein binding|ATP binding|cytosol|translational initiation|regulation of translational initiation|viral process|eukaryotic translation initiation factor 4F complex|ATPase activity|perinuclear region of cytoplasm|negative regulation of RNA-directed 5'-3' RNA polymerase …	hsa03013	RNA transport
ATAD3B	786.682	0.129986	11.5049	2.81956	1.49547	1.24694e-30	2.88728e-29	Up	3.86132	3.86007	4.75159	15.0697	12.8109	15.2615	83858	ATPase family AAA domain containing 3B	GO:0005524,GO:0005739,GO:0005743,GO:0005886,GO:0007005,GO:0008270,GO:0016887,GO:0030667,GO:0043312,GO:0101003	ATP binding|mitochondrion|mitochondrial inner membrane|plasma membrane|mitochondrion organization|zinc ion binding|ATPase activity|secretory granule membrane|neutrophil degranulation|ficolin-1-rich granule membrane
RGS16	1409.39	0.101323	-15.2599	0.342417	-1.54617	1.41538e-52	9.28835e-51	Down	49.5462	48.6265	42.4741	19.7406	20.2361	19.0863	6004	regulator of G protein signaling 16	GO:0003924,GO:0005096,GO:0005515,GO:0005516,GO:0005737,GO:0005886,GO:0007186,GO:0007601,GO:0008277,GO:0009968,GO:0031224,GO:0043547	GTPase activity|GTPase activator activity|protein binding|calmodulin binding|cytoplasm|plasma membrane|G protein-coupled receptor signaling pathway|visual perception|regulation of G protein-coupled receptor signaling pathway|negative regulation of signal transduction|intrinsic component of membrane|positive regulation of GTPase activity
IRF2BPL	1803.79	0.0866122	-13.1766	0.453364	-1.14126	1.19592e-39	4.4444e-38	Down	32.0881	32.7516	31.2329	17.7476	18.1495	17.5321	64207	interferon regulatory factor 2 binding protein like	GO:0000122,GO:0003714,GO:0005515,GO:0005615,GO:0005634,GO:0005654,GO:0006357,GO:0007399,GO:0016567,GO:0045944,GO:0046543,GO:0046872,GO:0061630	negative regulation of transcription by RNA polymerase II|transcription corepressor activity|protein binding|extracellular space|nucleus|nucleoplasm|regulation of transcription by RNA polymerase II|nervous system development|protein ubiquitination|positive regulation of transcription by RNA polymerase II|development of secondary female sexual characteristics|metal ion binding|ubiquitin protein li…
MTERF3	220.152	0.175424	6.51618	2.20854	1.1431	7.21225e-11	3.89195e-10	Up	4.02755	5.50705	3.85038	12.5404	12.6397	11.084	51001	mitochondrial transcription termination factor 3	GO:0000976,GO:0005515,GO:0005739,GO:0005741,GO:0005829,GO:0016236,GO:0045892,GO:0061668	transcription regulatory region sequence-specific DNA binding|protein binding|mitochondrion|mitochondrial outer membrane|cytosol|macroautophagy|negative regulation of transcription, DNA-templated|mitochondrial ribosome assembly
ADIPOR1	5176.89	0.0797397	-12.6653	0.496572	-1.00992	9.21016e-37	3.05937e-35	Down	158.829	156.744	161.232	97.8909	97.8221	94.7415	51094	adiponectin receptor 1	GO:0005515,GO:0005886,GO:0009755,GO:0010633,GO:0010719,GO:0010906,GO:0016020,GO:0016021,GO:0019216,GO:0019395,GO:0019901,GO:0030308,GO:0031226,GO:0033210,GO:0033211,GO:0038023,GO:0042304,GO:0042593,GO:0042802,GO:0046426,GO:0046427,GO:0046628,GO:0046872,GO:0055100,GO:0097003,GO:0120162,GO:1901223	protein binding|plasma membrane|hormone-mediated signaling pathway|negative regulation of epithelial cell migration|negative regulation of epithelial to mesenchymal transition|regulation of glucose metabolic process|membrane|integral component of membrane|regulation of lipid metabolic process|fatty acid oxidation|protein kinase binding|negative regulation of cell growth|intrinsic component of pla…	hsa04152,hsa04211,hsa04920,hsa04932	AMPK signaling pathway|Longevity regulating pathway|Adipocytokine signaling pathway|Non-alcoholic fatty liver disease
PLEKHG4	917.682	0.109564	9.58658	2.07102	1.05034	9.105e-22	1.19502e-20	Up	5.68389	6.96941	6.06109	16.0217	15.8446	15.6656	25894	pleckstrin homology and RhoGEF domain containing G4	GO:0005085,GO:0005515,GO:0050790	guanyl-nucleotide exchange factor activity|protein binding|regulation of catalytic activity
ACSS2	2458.5	0.102565	-11.9634	0.427195	-1.22703	5.52232e-33	1.48583e-31	Down	59.7593	51.7281	60.4356	29.0037	31.9733	29.1785	55902	acyl-CoA synthetase short chain family member 2	GO:0003987,GO:0005524,GO:0005654,GO:0005737,GO:0005759,GO:0005829,GO:0006069,GO:0008610,GO:0016208,GO:0019413,GO:0019427,GO:0019542,GO:0043231,GO:0050218	acetate-CoA ligase activity|ATP binding|nucleoplasm|cytoplasm|mitochondrial matrix|cytosol|ethanol oxidation|lipid biosynthetic process|AMP binding|acetate biosynthetic process|acetyl-CoA biosynthetic process from acetate|propionate biosynthetic process|intracellular membrane-bounded organelle|propionate-CoA ligase activity	hsa00010,hsa00620,hsa00630,hsa00640	Glycolysis / Gluconeogenesis|Pyruvate metabolism|Glyoxylate and dicarboxylate metabolism|Propanoate metabolism
RNF215	345.376	0.144319	-8.78726	0.415186	-1.26817	1.53247e-18	1.61569e-17	Down	12.5066	14.9251	11.724	6.44665	7.073	6.42387	200312	ring finger protein 215	GO:0005768,GO:0005802,GO:0006511,GO:0006623,GO:0006896,GO:0016020,GO:0016021,GO:0016567,GO:0017119,GO:0046872,GO:0061630	endosome|trans-Golgi network|ubiquitin-dependent protein catabolic process|protein targeting to vacuole|Golgi to vacuole transport|membrane|integral component of membrane|protein ubiquitination|Golgi transport complex|metal ion binding|ubiquitin protein ligase activity
CACTIN	685.936	0.111572	10.1421	2.19096	1.13157	3.59396e-24	5.46941e-23	Up	5.67433	5.1873	5.2489	15.1775	13.9214	14.1915	58509	cactin, spliceosome C complex subunit	GO:0000398,GO:0001933,GO:0003723,GO:0005515,GO:0005634,GO:0005654,GO:0005681,GO:0005737,GO:0005829,GO:0007275,GO:0010468,GO:0016607,GO:0031665,GO:0032088,GO:0032688,GO:0032717,GO:0032720,GO:0034122,GO:0043124,GO:0045087,GO:0045292,GO:0045824,GO:0060339,GO:0071013,GO:0071222,GO:0071347,GO:0071356	mRNA splicing, via spliceosome|negative regulation of protein phosphorylation|RNA binding|protein binding|nucleus|nucleoplasm|spliceosomal complex|cytoplasm|cytosol|multicellular organism development|regulation of gene expression|nuclear speck|negative regulation of lipopolysaccharide-mediated signaling pathway|negative regulation of NF-kappaB transcription factor activity|negative regulation of …
MFSD10	3090.43	0.0851268	-14.2045	0.432513	-1.20918	8.59244e-46	4.29718e-44	Down	111.117	107.691	115.857	59.2035	59.05	59.358	10227	major facilitator superfamily domain containing 10	GO:0005515,GO:0005637,GO:0006915,GO:0008493,GO:0008514,GO:0015904,GO:0016021,GO:0030659,GO:0031526,GO:0043252	protein binding|nuclear inner membrane|apoptotic process|tetracycline transmembrane transporter activity|organic anion transmembrane transporter activity|tetracycline transmembrane transport|integral component of membrane|cytoplasmic vesicle membrane|brush border membrane|sodium-independent organic anion transport
TJP3	1409.83	0.103598	-14.7581	0.346536	-1.52892	2.72673e-49	1.58115e-47	Down	35.0354	32.3952	36.4085	13.4836	15.5378	15.1543	27134	tight junction protein 3	GO:0005515,GO:0005634,GO:0005654,GO:0005886,GO:0005923,GO:0030054,GO:0035633,GO:0045216,GO:0050839,GO:0090557,GO:0098609,GO:0150105,GO:1905605	protein binding|nucleus|nucleoplasm|plasma membrane|bicellular tight junction|cell junction|maintenance of blood-brain barrier|cell-cell junction organization|cell adhesion molecule binding|establishment of endothelial intestinal barrier|cell-cell adhesion|protein localization to cell-cell junction|positive regulation of blood-brain barrier permeability	hsa04530	Tight junction
ATP6V1C1	556.978	0.119669	8.74695	2.06586	1.04674	2.19197e-18	2.27887e-17	Up	3.17869	3.8125	3.40812	8.69936	8.39384	9.25829	528	ATPase H+ transporting V1 subunit C1	GO:0000221,GO:0005215,GO:0005515,GO:0005765,GO:0005829,GO:0005886,GO:0008286,GO:0016241,GO:0016469,GO:0031410,GO:0033572,GO:0034220,GO:0045177,GO:0046961,GO:0070062,GO:0090383,GO:1902600	vacuolar proton-transporting V-type ATPase, V1 domain|transporter activity|protein binding|lysosomal membrane|cytosol|plasma membrane|insulin receptor signaling pathway|regulation of macroautophagy|proton-transporting two-sector ATPase complex|cytoplasmic vesicle|transferrin transport|ion transmembrane transport|apical part of cell|proton-transporting ATPase activity, rotational mechanism|extrace…	hsa00190,hsa04145,hsa04150,hsa04721,hsa04966,hsa05110,hsa05120,hsa05165,hsa05323	Oxidative phosphorylation|Phagosome|mTOR signaling pathway|Synaptic vesicle cycle|Collecting duct acid secretion|Vibrio cholerae infection|Epithelial cell signaling in Helicobacter pylori infection|Human papillomavirus infection|Rheumatoid arthritis
TMEM102	289.793	0.141705	7.22826	2.03394	1.02428	4.89225e-13	3.23576e-12	Up	5.04392	4.91701	4.45454	12.2911	11.1464	12.5262	284114	transmembrane protein 102	GO:0005515,GO:0005739,GO:0005886,GO:0006915,GO:0007165,GO:0009986,GO:0010820,GO:0016021,GO:0032991,GO:0034097,GO:0042981,GO:0045785,GO:0050730,GO:1901028,GO:2000406	protein binding|mitochondrion|plasma membrane|apoptotic process|signal transduction|cell surface|positive regulation of T cell chemotaxis|integral component of membrane|protein-containing complex|response to cytokine|regulation of apoptotic process|positive regulation of cell adhesion|regulation of peptidyl-tyrosine phosphorylation|regulation of mitochondrial outer membrane permeabilization invol…
MCM7	2654.54	0.107621	9.72787	2.06612	1.04692	2.29343e-22	3.12282e-21	Up	32.5362	35.0737	27.3808	84.6262	78.9557	76.9113	4176	minichromosome maintenance complex component 7	GO:0000082,GO:0000727,GO:0000781,GO:0000785,GO:0003677,GO:0003678,GO:0003688,GO:0003697,GO:0005515,GO:0005524,GO:0005634,GO:0005654,GO:0005730,GO:0005829,GO:0006260,GO:0006267,GO:0006268,GO:0006270,GO:0006271,GO:0006974,GO:0008283,GO:0016020,GO:0042325,GO:0042493,GO:0042555,GO:0071162,GO:0071364,GO:0071466,GO:1990518	G1/S transition of mitotic cell cycle|double-strand break repair via break-induced replication|chromosome, telomeric region|chromatin|DNA binding|DNA helicase activity|DNA replication origin binding|single-stranded DNA binding|protein binding|ATP binding|nucleus|nucleoplasm|nucleolus|cytosol|DNA replication|pre-replicative complex assembly involved in nuclear cell cycle DNA replication|DNA unwind…	hsa03030,hsa04110	DNA replication|Cell cycle
IGFBP2	561.87	0.125671	-8.56602	0.474179	-1.0765	1.07119e-17	1.05264e-16	Down	23.1702	25.2058	20.6651	14.4825	12.6101	13.0423	3485	insulin like growth factor binding protein 2	GO:0005102,GO:0005515,GO:0005576,GO:0005615,GO:0007165,GO:0007565,GO:0007568,GO:0007584,GO:0009612,GO:0010226,GO:0016324,GO:0031410,GO:0031994,GO:0031995,GO:0032355,GO:0032526,GO:0032870,GO:0040008,GO:0042104,GO:0042493,GO:0043567,GO:0043627,GO:0044267,GO:0051384,GO:0070062,GO:0090090	signaling receptor binding|protein binding|extracellular region|extracellular space|signal transduction|female pregnancy|aging|response to nutrient|response to mechanical stimulus|response to lithium ion|apical plasma membrane|cytoplasmic vesicle|insulin-like growth factor I binding|insulin-like growth factor II binding|response to estradiol|response to retinoic acid|cellular response to hormone …
NDST1	1239.93	0.133175	7.9367	2.08056	1.05697	2.07631e-15	1.69186e-14	Up	5.08301	4.53543	6.17341	13.3778	12.0914	14.8765	3340	N-deacetylase and N-sulfotransferase 1	GO:0000139,GO:0003279,GO:0005515,GO:0005794,GO:0006024,GO:0006477,GO:0006954,GO:0007585,GO:0008283,GO:0008543,GO:0015014,GO:0015016,GO:0016021,GO:0019213,GO:0030210,GO:0030900,GO:0030901,GO:0035904,GO:0043410,GO:0045880,GO:0048702,GO:0048703,GO:0060976,GO:0102140	Golgi membrane|cardiac septum development|protein binding|Golgi apparatus|glycosaminoglycan biosynthetic process|protein sulfation|inflammatory response|respiratory gaseous exchange by respiratory system|cell population proliferation|fibroblast growth factor receptor signaling pathway|heparan sulfate proteoglycan biosynthetic process, polysaccharide chain biosynthetic process|[heparan sulfate]-gl…	hsa00534	Glycosaminoglycan biosynthesis - heparan sulfate / heparin
CEACAM1	3176.2	0.103298	-11.1364	0.450512	-1.15036	8.34553e-29	1.66576e-27	Down	65.3064	59.7809	71.7247	34.957	38.7457	35.1511	634	CEA cell adhesion molecule 1	GO:0001525,GO:0001558,GO:0001568,GO:0001915,GO:0002859,GO:0003674,GO:0003779,GO:0005515,GO:0005516,GO:0005886,GO:0005887,GO:0005911,GO:0005912,GO:0006469,GO:0007155,GO:0007156,GO:0007229,GO:0009925,GO:0009986,GO:0010594,GO:0014066,GO:0015125,GO:0015721,GO:0016020,GO:0016021,GO:0016324,GO:0016328,GO:0016477,GO:0019900,GO:0019903,GO:0030054,GO:0030334,GO:0030658,GO:0030853,GO:0031005,GO:0031528,GO:…	angiogenesis|regulation of cell growth|blood vessel development|negative regulation of T cell mediated cytotoxicity|negative regulation of natural killer cell mediated cytotoxicity directed against tumor cell target|molecular_function|actin binding|protein binding|calmodulin binding|plasma membrane|integral component of plasma membrane|cell-cell junction|adherens junction|negative regulation of p…
MAPRE3	199.302	0.175718	-10.5353	0.277153	-1.85125	5.93649e-26	1.01581e-24	Down	6.84005	7.50824	8.33796	2.3756	2.79348	2.5493	22924	microtubule associated protein RP/EB family member 3	GO:0005515,GO:0005737,GO:0005815,GO:0008017,GO:0008022,GO:0008104,GO:0019901,GO:0030496,GO:0031110,GO:0031113,GO:0035371,GO:0042802,GO:0045737,GO:0045860,GO:0045893,GO:0051010,GO:0051225,GO:0051233,GO:0051301,GO:1903033,GO:1904825,GO:1905721	protein binding|cytoplasm|microtubule organizing center|microtubule binding|protein C-terminus binding|protein localization|protein kinase binding|midbody|regulation of microtubule polymerization or depolymerization|regulation of microtubule polymerization|microtubule plus-end|identical protein binding|positive regulation of cyclin-dependent protein serine/threonine kinase activity|positive regul…
POFUT2	1113.98	0.12102	-10.2002	0.425012	-1.23442	1.97869e-24	3.05618e-23	Down	16.1908	13.2093	16.1878	8.33483	8.06824	7.37424	23275	protein O-fucosyltransferase 2	GO:0001707,GO:0005789,GO:0005794,GO:0006004,GO:0010468,GO:0010717,GO:0036066,GO:0046922,GO:0051046,GO:1903334	mesoderm formation|endoplasmic reticulum membrane|Golgi apparatus|fucose metabolic process|regulation of gene expression|regulation of epithelial to mesenchymal transition|protein O-linked fucosylation|peptide-O-fucosyltransferase activity|regulation of secretion|positive regulation of protein folding	hsa00514	Other types of O-glycan biosynthesis
CXCL16	5016.54	0.0890444	-11.6188	0.488154	-1.03459	3.30702e-31	7.97299e-30	Down	156.464	145.924	150.826	94.5251	91.6975	85.1067	58191	C-X-C motif chemokine ligand 16	GO:0005041,GO:0005044,GO:0005576,GO:0005615,GO:0005886,GO:0006898,GO:0006935,GO:0007186,GO:0008009,GO:0010818,GO:0016020,GO:0016021,GO:0030307,GO:0030335,GO:0034097,GO:0034341,GO:0034612	low-density lipoprotein particle receptor activity|scavenger receptor activity|extracellular region|extracellular space|plasma membrane|receptor-mediated endocytosis|chemotaxis|G protein-coupled receptor signaling pathway|chemokine activity|T cell chemotaxis|membrane|integral component of membrane|positive regulation of cell growth|positive regulation of cell migration|response to cytokine|respon…	hsa04060,hsa04062	Cytokine-cytokine receptor interaction|Chemokine signaling pathway
FANCD2	617.378	0.109924	11.6965	2.43806	1.28573	1.32789e-31	3.30204e-30	Up	3.24496	3.22974	3.29624	9.33026	9.67971	10.2168	2177	FA complementation group D2	GO:0000793,GO:0005515,GO:0005634,GO:0005654,GO:0005730,GO:0005829,GO:0007129,GO:0007276,GO:0010332,GO:0016604,GO:0031573,GO:0034599,GO:0036297,GO:0045589,GO:0048854,GO:0050727,GO:0051090,GO:0070182,GO:0097150,GO:1990918,GO:2000348	condensed chromosome|protein binding|nucleus|nucleoplasm|nucleolus|cytosol|homologous chromosome pairing at meiosis|gamete generation|response to gamma radiation|nuclear body|intra-S DNA damage checkpoint|cellular response to oxidative stress|interstrand cross-link repair|regulation of regulatory T cell differentiation|brain morphogenesis|regulation of inflammatory response|regulation of DNA-bind…	hsa03460	Fanconi anemia pathway	other
CNNM4	1192.86	0.138251	-8.15117	0.457896	-1.12691	3.60431e-16	3.11024e-15	Down	16.8709	13.0261	18.7652	9.31466	8.59661	9.45092	26504	cyclin and CBS domain divalent metal cation transport mediator 4	GO:0005515,GO:0005886,GO:0006810,GO:0007601,GO:0010960,GO:0015081,GO:0015095,GO:0015693,GO:0016021,GO:0016323,GO:0022857,GO:0030425,GO:0032991,GO:0035725,GO:0043025,GO:0043231,GO:0050896,GO:0055065,GO:0070166,GO:1903830	protein binding|plasma membrane|transport|visual perception|magnesium ion homeostasis|sodium ion transmembrane transporter activity|magnesium ion transmembrane transporter activity|magnesium ion transport|integral component of membrane|basolateral plasma membrane|transmembrane transporter activity|dendrite|protein-containing complex|sodium ion transmembrane transport|neuronal cell body|intracellu…
TNFRSF1A	4392.15	0.0976945	-11.3661	0.463165	-1.1104	6.17102e-30	1.34552e-28	Down	144.478	149.918	128.679	81.9172	84.4983	73.7749	7132	TNF receptor superfamily member 1A	GO:0000139,GO:0002947,GO:0003176,GO:0003177,GO:0003332,GO:0005031,GO:0005515,GO:0005576,GO:0005615,GO:0005739,GO:0005886,GO:0005887,GO:0006693,GO:0006954,GO:0007249,GO:0008625,GO:0008630,GO:0009986,GO:0010614,GO:0010803,GO:0016020,GO:0016032,GO:0019221,GO:0033209,GO:0042531,GO:0042742,GO:0043120,GO:0043123,GO:0043235,GO:0045121,GO:0045944,GO:0050728,GO:0050729,GO:0071260,GO:0071550,GO:0072659,GO:…	Golgi membrane|tumor necrosis factor receptor superfamily complex|aortic valve development|pulmonary valve development|negative regulation of extracellular matrix constituent secretion|tumor necrosis factor-activated receptor activity|protein binding|extracellular region|extracellular space|mitochondrion|plasma membrane|integral component of plasma membrane|prostaglandin metabolic process|inflamm…	hsa04010,hsa04060,hsa04061,hsa04064,hsa04071,hsa04150,hsa04210,hsa04215,hsa04217,hsa04380,hsa04668,hsa04920,hsa04931,hsa04932,hsa05010,hsa05014,hsa05022,hsa05130,hsa05131,hsa05132,hsa05142,hsa05145,hsa05152,hsa05160,hsa05163,hsa05164,hsa05165,hsa05166,hsa05167,hsa05168,hsa05170,hsa05171,hsa05418	MAPK signaling pathway|Cytokine-cytokine receptor interaction|Viral protein interaction with cytokine and cytokine receptor|NF-kappa B signaling pathway|Sphingolipid signaling pathway|mTOR signaling pathway|Apoptosis|Apoptosis - multiple species|Necroptosis|Osteoclast differentiation|TNF signaling pathway|Adipocytokine signaling pathway|Insulin resistance|Non-alcoholic fatty liver disease|Alzheim…
KDELR3	1238.76	0.0993902	-12.0653	0.435526	-1.19917	1.61141e-33	4.4514e-32	Down	47.058	53.9147	48.2823	25.9588	26.1279	27.6404	11015	KDEL endoplasmic reticulum protein retention receptor 3	GO:0000139,GO:0005046,GO:0005783,GO:0005789,GO:0005801,GO:0006621,GO:0006888,GO:0006890,GO:0015031,GO:0016021,GO:0030133,GO:0030663,GO:0036498,GO:0046923	Golgi membrane|KDEL sequence binding|endoplasmic reticulum|endoplasmic reticulum membrane|cis-Golgi network|protein retention in ER lumen|endoplasmic reticulum to Golgi vesicle-mediated transport|retrograde vesicle-mediated transport, Golgi to endoplasmic reticulum|protein transport|integral component of membrane|transport vesicle|COPI-coated vesicle membrane|IRE1-mediated unfolded protein respon…	hsa05110	Vibrio cholerae infection
FGA	2279.19	0.116339	-15.2286	0.292869	-1.77167	2.28441e-52	1.47751e-50	Down	46.7674	50.2784	48.1108	14.3077	17.8959	19.9943	2243	fibrinogen alpha chain	GO:0002224,GO:0002250,GO:0002576,GO:0005102,GO:0005198,GO:0005201,GO:0005515,GO:0005576,GO:0005577,GO:0005615,GO:0005788,GO:0005886,GO:0005938,GO:0007160,GO:0007596,GO:0009897,GO:0009986,GO:0030198,GO:0031091,GO:0031093,GO:0031639,GO:0034116,GO:0034622,GO:0042730,GO:0043152,GO:0043687,GO:0044267,GO:0045087,GO:0045202,GO:0045907,GO:0045921,GO:0046872,GO:0050714,GO:0050839,GO:0051258,GO:0051592,GO:…	toll-like receptor signaling pathway|adaptive immune response|platelet degranulation|signaling receptor binding|structural molecule activity|extracellular matrix structural constituent|protein binding|extracellular region|fibrinogen complex|extracellular space|endoplasmic reticulum lumen|plasma membrane|cell cortex|cell-matrix adhesion|blood coagulation|external side of plasma membrane|cell surfa…	hsa04610,hsa04611,hsa05171	Complement and coagulation cascades|Platelet activation|Coronavirus disease - COVID-19
TMEM41B	1481	0.112161	-9.51387	0.477282	-1.06709	1.83698e-21	2.3694e-20	Down	25.7185	26.055	29.8033	14.1999	16.082	17.53	440026	transmembrane protein 41B	GO:0000045,GO:0005515,GO:0005789,GO:0007399,GO:0016021,GO:0044233	autophagosome assembly|protein binding|endoplasmic reticulum membrane|nervous system development|integral component of membrane|mitochondria-associated endoplasmic reticulum membrane
LRR1	510.576	0.131931	8.34904	2.14577	1.10149	6.88181e-17	6.2852e-16	Up	10.3072	13.1604	11.3859	32.4573	28.2285	31.0125	122769	leucine rich repeat protein 1	GO:0005515,GO:0005829,GO:0016567,GO:0043687	protein binding|cytosol|protein ubiquitination|post-translational protein modification
SLC22A18	1063.06	0.0996455	-11.3558	0.456424	-1.13155	6.94196e-30	1.50387e-28	Down	34.5529	34.3739	32.0156	18.1545	20.0492	18.3234	5002	solute carrier family 22 member 18	GO:0005515,GO:0005635,GO:0005737,GO:0005886,GO:0007588,GO:0015293,GO:0015695,GO:0016020,GO:0016021,GO:0016324,GO:0022857,GO:0031625,GO:0042908,GO:1990961	protein binding|nuclear envelope|cytoplasm|plasma membrane|excretion|symporter activity|organic cation transport|membrane|integral component of membrane|apical plasma membrane|transmembrane transporter activity|ubiquitin protein ligase binding|xenobiotic transport|xenobiotic detoxification by transmembrane export across the plasma membrane
SRM	1195.59	0.108613	9.42425	2.03298	1.0236	4.33186e-21	5.42107e-20	Up	27.4513	31.8278	26.4045	75.3934	69.7992	68.3436	6723	spermidine synthase	GO:0004766,GO:0005515,GO:0005829,GO:0006595,GO:0006596,GO:0008295,GO:0042802,GO:0042803,GO:1990830	spermidine synthase activity|protein binding|cytosol|polyamine metabolic process|polyamine biosynthetic process|spermidine biosynthetic process|identical protein binding|protein homodimerization activity|cellular response to leukemia inhibitory factor	hsa00270,hsa00330,hsa00480	Cysteine and methionine metabolism|Arginine and proline metabolism|Glutathione metabolism
BCLAF1	1422.39	0.106193	10.4047	2.15084	1.1049	2.36021e-25	3.91516e-24	Up	6.76078	5.84091	6.40237	15.2253	16.8475	18.1077	9774	BCL2 associated transcription factor 1	GO:0003677,GO:0003712,GO:0003723,GO:0005515,GO:0005634,GO:0005654,GO:0005737,GO:0006915,GO:0016592,GO:0016607,GO:0043065,GO:0043620,GO:0045892,GO:0045944,GO:1990830,GO:2000144,GO:2001022,GO:2001244	DNA binding|transcription coregulator activity|RNA binding|protein binding|nucleus|nucleoplasm|cytoplasm|apoptotic process|mediator complex|nuclear speck|positive regulation of apoptotic process|regulation of DNA-templated transcription in response to stress|negative regulation of transcription, DNA-templated|positive regulation of transcription by RNA polymerase II|cellular response to leukemia …
PRPF19	2830.61	0.0855409	12.4936	2.09757	1.06872	8.08588e-36	2.53565e-34	Up	41.2843	44.0718	40.7569	110.11	103.788	110.529	27339	pre-mRNA processing factor 19	GO:0000209,GO:0000244,GO:0000245,GO:0000349,GO:0000398,GO:0000974,GO:0001833,GO:0004842,GO:0005515,GO:0005634,GO:0005654,GO:0005662,GO:0005737,GO:0005811,GO:0005819,GO:0006283,GO:0006303,GO:0008610,GO:0010498,GO:0016020,GO:0016607,GO:0034450,GO:0034613,GO:0035861,GO:0042802,GO:0045666,GO:0048026,GO:0048711,GO:0061630,GO:0070534,GO:0071006,GO:0071007,GO:0071013,GO:0072422	protein polyubiquitination|spliceosomal tri-snRNP complex assembly|spliceosomal complex assembly|generation of catalytic spliceosome for first transesterification step|mRNA splicing, via spliceosome|Prp19 complex|inner cell mass cell proliferation|ubiquitin-protein transferase activity|protein binding|nucleus|nucleoplasm|DNA replication factor A complex|cytoplasm|lipid droplet|spindle|transcripti…	hsa03040,hsa04120	Spliceosome|Ubiquitin mediated proteolysis
HID1	840.075	0.110311	-13.4114	0.35863	-1.47943	5.18289e-41	2.07017e-39	Down	20.5551	18.659	21.2117	9.0698	8.70826	8.81334	283987	HID1 domain containing	GO:0000138,GO:0005515,GO:0005737,GO:0005794,GO:0005797,GO:0005829,GO:0005881,GO:0016020,GO:0070062,GO:0090498	Golgi trans cisterna|protein binding|cytoplasm|Golgi apparatus|Golgi medial cisterna|cytosol|cytoplasmic microtubule|membrane|extracellular exosome|extrinsic component of Golgi membrane
HAUS6	620.177	0.121989	8.76626	2.09854	1.06939	1.84694e-18	1.9306e-17	Up	2.88219	3.14178	3.41556	7.5145	7.90244	8.89199	54801	HAUS augmin like complex subunit 6	GO:0000086,GO:0003674,GO:0005515,GO:0005813,GO:0005829,GO:0007098,GO:0010389,GO:0016607,GO:0034451,GO:0051225,GO:0051301,GO:0070652,GO:0097711,GO:1990498	G2/M transition of mitotic cell cycle|molecular_function|protein binding|centrosome|cytosol|centrosome cycle|regulation of G2/M transition of mitotic cell cycle|nuclear speck|centriolar satellite|spindle assembly|cell division|HAUS complex|ciliary basal body-plasma membrane docking|mitotic spindle microtubule
FARSB	780.552	0.120713	11.7568	2.67438	1.4192	6.51459e-32	1.64738e-30	Up	2.41451	2.82418	2.21597	8.36769	8.45616	7.6224	10056	phenylalanyl-tRNA synthetase subunit beta	GO:0000287,GO:0003723,GO:0004826,GO:0005515,GO:0005524,GO:0005737,GO:0005829,GO:0006412,GO:0006418,GO:0006432,GO:0009328,GO:0016020,GO:0051290	magnesium ion binding|RNA binding|phenylalanine-tRNA ligase activity|protein binding|ATP binding|cytoplasm|cytosol|translation|tRNA aminoacylation for protein translation|phenylalanyl-tRNA aminoacylation|phenylalanine-tRNA ligase complex|membrane|protein heterotetramerization	hsa00970	Aminoacyl-tRNA biosynthesis
ILKAP	356.805	0.155679	6.77677	2.07772	1.055	1.22895e-11	7.18204e-11	Up	8.99127	9.87177	7.32508	25.0607	19.54	22.0943	80895	ILK associated serine/threonine phosphatase	GO:0004724,GO:0005515,GO:0005634,GO:0005654,GO:0005829,GO:0006470,GO:0046872,GO:0106306,GO:0106307	magnesium-dependent protein serine/threonine phosphatase activity|protein binding|nucleus|nucleoplasm|cytosol|protein dephosphorylation|metal ion binding|protein serine phosphatase activity|protein threonine phosphatase activity
TDG	727.512	0.10924	10.6458	2.23915	1.16295	1.82315e-26	3.20194e-25	Up	7.18644	7.41496	7.94089	19.5652	20.525	21.843	6996	thymine DNA glycosylase	GO:0000122,GO:0000287,GO:0003677,GO:0003684,GO:0003690,GO:0004844,GO:0005515,GO:0005524,GO:0005634,GO:0005654,GO:0005886,GO:0006284,GO:0006285,GO:0006298,GO:0006325,GO:0008134,GO:0008263,GO:0019104,GO:0019904,GO:0030983,GO:0031402,GO:0031404,GO:0032183,GO:0035511,GO:0040029,GO:0042803,GO:0043621,GO:0043739,GO:0045008,GO:0045995,GO:0080111,GO:1902544	negative regulation of transcription by RNA polymerase II|magnesium ion binding|DNA binding|damaged DNA binding|double-stranded DNA binding|uracil DNA N-glycosylase activity|protein binding|ATP binding|nucleus|nucleoplasm|plasma membrane|base-excision repair|base-excision repair, AP site formation|mismatch repair|chromatin organization|transcription factor binding|pyrimidine-specific mismatch bas…	hsa03410	Base excision repair
E2F7	799.128	0.134676	-7.61265	0.491327	-1.02524	2.68538e-14	1.98716e-13	Down	10.5149	8.54028	11.6138	6.44266	5.84067	6.21298	144455	E2F transcription factor 7	GO:0000122,GO:0000785,GO:0000978,GO:0000981,GO:0000987,GO:0001217,GO:0001227,GO:0001890,GO:0002040,GO:0003700,GO:0005515,GO:0005654,GO:0006357,GO:0006977,GO:0008285,GO:0016607,GO:0030330,GO:0032466,GO:0032877,GO:0042802,GO:0045944,GO:0060707,GO:0060718,GO:0070365,GO:0071930,GO:0090575,GO:1990837,GO:2000134	negative regulation of transcription by RNA polymerase II|chromatin|RNA polymerase II cis-regulatory region sequence-specific DNA binding|DNA-binding transcription factor activity, RNA polymerase II-specific|cis-regulatory region sequence-specific DNA binding|DNA-binding transcription repressor activity|DNA-binding transcription repressor activity, RNA polymerase II-specific|placenta development|…			E2F
FAM177A1	1746.21	0.0942967	-11.4441	0.473311	-1.07914	2.51762e-30	5.70194e-29	Down	35.0638	39.267	38.5421	20.7591	22.4711	22.3228	283635	family with sequence similarity 177 member A1
ZNF513	393.066	0.12908	-7.96085	0.490529	-1.02759	1.70863e-15	1.40589e-14	Down	12.4654	11.5926	10.6624	6.58683	7.05565	7.25012	130557	zinc finger protein 513	GO:0000976,GO:0003677,GO:0005515,GO:0005634,GO:0007601,GO:0010468,GO:0045944,GO:0046872,GO:0050896,GO:0060041	transcription regulatory region sequence-specific DNA binding|DNA binding|protein binding|nucleus|visual perception|regulation of gene expression|positive regulation of transcription by RNA polymerase II|metal ion binding|response to stimulus|retina development in camera-type eye			zf-C2H2
NEK4	635.225	0.108131	11.0134	2.28294	1.19089	3.29376e-28	6.34826e-27	Up	2.37014	2.39336	2.43156	6.74285	6.53725	6.86823	6787	NIMA related kinase 4	GO:0000278,GO:0004674,GO:0005524,GO:0005737,GO:0005829,GO:0006468,GO:0006974,GO:0030145,GO:0035253,GO:0035869,GO:0036064,GO:0045893,GO:0051301,GO:0097014,GO:0106310,GO:0106311,GO:2000772,GO:2001020	mitotic cell cycle|protein serine/threonine kinase activity|ATP binding|cytoplasm|cytosol|protein phosphorylation|cellular response to DNA damage stimulus|manganese ion binding|ciliary rootlet|ciliary transition zone|ciliary basal body|positive regulation of transcription, DNA-templated|cell division|ciliary plasm|protein serine kinase activity|protein threonine kinase activity|regulation of cell…
PFKFB4	507.986	0.182295	-6.08539	0.463506	-1.10934	1.16205e-09	5.50849e-09	Down	8.19446	5.90451	5.54422	4.37116	2.82972	3.95528	5210	6-phosphofructo-2-kinase/fructose-2,6-biphosphatase 4	GO:0003873,GO:0004331,GO:0005515,GO:0005524,GO:0005829,GO:0006000,GO:0006003,GO:0016311,GO:0045821,GO:0046835	6-phosphofructo-2-kinase activity|fructose-2,6-bisphosphate 2-phosphatase activity|protein binding|ATP binding|cytosol|fructose metabolic process|fructose 2,6-bisphosphate metabolic process|dephosphorylation|positive regulation of glycolytic process|carbohydrate phosphorylation	hsa00051,hsa04152	Fructose and mannose metabolism|AMPK signaling pathway
HES1	1994.66	0.0990211	-11.2328	0.462562	-1.11228	2.81467e-29	5.84348e-28	Down	87.593	102.22	89.5009	52.8171	55.223	50.396	3280	hes family bHLH transcription factor 1	GO:0000122,GO:0000978,GO:0000981,GO:0001085,GO:0001227,GO:0001889,GO:0003143,GO:0003151,GO:0003266,GO:0003281,GO:0003677,GO:0005515,GO:0005634,GO:0005654,GO:0005737,GO:0006357,GO:0007155,GO:0007219,GO:0007224,GO:0007399,GO:0008134,GO:0008284,GO:0009952,GO:0016477,GO:0021537,GO:0021555,GO:0021557,GO:0021558,GO:0021575,GO:0021861,GO:0021984,GO:0030324,GO:0030513,GO:0030901,GO:0031016,GO:0032991,GO:…	negative regulation of transcription by RNA polymerase II|RNA polymerase II cis-regulatory region sequence-specific DNA binding|DNA-binding transcription factor activity, RNA polymerase II-specific|RNA polymerase II transcription factor binding|DNA-binding transcription repressor activity, RNA polymerase II-specific|liver development|embryonic heart tube morphogenesis|outflow tract morphogenesis|…	hsa03460,hsa04330,hsa04950,hsa05165,hsa05169,hsa05200,hsa05224	Fanconi anemia pathway|Notch signaling pathway|Maturity onset diabetes of the young|Human papillomavirus infection|Epstein-Barr virus infection|Pathways in cancer|Breast cancer	bHLH
XRCC4	368.263	0.143862	7.71935	2.15924	1.11052	1.16922e-14	8.94232e-14	Up	3.13669	4.2615	3.76195	9.19934	10.2822	10.084	7518	X-ray repair cross complementing 4	GO:0000793,GO:0003677,GO:0005515,GO:0005634,GO:0005654,GO:0005829,GO:0005958,GO:0006302,GO:0006303,GO:0008022,GO:0010165,GO:0016874,GO:0032807,GO:0033152,GO:0035861,GO:0042802,GO:0051103,GO:0051351,GO:0070419,GO:0071285,GO:0075713,GO:1990166	condensed chromosome|DNA binding|protein binding|nucleus|nucleoplasm|cytosol|DNA-dependent protein kinase-DNA ligase 4 complex|double-strand break repair|double-strand break repair via nonhomologous end joining|protein C-terminus binding|response to X-ray|ligase activity|DNA ligase IV complex|immunoglobulin V(D)J recombination|site of double-strand break|identical protein binding|DNA ligation inv…	hsa03450	Non-homologous end-joining	other
HK1	1493.63	0.102172	-13.1282	0.394658	-1.34133	2.27082e-39	8.3468e-38	Down	21.7161	20.4357	23.0814	10.0926	10.121	11.3841	3098	hexokinase 1	GO:0001678,GO:0002720,GO:0004340,GO:0004396,GO:0005515,GO:0005524,GO:0005536,GO:0005739,GO:0005741,GO:0005829,GO:0006002,GO:0006013,GO:0006096,GO:0006954,GO:0008865,GO:0019158,GO:0032731,GO:0042802,GO:0042834,GO:0045087,GO:0045121,GO:0046835,GO:0051156,GO:0061621,GO:0072655,GO:0072656	cellular glucose homeostasis|positive regulation of cytokine production involved in immune response|glucokinase activity|hexokinase activity|protein binding|ATP binding|glucose binding|mitochondrion|mitochondrial outer membrane|cytosol|fructose 6-phosphate metabolic process|mannose metabolic process|glycolytic process|inflammatory response|fructokinase activity|mannokinase activity|positive regul…	hsa00010,hsa00051,hsa00052,hsa00500,hsa00520,hsa00524,hsa04066,hsa04910,hsa04930,hsa04973,hsa05131,hsa05230	Glycolysis / Gluconeogenesis|Fructose and mannose metabolism|Galactose metabolism|Starch and sucrose metabolism|Amino sugar and nucleotide sugar metabolism|Neomycin, kanamycin and gentamicin biosynthesis|HIF-1 signaling pathway|Insulin signaling pathway|Type II diabetes mellitus|Carbohydrate digestion and absorption|Shigellosis|Central carbon metabolism in cancer
